# Supplementary material for: RecQ helicases in the malaria parasite Plasmodium falciparum affect genome stability, gene expression patterns and DNA replication dynamics
Source: PLoS Genet. 2018 Jul 2;14(7):e1007490. doi: 10.1371/journal.pgen.1007490 (PMC6044543; doi:10.1371/journal.pgen.1007490)
Supplement: S2 Spreadsheet — Sample names are displayed in column headers. R, T or S in the sample name refers to a ring, trophozoite or schizont time point respectively. 1, 2 or 3 in the sample name refers to the replicate number. (XLSX) [file pgen.1007490.s024.xlsx]

## Sheet: Sheet1
Transcript	3D7R1	3D7R2	3D7R3	3D7T1	3D7T2	3D7T3	3D7S1	3D7S2	3D7S3	BLMR1	BLMR2	BLMR3	BLMT1	BLMT2	BLMT3	BLMS1	BLMS2	BLMS3	WRNR1	WRNR2	WRNR3	WRNT1	WRNT2	WRNT3	WRNS1	WRNS2	WRNS3
PF3D7_0100100-1	49	24	27	14	8	6	15	9	15	11	5	8	4	5	6	6	10	8	108	291	75	14	12	20	29	20	18
PF3D7_0100200-1	17	17	23	11	13	13	3	6	6	31	15	15	9	9	4	2	6	2	47	66	37	10	12	17	7	6	10
PF3D7_0100300-1	15	10	4	2	4	5	2	4	5	5	11	4	1	2	2	1	1	2	6	16	7	4	3	4	2	4	3
PF3D7_0100400-1	44	45	46	28	33	35	38	33	53	116	87	82	65	66	41	88	71	65	126	217	122	59	62	59	71	91	68
PF3D7_0100500-1	0	0	0	0	1	2	1	1	0	0	2	2	1	1	0	5	1	0	2	3	4	3	2	0	3	0	2
PF3D7_0100600-1	2	2	2	1	1	0	1	3	5	6	4	3	0	3	0	3	5	2	8	30	8	1	2	3	2	4	5
PF3D7_0100700-1	0	0	0	0	0	1	0	0	0	0	0	0	0	0	0	0	0	0	1	6	0	0	0	0	0	0	0
PF3D7_0100800-1	1	0	1	0	0	0	0	0	0	0	1	1	0	0	0	0	0	0	1	2	0	0	0	0	0	0	0
PF3D7_0100900-1	1	0	2	1	1	0	0	0	0	0	0	4	1	0	0	0	0	0	1	9	1	0	0	1	0	0	0
PF3D7_0101000-1	4	4	4	2	2	3	0	1	1	3	2	6	1	0	0	0	0	0	16	21	7	0	3	3	0	0	0
PF3D7_0101100-1	0	0	0	0	0	0	0	0	0	0	1	0	0	0	0	0	0	0	1	1	0	0	0	0	0	0	0
PF3D7_0101200-1	0	0	0	0	0	0	0	0	0	0	0	0	0	0	0	0	0	0	0	1	0	0	1	0	0	0	0
PF3D7_0101300-1	1	1	2	1	0	1	0	0	1	0	1	5	1	1	0	0	1	0	5	15	2	0	0	0	0	0	0
PF3D7_0101400-1	0	0	0	0	0	0	0	0	0	0	0	0	0	0	0	0	0	0	0	0	0	0	0	0	0	0	0
PF3D7_0101500-1	1	0	1	1	0	0	2	0	0	3	1	3	2	0	0	1	1	1	1	2	1	1	1	0	2	1	0
PF3D7_0101600-1	6	5	4	0	0	0	1	0	0	12	13	11	2	2	1	2	1	1	5	28	10	1	3	6	1	0	1
PF3D7_0101700-1	0	0	0	0	0	0	0	0	0	0	0	0	0	0	0	0	0	0	1	1	0	0	0	0	0	0	0
PF3D7_0101800-1	0	0	0	0	1	0	0	0	0	0	0	0	0	0	0	0	0	0	1	0	0	0	0	0	0	0	0
PF3D7_0101900-1	0	0	0	0	0	0	0	0	0	0	1	0	0	0	0	0	0	0	1	2	1	0	0	0	0	0	1
PF3D7_0102000-1	0	0	0	0	0	0	0	0	0	0	0	0	0	0	0	0	0	0	0	1	0	0	0	0	0	0	0
PF3D7_0102100-1	6	4	0	1	2	0	5	1	1	2	8	4	0	0	0	1	2	0	10	48	3	0	0	1	4	2	3
PF3D7_0102200-1	15	15	8	6	5	4	64	56	52	22	12	14	3	1	1	11	23	14	30	71	21	3	2	3	48	42	47
PF3D7_0102300-1	2	2	4	3	4	3	1	2	4	6	3	10	3	3	4	1	4	1	9	20	3	3	0	6	3	4	1
PF3D7_0102400-1	5	3	4	2	0	5	8	3	4	3	5	6	1	2	2	10	2	7	6	20	5	1	2	1	9	11	8
PF3D7_0102500-1	27	13	26	9	16	8	39	51	71	25	41	32	12	22	9	52	37	46	65	161	43	12	15	19	50	48	61
PF3D7_0102600-1	7	6	7	1	2	3	41	40	61	7	3	5	2	0	1	16	36	23	12	29	15	4	4	7	41	37	32
PF3D7_0102700-1	11	15	14	4	4	6	7	9	7	15	16	17	2	6	2	8	3	14	29	55	18	5	8	5	8	8	8
PF3D7_0102800-1	9	6	6	4	2	3	11	12	7	10	5	11	5	5	3	8	9	1	12	29	13	5	3	6	13	11	14
PF3D7_0102900-1	5	5	4	5	6	4	3	7	5	4	9	3	3	7	6	3	3	3	7	21	8	2	2	10	4	3	5
PF3D7_0103000-1	28	18	33	13	14	16	1	3	2	56	57	41	10	26	7	4	6	1	51	133	42	11	19	20	3	5	5
PF3D7_0103100-1	31	11	9	4	2	2	4	1	1	17	24	14	2	2	5	3	2	2	66	155	39	5	2	3	5	2	2
PF3D7_0103200-1	111	110	106	229	203	218	1150	1262	1527	70	78	69	141	158	136	1306	1235	1088	152	265	117	195	210	242	1211	1301	1197
PF3D7_0103300-1	26	14	9	3	3	4	2	0	3	21	15	13	5	3	7	3	3	5	39	131	30	2	7	4	9	6	10
PF3D7_0103400-1	60	15	18	5	9	4	5	3	10	31	47	34	4	2	4	4	7	5	89	287	48	2	7	5	12	8	7
PF3D7_0103500-1	38	8	11	14	5	12	7	5	2	47	72	61	14	24	16	8	6	11	77	176	47	9	8	13	19	10	4
PF3D7_0103600-1	55	19	27	7	8	7	7	3	3	62	115	81	17	15	13	11	10	13	153	277	81	10	9	12	22	7	4
PF3D7_0103700-1	25	6	6	3	1	1	5	6	3	22	43	28	4	6	2	13	5	3	45	108	33	4	1	4	10	5	7
PF3D7_0103800-1	87	89	92	98	82	88	32	38	47	103	103	93	46	87	66	31	41	31	131	219	135	72	106	103	48	46	39
PF3D7_0103900-1	13	1	7	7	3	4	8	1	0	5	19	16	2	4	0	0	1	3	23	37	14	1	2	4	7	1	1
PF3D7_0104000-1	13	10	18	8	9	6	40	34	69	42	46	35	19	18	15	54	40	55	21	38	22	7	5	12	46	35	47
PF3D7_0104100-1	21	1	7	0	2	1	4	7	2	8	19	22	0	1	0	3	1	2	39	69	15	3	2	2	11	5	5
PF3D7_0104200-1	9	2	4	3	1	1	8	3	6	5	5	1	2	2	4	7	5	0	9	24	5	1	3	1	8	2	7
PF3D7_0104300-1	200	27	64	15	20	18	40	40	41	97	173	181	13	16	18	17	46	34	298	835	132	21	27	14	65	44	35
PF3D7_0104400-1	18	13	7	10	8	5	5	3	9	21	19	16	6	7	3	5	5	4	30	76	13	7	11	5	7	8	6
PF3D7_0104500-1	8	5	3	6	3	6	2	6	4	4	5	7	6	5	9	1	3	3	13	29	10	3	4	12	3	8	6
PF3D7_0104600-1	23	3	17	2	3	3	2	3	5	13	40	31	5	4	2	5	2	1	46	135	29	7	7	4	12	3	3
PF3D7_0104700-1	11	3	6	4	7	3	6	8	10	12	8	10	6	5	3	1	7	5	14	28	11	5	6	2	10	4	2
PF3D7_0104800-1	95	95	111	46	55	48	75	79	113	129	142	105	68	75	61	94	90	77	138	273	126	43	52	75	101	91	86
PF3D7_0104900-1	0	1	1	0	1	2	5	3	11	5	1	5	1	3	0	8	7	7	3	10	0	2	0	2	4	3	2
PF3D7_0105000-1	2	0	0	0	1	1	1	0	2	0	3	2	1	2	2	1	0	2	0	2	0	2	0	0	0	2	0
PF3D7_0105100-1	11	4	3	3	2	0	4	2	4	3	3	3	3	5	3	5	2	2	9	13	5	1	3	4	2	2	3
PF3D7_0105200-1	5	3	3	3	5	2	1	4	1	4	3	5	5	6	3	1	2	9	3	25	12	4	4	6	5	1	1
PF3D7_0105300-1	3	4	1	2	2	1	1	0	6	3	9	7	1	6	1	6	5	1	5	10	8	1	3	5	4	3	6
PF3D7_0105400.1-1	0	0	0	0	0	0	0	1	0	0	0	0	0	0	0	1	1	0	0	0	0	0	0	0	0	0	0
PF3D7_0105400.2-1	0	0	0	0	0	0	0	0	0	0	0	0	0	0	0	0	0	0	0	0	0	0	0	0	0	0	0
PF3D7_0105500-1	6	7	8	0	6	4	97	86	103	4	3	6	1	2	2	95	75	71	11	21	10	4	3	6	63	79	75
PF3D7_0105600-1	21	7	10	16	10	15	4	10	17	20	26	17	9	9	11	7	3	7	47	124	28	12	13	12	10	18	17
PF3D7_0105700-1	57	13	30	7	4	7	11	7	10	36	45	61	6	9	8	11	11	6	126	411	64	7	2	5	16	5	6
PF3D7_0105800-1	25	5	8	6	5	7	5	13	22	10	18	20	11	7	5	21	21	11	45	97	20	6	1	8	19	20	16
PF3D7_0105900-1	13	4	4	6	3	6	9	9	14	10	11	21	10	4	6	16	8	11	28	75	10	2	5	1	14	12	12
PF3D7_0106000-1	21	5	13	7	15	4	17	11	20	17	13	9	3	7	6	20	7	13	43	114	23	6	5	6	11	12	21
PF3D7_0106100-1	20	9	18	6	9	8	49	48	74	7	7	13	4	4	6	38	40	39	27	82	27	13	9	14	38	32	39
PF3D7_0106200-1	1	3	3	3	2	3	1	1	2	5	7	8	3	6	3	3	3	4	7	15	1	5	2	6	2	7	2
PF3D7_0106300-1	20	12	12	16	20	22	52	52	74	28	22	14	15	19	7	52	53	46	33	85	21	17	22	22	61	65	56
PF3D7_0106400-1	6	1	3	0	1	4	0	2	3	9	10	7	1	7	4	5	2	1	10	34	5	1	2	5	5	3	3
PF3D7_0106500-1	47	2	17	1	1	0	2	1	2	24	49	51	0	2	0	3	2	2	83	268	51	1	6	0	8	1	0
PF3D7_0106600-1	23	3	10	1	1	1	1	1	1	12	20	16	1	1	2	1	0	1	39	74	16	6	3	1	4	1	1
PF3D7_0106700-1	42	24	16	11	6	14	10	8	14	25	39	38	11	13	16	4	5	12	62	181	45	11	15	14	10	6	5
PF3D7_0106800-1	9	8	10	15	12	14	13	16	29	10	13	16	7	14	8	27	30	28	23	46	20	16	15	24	26	23	13
PF3D7_0106900-1	30	2	10	6	2	4	3	4	7	13	33	35	1	2	2	1	4	6	71	196	30	1	4	3	12	4	3
PF3D7_0107000-1	9	8	3	17	23	15	3	1	4	6	13	4	14	24	14	6	1	3	7	9	5	15	17	14	7	2	3
PF3D7_0107100-1	25	5	4	9	6	9	7	3	11	7	20	12	11	11	7	11	6	6	31	94	20	6	9	9	7	11	20
PF3D7_0107200-1	6	5	3	4	4	5	8	10	9	12	15	12	6	10	3	5	7	11	11	20	7	1	4	6	3	8	11
PF3D7_0107300-1	25	17	23	75	82	72	18	10	12	22	23	29	60	72	58	17	10	12	25	75	20	66	61	82	15	15	14
PF3D7_0107400-1	81	85	58	26	26	27	29	38	42	116	87	63	35	34	25	12	10	10	65	150	45	27	25	19	27	21	33
PF3D7_0107500-1	49	29	24	11	13	15	11	11	21	37	31	37	8	11	19	12	9	10	54	187	47	12	19	13	17	15	20
PF3D7_0107600-1	80	8	13	4	3	3	3	1	1	51	86	80	0	0	2	0	4	2	146	422	83	2	3	0	11	2	3
PF3D7_0107700-1	4	5	1	4	4	16	0	0	3	5	4	3	1	3	3	2	3	4	7	9	7	6	1	7	4	1	4
PF3D7_0107800-1	22	6	11	4	8	6	1	2	3	9	29	33	2	4	7	2	1	2	50	125	24	7	3	5	9	2	1
PF3D7_0107900-1	41	34	33	104	106	111	44	42	59	45	41	25	91	83	55	52	34	63	46	84	29	97	86	107	68	51	38
PF3D7_0108000-1	47	37	49	8	14	11	2	1	2	36	34	33	7	11	6	2	4	0	64	99	34	5	11	14	2	7	5
PF3D7_0108100-1	21	13	9	2	4	3	1	3	3	12	17	18	3	0	3	2	5	2	27	94	17	7	3	5	7	4	7
PF3D7_0108300-1	54	36	30	20	21	32	22	17	16	46	57	36	27	26	21	11	16	16	67	185	51	17	25	24	25	11	22
PF3D7_0108400.1-1	40	41	27	16	19	14	13	21	16	60	44	43	12	16	15	26	13	13	33	70	29	20	14	13	10	12	16
PF3D7_0108400.2-1	0	0	0	0	0	0	0	0	0	0	0	0	0	0	0	0	0	0	0	0	0	0	0	0	0	0	0
PF3D7_0108500-1	8	9	2	1	0	2	7	6	5	2	5	7	1	0	1	1	5	5	6	40	8	0	1	2	14	5	3
PF3D7_0108600-1	659	588	631	124	128	141	1548	1870	1501	656	570	437	121	156	82	398	701	595	658	1228	651	127	140	179	1190	1287	1312
PF3D7_0108700-1	41	16	19	3	4	5	2	6	6	26	38	32	4	6	5	6	3	3	48	171	34	10	2	8	4	6	5
PF3D7_0108800-1	20	15	13	5	12	5	62	52	67	65	59	45	25	26	18	44	49	31	37	81	33	10	8	11	44	40	56
PF3D7_0108900-1	18	10	15	3	5	10	17	24	18	80	61	54	18	38	18	38	61	18	33	73	22	8	15	5	20	7	17
PF3D7_0109000-1	0	0	0	0	0	0	3	6	6	1	0	3	1	0	1	3	3	0	3	14	1	0	0	1	3	1	2
PF3D7_0109100-1	12	3	5	3	2	2	6	3	7	5	10	7	3	1	1	4	5	10	12	35	13	6	2	3	8	4	7
PF3D7_0109200-1	6	2	1	0	0	0	2	2	4	1	3	3	0	1	1	3	1	1	11	29	5	0	0	1	1	1	4
PF3D7_0109300-1	152	177	144	291	341	331	174	180	253	132	131	149	167	276	190	219	211	168	232	354	208	259	351	472	227	225	206
PF3D7_0109400-1	3	2	1	2	3	2	0	0	2	5	6	5	1	1	1	1	1	0	5	12	0	3	3	4	3	1	0
PF3D7_0109500-1	3	1	8	2	4	3	6	4	5	9	3	6	2	3	3	3	4	7	4	11	6	3	5	1	8	4	2
PF3D7_0109600-1	13	6	7	5	2	1	1	2	2	12	9	12	4	3	5	1	0	1	12	56	21	2	8	3	5	1	1
PF3D7_0109700-1	8	3	4	4	1	3	0	1	1	7	13	14	0	0	3	1	1	0	25	60	19	1	0	2	3	1	1
PF3D7_0109800-1	12	7	4	3	2	7	14	8	12	5	14	6	1	2	4	10	5	9	25	66	14	6	4	6	11	9	9
PF3D7_0109900.1-1	11	7	8	3	1	4	2	2	4	15	26	14	10	13	5	2	3	3	15	15	8	3	3	6	3	2	2
PF3D7_0109900.2-1	0	0	0	0	0	0	0	0	0	0	0	0	0	0	0	0	0	0	0	0	0	0	0	0	0	0	0
PF3D7_0110000-1	50	50	32	40	60	70	29	25	31	68	66	56	68	63	50	28	18	22	53	96	52	41	58	68	35	32	20
PF3D7_0110100-1	185	161	151	113	135	96	65	81	80	625	598	515	228	343	232	174	158	131	237	459	226	92	124	127	69	86	70
PF3D7_0110200-1	14	4	8	5	5	2	3	3	3	10	14	8	1	3	0	3	0	0	17	35	13	2	4	2	2	1	3
PF3D7_0110300-1	113	118	101	173	202	202	71	85	100	136	122	119	171	188	126	98	68	82	117	208	106	178	163	258	82	89	97
PF3D7_0110400-1	19	8	6	8	5	10	1	3	3	19	12	20	8	5	6	0	3	1	24	56	19	6	6	6	4	5	3
PF3D7_0110500-1	122	23	33	19	19	13	6	12	9	64	80	120	14	15	10	13	9	14	135	425	100	21	13	15	26	11	12
PF3D7_0110600-1	59	19	28	12	12	9	9	7	9	49	49	54	5	11	11	8	7	6	98	288	55	17	7	7	8	6	5
PF3D7_0110700-1	16	9	11	4	6	6	1	1	2	5	15	15	0	5	4	2	2	3	33	86	15	1	5	3	4	5	1
PF3D7_0110800-1	5	11	5	0	1	5	1	0	4	3	10	6	3	2	2	0	2	3	11	32	12	1	1	3	5	1	1
PF3D7_0110900-1	11	11	10	8	6	8	5	4	5	10	6	10	11	8	5	7	6	3	17	28	6	4	4	7	2	3	3
PF3D7_0111000-1	117	91	102	104	132	123	19	21	18	101	101	86	74	107	88	22	9	10	129	265	125	80	120	158	13	21	14
PF3D7_0111200-1	2	0	0	0	3	1	1	1	3	1	3	4	0	0	0	3	4	1	1	12	2	2	0	1	4	1	2
PF3D7_0111300-1	63	1	12	7	5	4	9	8	3	24	44	45	3	8	8	4	3	6	83	259	44	14	6	12	4	7	5
PF3D7_0111400-1	35	0	10	3	4	3	4	1	1	15	28	31	0	2	3	0	2	5	42	141	26	2	4	0	5	4	0
PF3D7_0111500-1	5	1	1	5	4	2	6	4	4	3	4	6	4	5	3	6	5	3	17	38	8	1	3	6	9	4	3
PF3D7_0111600-1	7	3	5	0	1	0	3	4	3	8	7	6	1	3	2	2	3	3	12	35	8	3	0	4	6	2	2
PF3D7_0111700-1	2	0	1	1	0	1	1	0	4	4	2	1	1	0	1	3	2	1	3	9	3	0	1	0	0	0	0
PF3D7_0111800-1	19	9	15	7	5	16	7	5	6	12	22	20	13	5	6	6	11	5	28	62	20	5	10	7	5	9	6
PF3D7_0111900-1	2	0	1	2	2	0	0	0	2	0	0	1	1	0	0	0	2	0	3	9	0	0	0	2	0	0	0
PF3D7_0112000-1	8	5	6	3	3	4	3	2	1	2	9	9	5	5	6	5	1	4	19	27	12	4	4	9	9	3	7
PF3D7_0112100-1	0	0	1	0	0	0	0	0	0	0	0	0	0	0	0	0	0	0	1	1	0	0	0	0	0	0	0
PF3D7_0112200-1	23	22	25	14	8	14	16	8	8	19	28	12	10	10	11	4	15	5	54	126	35	15	21	17	9	9	9
PF3D7_0112300-1	0	1	0	0	0	1	0	0	0	0	1	1	0	0	0	0	0	0	0	1	0	0	0	0	0	0	0
PF3D7_0112400-1	0	0	1	0	0	1	0	0	0	0	0	0	0	0	0	0	0	0	0	0	0	0	0	0	0	0	0
PF3D7_0112500-1	0	0	0	0	0	0	0	0	0	0	0	0	0	0	0	0	0	0	0	0	0	0	0	0	0	0	0
PF3D7_0112600-1	0	0	1	0	0	0	0	0	1	2	2	0	0	0	0	2	0	0	1	4	0	1	0	0	0	0	0
PF3D7_0112700-1	2	2	1	1	2	2	4	2	3	5	7	3	1	0	1	8	4	3	3	14	3	1	0	0	2	3	0
PF3D7_0112800-1	0	0	0	0	0	0	1	1	0	0	1	2	1	0	0	0	1	0	5	5	0	0	0	1	1	0	0
PF3D7_0112900-1	397	383	479	129	136	158	11	9	12	120	92	101	51	82	33	7	9	8	456	759	370	122	141	181	4	11	14
PF3D7_0113000-1	111	89	115	38	36	47	10	5	9	42	52	49	19	19	26	2	11	5	155	397	116	24	23	53	4	7	10
PF3D7_0113100-1	73	11	26	10	3	2	0	1	0	24	39	52	2	2	0	0	1	3	129	393	81	8	3	1	10	3	1
PF3D7_0113200-1	23	8	18	7	6	13	1	1	4	11	27	16	4	8	2	3	2	0	40	125	23	8	3	13	2	0	2
PF3D7_0113300-1	10	1	5	1	3	1	0	1	2	2	13	10	0	1	0	1	1	0	22	34	13	0	1	2	2	1	2
PF3D7_0113400-1	10	2	5	0	2	1	1	0	0	6	4	7	0	1	3	0	0	0	18	38	9	0	2	1	2	1	2
PF3D7_0113600-1	95	47	66	18	5	13	16	13	5	64	78	70	7	13	6	3	8	2	140	419	95	21	17	12	16	9	7
PF3D7_0113700-1	4	2	4	2	1	1	3	2	1	4	5	2	0	0	2	1	3	0	14	39	11	0	1	1	0	1	0
PF3D7_0113800-1	89	15	34	11	4	1	3	1	2	24	47	45	0	3	1	2	3	1	153	472	86	9	4	4	11	1	4
PF3D7_0113900-1	6	14	16	22	17	13	17	18	24	22	28	24	23	26	22	21	24	10	31	39	24	17	19	28	18	23	28
PF3D7_0114000-1	31	9	19	1	2	2	0	0	1	15	17	19	4	0	1	0	0	0	54	100	26	1	0	3	3	0	0
PF3D7_0114100-1	4	0	1	1	1	3	3	0	2	1	2	2	0	1	0	1	0	0	1	8	2	0	0	0	0	1	0
PF3D7_0114200-1	4	0	2	1	0	1	2	0	2	1	0	2	1	2	0	0	0	1	12	36	4	0	2	1	4	0	0
PF3D7_0114300-1	10	5	6	1	1	1	0	0	0	8	6	19	0	0	0	0	0	0	18	95	16	3	1	0	1	0	2
PF3D7_0114400-1	6	2	3	0	0	2	0	2	1	3	3	7	0	1	0	0	0	0	18	59	13	1	1	3	1	0	1
PF3D7_0114500-1	8	16	6	0	1	1	10	8	11	7	5	8	1	2	1	10	5	5	16	51	17	1	2	4	14	9	21
PF3D7_0114600-1	19	7	11	3	5	11	1	5	8	13	17	17	2	6	5	3	1	3	18	42	24	8	11	20	11	11	7
PF3D7_0114700-1	11	4	3	3	0	2	2	1	3	5	5	5	2	2	5	0	1	0	256	412	230	82	113	135	30	29	31
PF3D7_0114800-1	1	0	1	0	0	0	0	0	0	1	1	4	0	1	0	0	0	0	6	14	1	0	0	1	0	0	0
PF3D7_0114900-1	9	1	5	0	2	0	2	0	0	2	4	0	1	1	0	0	1	1	15	30	3	3	1	4	0	1	2
PF3D7_0115000-1	26	11	6	1	1	0	0	0	0	11	16	8	1	0	1	0	0	0	34	110	13	0	0	1	1	0	2
PF3D7_0115100-1	3	0	0	0	0	0	0	0	0	0	1	0	0	0	0	0	0	0	3	13	2	1	0	0	0	0	0
PF3D7_0115200-1	8	1	0	0	0	1	0	1	1	3	4	1	0	2	0	1	0	0	4	14	3	0	0	2	0	0	0
PF3D7_0115300-1	16	22	16	8	10	12	0	2	1	6	5	8	2	6	1	0	1	1	30	51	28	7	19	16	0	2	0
PF3D7_0115400-1	2	0	0	0	0	0	0	0	0	0	1	0	0	0	0	0	0	0	0	7	1	0	0	0	0	0	0
PF3D7_0115500-1	13	13	15	0	4	2	1	1	0	5	0	6	0	1	0	0	0	0	26	36	15	2	8	11	1	1	0
PF3D7_0115600-1	57	70	72	19	23	24	8	10	11	84	85	68	19	21	14	12	9	10	101	186	96	19	28	43	11	8	17
PF3D7_0115700-1	55	18	29	7	2	3	10	6	13	36	33	28	1	2	4	8	8	4	88	229	57	6	4	6	13	4	3
PF3D7_0200100-1	41	16	24	2	2	1	2	2	3	18	27	27	7	4	3	12	13	11	66	227	52	2	1	3	8	4	1
PF3D7_0200200-1	10	5	5	1	1	0	1	2	1	53	47	44	9	9	9	11	10	11	10	29	6	1	4	1	4	4	1
PF3D7_0200300-1	0	0	0	1	0	0	0	0	0	1	0	0	1	0	0	0	0	0	2	8	1	0	0	0	0	0	0
PF3D7_0200400-1	1	0	0	0	0	0	0	0	0	0	1	0	0	0	0	0	0	0	1	1	1	0	0	0	0	0	0
PF3D7_0200500-1	0	0	0	0	0	0	0	0	0	0	0	0	1	0	0	0	0	0	0	0	2	0	0	0	0	0	0
PF3D7_0200600-1	0	0	2	0	0	0	0	0	0	2	1	3	0	0	0	0	0	0	2	5	1	0	0	0	0	1	0
PF3D7_0200700-1	0	0	0	0	0	0	0	0	0	2	0	0	0	0	0	0	0	0	1	0	1	0	0	0	0	0	1
PF3D7_0200800-1	0	0	0	0	0	0	0	0	0	0	0	0	0	0	0	0	0	0	1	1	0	0	0	1	0	0	0
PF3D7_0200900-1	0	0	0	0	0	0	0	0	0	0	0	0	0	1	0	0	0	0	2	4	0	0	0	0	0	0	0
PF3D7_0201000-1	0	0	0	0	1	0	0	0	0	1	0	0	0	0	0	1	0	0	1	0	1	0	0	0	0	0	1
PF3D7_0201100-1	0	0	0	0	0	0	0	0	0	0	1	0	0	0	0	0	0	0	0	0	0	0	0	0	0	0	0
PF3D7_0201200-1	2	1	0	0	0	1	1	1	1	0	1	2	1	0	0	0	0	1	3	1	1	0	0	0	4	0	1
PF3D7_0201300-1	5	0	0	0	0	0	0	0	0	4	2	1	0	0	1	0	0	1	5	20	4	3	1	1	1	1	2
PF3D7_0201400-1	6	6	4	2	2	3	2	2	3	5	12	8	3	2	3	2	1	1	10	45	12	2	4	2	1	4	2
PF3D7_0201500-1	9	10	8	0	0	1	1	0	3	10	12	6	1	2	0	0	0	2	17	63	18	0	3	2	5	0	1
PF3D7_0201600-1	14	24	10	7	4	3	0	2	2	13	18	26	3	2	3	2	4	1	56	121	30	3	2	4	3	2	2
PF3D7_0201700-1	17	4	7	4	6	3	0	1	3	5	19	11	2	5	2	0	2	4	30	81	19	2	1	4	4	5	2
PF3D7_0201800-1	20	13	7	5	7	4	15	7	9	22	15	9	1	2	1	1	2	2	19	36	15	5	4	4	15	8	16
PF3D7_0201900-1	111	42	42	13	15	17	2	4	4	59	57	54	4	6	4	2	2	1	126	311	98	10	14	11	1	6	4
PF3D7_0202000-1	171	178	158	45	54	56	11	11	12	152	97	94	36	50	38	5	3	6	192	481	202	39	43	54	11	10	12
PF3D7_0202100-1	176	224	250	37	52	60	16	18	21	144	129	128	26	36	46	9	16	3	246	451	215	53	78	90	17	20	17
PF3D7_0202200-1	2	9	4	2	2	2	12	16	11	6	3	5	3	3	0	3	4	6	12	14	10	0	6	4	12	10	14
PF3D7_0202300-1	11	6	7	6	6	3	2	1	4	16	15	12	3	4	5	1	1	2	12	23	13	1	7	3	4	1	1
PF3D7_0202400-1	75	12	27	15	15	9	7	6	7	75	85	97	12	27	32	5	4	2	95	256	68	19	23	14	9	2	10
PF3D7_0202500-1	6	9	8	0	2	0	7	17	6	9	10	4	0	1	0	2	13	8	8	22	8	3	1	0	13	8	24
PF3D7_0202600.1-1	0	0	0	0	0	0	0	0	0	0	0	0	0	0	0	0	0	0	0	0	0	0	0	0	0	0	0
PF3D7_0202600.2-1	0	0	0	0	0	0	0	0	0	0	0	0	0	0	0	0	0	0	0	0	0	0	0	0	0	0	0
PF3D7_0202700-1	16	12	21	21	27	39	119	104	164	12	16	17	12	15	14	122	86	71	33	68	22	23	34	36	108	103	114
PF3D7_0202800-1	39	28	27	103	119	112	74	59	77	36	46	23	83	138	104	70	63	53	36	57	28	83	99	126	66	66	59
PF3D7_0202900-1	41	52	36	58	47	63	138	136	191	155	180	157	88	98	68	174	184	147	72	152	58	50	62	75	171	149	142
PF3D7_0203000-1	78	16	17	36	38	41	56	73	80	42	63	70	23	27	22	61	52	40	123	400	71	25	47	63	83	65	63
PF3D7_0203100-1	69	7	24	7	3	4	13	5	9	35	34	49	0	0	1	8	15	5	77	273	43	9	6	3	21	15	5
PF3D7_0203200-1	13	2	7	4	4	2	30	55	53	12	10	10	1	4	0	25	31	23	15	78	20	2	3	3	47	34	36
PF3D7_0203300-1	7	3	3	11	6	12	1	3	4	7	14	9	4	13	6	4	11	6	14	37	6	4	8	4	4	7	4
PF3D7_0203400-1	3	1	3	2	1	2	2	4	2	2	4	5	1	5	1	1	2	2	3	11	3	2	2	0	1	2	0
PF3D7_0203500-1	1	1	0	1	1	0	0	0	0	0	3	4	0	0	0	0	0	0	3	8	2	0	0	0	1	0	0
PF3D7_0203600-1	89	81	91	45	47	45	7	9	15	89	93	85	54	75	50	11	11	8	98	174	86	30	50	51	13	13	14
PF3D7_0203700-1	14	4	6	6	3	1	1	1	0	11	15	8	1	1	2	0	2	0	31	46	18	3	2	3	1	1	1
PF3D7_0203800-1	14	9	5	6	5	5	0	4	2	8	12	15	7	6	6	1	2	1	15	38	10	1	4	5	3	1	2
PF3D7_0203900-1	14	1	4	2	2	0	1	2	1	6	10	10	2	0	0	0	3	3	24	77	13	4	4	3	1	1	2
PF3D7_0204000-1	23	3	4	1	3	2	2	0	2	21	22	32	0	2	2	2	1	3	42	91	18	1	8	1	8	4	2
PF3D7_0204100-1	40	12	22	1	2	0	7	10	12	13	18	23	3	3	0	16	10	11	53	207	28	1	2	5	10	6	11
PF3D7_0204200-1	13	6	12	1	4	1	2	2	4	15	8	10	3	7	2	4	0	3	16	74	15	2	2	3	6	3	2
PF3D7_0204300-1	47	4	16	4	6	3	4	5	6	24	28	33	5	4	4	3	3	3	70	194	33	6	5	3	15	7	3
PF3D7_0204400-1	1	0	0	1	0	2	0	0	0	3	3	2	0	0	1	0	0	0	3	17	2	0	0	0	2	2	0
PF3D7_0204500-1	2	1	6	0	0	3	0	0	0	3	4	2	1	2	2	0	2	0	6	13	5	1	0	0	0	0	2
PF3D7_0204600-1	33	11	19	3	2	3	2	2	2	25	35	44	1	4	4	3	4	2	55	181	39	6	4	5	6	2	2
PF3D7_0204700-1	39	40	41	32	41	45	31	23	40	46	62	49	34	61	39	39	36	22	65	117	53	37	51	48	34	40	51
PF3D7_0204800-1	9	6	9	3	4	5	6	2	6	14	16	17	3	4	9	2	1	3	39	70	13	5	7	5	6	5	7
PF3D7_0204900-1	11	15	8	21	19	17	13	16	21	29	26	19	24	37	16	24	15	9	29	47	20	12	10	19	18	12	18
PF3D7_0205000-1	30	3	10	1	1	3	3	3	1	27	32	39	1	7	0	0	4	0	64	154	33	3	6	5	8	1	3
PF3D7_0205100-1	45	2	24	4	3	1	1	3	1	22	62	48	0	0	0	1	0	1	92	261	46	1	3	2	13	1	3
PF3D7_0205200-1	13	1	4	1	0	0	1	4	0	11	16	15	2	1	1	0	2	1	24	51	14	1	4	2	4	0	2
PF3D7_0205300-1	18	8	9	4	1	2	2	0	0	18	40	30	5	7	3	2	1	0	38	106	30	4	6	3	4	5	2
PF3D7_0205400-1	6	3	5	5	1	2	3	0	2	7	6	1	2	9	2	2	4	3	7	21	3	4	1	3	3	3	3
PF3D7_0205500-1	2	4	3	7	5	1	0	0	2	1	3	5	5	4	3	0	1	2	3	13	1	1	0	1	6	2	1
PF3D7_0205600-1	11	3	9	2	3	4	5	2	4	11	4	10	2	2	2	2	4	4	24	41	7	3	5	3	5	3	3
PF3D7_0205700.1-1	0	0	0	0	0	0	0	0	0	0	0	0	0	0	0	0	0	0	0	0	0	0	0	0	0	0	0
PF3D7_0205700.2-1	10	5	4	16	13	11	20	21	27	4	6	5	5	9	2	16	22	12	6	14	2	12	3	16	17	23	18
PF3D7_0205800-1	89	119	118	50	25	36	36	22	27	112	92	86	21	38	33	28	17	17	128	229	95	27	50	62	26	27	26
PF3D7_0205900-1	35	27	25	12	13	10	17	21	24	24	38	35	14	14	8	20	16	21	52	140	36	21	13	13	16	27	22
PF3D7_0206000-1	41	23	20	11	13	11	11	7	12	31	34	39	3	9	3	14	13	5	91	274	49	14	10	5	11	7	5
PF3D7_0206100-1	17	6	9	5	5	4	25	35	50	17	25	19	1	6	8	55	40	35	32	68	22	7	9	14	36	47	51
PF3D7_0206200-1	24	14	20	3	7	6	6	9	9	27	20	26	2	6	7	8	10	5	35	63	20	9	10	13	13	14	5
PF3D7_0206300-1	160	21	59	18	25	15	13	12	11	94	156	163	11	18	26	8	10	8	252	643	144	23	13	19	29	14	14
PF3D7_0206500-1	36	31	43	24	21	35	13	16	20	71	77	70	43	49	18	16	24	8	59	118	62	21	39	25	25	21	19
PF3D7_0206600-1	31	14	24	7	6	7	6	9	4	43	37	42	8	10	6	4	8	2	38	48	28	3	3	6	11	5	5
PF3D7_0206700-1	39	50	36	13	24	24	1122	1297	1326	43	54	47	11	24	18	1678	2268	1926	120	189	77	35	50	81	1018	1186	1164
PF3D7_0206800-1	392	373	311	358	403	459	133	175	169	467	420	411	392	506	396	126	143	110	354	640	335	305	410	476	140	165	166
PF3D7_0206900.1-1	0	0	0	0	1	0	1	1	1	0	0	0	0	0	0	0	0	0	0	0	0	0	0	1	0	1	0
PF3D7_0206900.2-1	0	1	1	1	1	0	2	0	1	0	1	0	1	0	0	1	2	2	0	0	1	0	0	1	4	2	2
PF3D7_0207000-1	18	8	6	8	10	2	31	26	45	13	14	4	2	3	1	28	32	36	30	60	15	2	2	3	30	32	25
PF3D7_0207100-1	78	18	24	4	8	6	87	75	109	31	62	54	6	10	8	66	44	44	124	351	74	7	8	7	72	78	73
PF3D7_0207200-1	7	1	0	2	2	1	4	7	3	3	7	6	3	3	1	8	4	6	3	19	6	6	2	1	3	7	5
PF3D7_0207300-1	6	9	2	5	4	4	6	16	21	6	8	4	3	3	4	15	5	9	13	36	9	9	8	12	15	15	17
PF3D7_0207400-1	5	2	0	2	0	0	3	15	8	3	3	5	2	0	0	8	3	3	16	54	11	2	2	3	6	8	7
PF3D7_0207500-1	4	2	8	6	3	3	19	12	19	5	5	5	2	5	2	26	15	13	11	27	13	3	7	4	23	14	25
PF3D7_0207600-1	15	7	13	6	10	5	51	33	57	10	12	16	2	3	3	48	51	40	31	102	24	10	12	9	55	49	64
PF3D7_0207700-1	51	57	51	16	15	29	23	20	25	25	32	28	10	10	5	21	20	20	92	194	79	23	42	30	40	46	52
PF3D7_0207800-1	14	6	12	5	5	1	9	8	17	16	16	15	1	2	2	16	16	12	32	86	26	5	8	14	14	16	9
PF3D7_0207900-1	40	31	38	16	15	21	102	119	189	26	27	32	7	9	15	126	74	88	87	167	66	19	33	37	141	126	138
PF3D7_0208000-1	27	4	12	1	1	0	2	3	6	12	18	27	0	1	0	1	4	3	42	152	27	4	4	1	9	2	3
PF3D7_0208100.1-1	0	0	0	0	0	0	0	0	0	0	0	0	0	0	0	0	0	0	0	0	0	0	0	0	0	0	0
PF3D7_0208100.2-1	0	0	0	0	0	0	0	0	0	0	0	0	0	0	0	0	0	0	0	0	0	0	0	0	0	0	0
PF3D7_0208200-1	11	2	4	2	2	5	5	10	2	3	14	10	2	5	0	3	4	8	21	89	15	7	4	5	4	4	5
PF3D7_0208300-1	191	151	155	205	262	250	346	371	435	195	235	171	177	229	183	299	261	253	241	465	188	240	243	302	336	362	301
PF3D7_0208400-1	122	14	32	8	7	9	13	7	15	64	110	126	10	9	15	3	12	7	193	511	90	18	7	5	22	22	18
PF3D7_0208500-1	7	1	3	4	1	3	3	4	3	2	9	7	1	5	3	2	2	3	3	18	2	4	2	5	1	3	1
PF3D7_0208600-1	34	11	20	2	2	1	1	4	0	22	32	34	2	2	3	1	0	0	83	174	39	5	4	7	6	1	2
PF3D7_0208700.1-1	0	0	0	0	1	0	0	0	0	0	0	0	0	0	0	0	0	0	0	0	0	0	0	0	1	0	0
PF3D7_0208700.2-1	11	10	7	13	16	19	11	13	14	10	2	4	11	15	11	8	8	8	7	10	7	15	14	22	17	15	7
PF3D7_0208800-1	0	0	1	0	0	0	0	1	1	1	2	2	0	0	0	0	0	0	1	4	2	1	0	0	1	1	1
PF3D7_0208900-1	36	2	16	1	3	3	2	2	0	18	23	31	2	1	2	1	2	2	69	178	29	5	4	1	7	3	2
PF3D7_0209000-1	72	19	23	8	9	12	9	13	11	37	58	53	6	6	5	2	9	1	72	253	57	6	5	5	18	13	11
PF3D7_0209100-1	26	3	11	2	4	0	0	3	5	9	9	13	0	2	1	0	4	0	26	96	32	3	3	0	3	1	1
PF3D7_0209200-1	22	11	15	11	7	6	6	5	7	23	19	11	4	6	2	4	3	3	27	55	21	9	15	16	6	7	11
PF3D7_0209300-1	21	8	14	6	6	9	1	5	8	24	31	30	18	9	2	17	2	11	32	80	21	8	5	8	13	4	11
PF3D7_0209400-1	28	19	28	39	46	44	16	14	17	27	42	31	43	50	32	12	17	10	43	65	25	29	36	43	21	15	15
PF3D7_0209500-1	24	1	5	2	3	9	1	1	1	8	16	28	1	3	2	2	2	0	34	92	21	4	1	2	3	0	1
PF3D7_0209600-1	25	4	5	0	1	3	5	6	4	11	9	11	1	2	1	5	4	4	27	114	16	4	1	4	11	2	9
PF3D7_0209700-1	16	25	23	14	12	12	57	65	92	13	20	14	6	4	4	53	47	39	39	62	20	11	17	11	60	63	52
PF3D7_0209800-1	14	19	17	7	15	11	4	4	3	13	18	9	6	14	11	3	6	4	29	62	12	12	9	15	4	3	3
PF3D7_0209900-1	26	13	22	19	11	17	4	5	4	41	28	29	18	24	12	6	0	2	43	80	28	13	15	11	7	3	4
PF3D7_0210000-1	14	20	24	19	7	13	11	13	23	19	14	15	7	20	12	13	8	6	26	55	21	7	13	10	14	11	6
PF3D7_0210100.1-1	1	0	2	2	2	6	2	1	4	1	0	1	3	2	1	5	3	6	0	3	0	1	0	2	2	0	2
PF3D7_0210100.2-1	0	0	0	0	0	0	0	0	0	0	0	0	0	0	0	0	0	0	0	0	0	0	0	0	0	0	0
PF3D7_0210200-1	147	76	94	49	33	48	19	19	25	203	205	209	88	90	66	30	29	19	188	542	109	43	48	57	29	24	25
PF3D7_0210300-1	61	63	62	132	130	126	311	274	345	117	82	84	117	154	113	332	273	261	95	202	93	122	131	160	295	277	272
PF3D7_0210400-1	3	1	2	3	3	6	2	0	0	5	1	5	2	2	2	1	2	1	3	14	4	0	2	5	2	3	1
PF3D7_0210500-1	18	5	15	5	5	8	11	21	19	18	35	32	1	10	5	12	10	11	56	137	39	9	3	11	20	14	23
PF3D7_0210600-1	12	0	6	2	2	5	15	18	14	5	6	8	0	1	3	7	13	9	19	63	6	2	1	0	14	23	17
PF3D7_0210700-1	5	5	7	2	2	1	1	4	5	7	5	9	1	0	0	2	2	1	7	21	5	0	3	0	4	3	5
PF3D7_0210800-1	6	1	1	2	0	3	0	0	4	3	4	9	1	0	1	1	1	1	7	29	4	1	2	3	1	2	2
PF3D7_0210900-1	18	4	2	9	2	7	4	2	3	8	18	15	5	4	4	0	4	2	33	81	22	2	3	12	3	1	3
PF3D7_0211000-1	1	4	1	2	5	2	4	1	3	4	2	0	1	2	3	2	2	1	1	8	6	4	4	1	1	6	3
PF3D7_0211100-1	19	2	3	3	5	3	0	1	5	7	8	12	5	2	2	1	1	2	22	58	12	7	3	3	6	2	2
PF3D7_0211200-1	6	1	5	2	3	5	2	3	1	2	7	5	2	0	5	1	3	1	18	25	7	2	4	1	2	4	1
PF3D7_0211300-1	6	5	4	9	5	5	6	4	8	0	7	6	3	5	4	7	3	3	9	13	12	0	4	11	8	7	14
PF3D7_0211400-1	19	15	11	8	6	14	12	35	33	19	26	20	11	15	7	40	22	33	25	50	32	7	18	23	20	34	27
PF3D7_0211500-1	56	10	12	6	0	2	18	10	13	33	46	48	5	1	0	18	12	11	91	274	59	9	4	1	23	13	18
PF3D7_0211600-1	15	11	11	11	8	11	15	14	16	9	13	13	5	10	8	18	14	11	39	52	14	12	19	15	25	17	16
PF3D7_0211700-1	70	29	46	20	20	18	28	30	28	62	71	81	17	22	15	18	22	21	130	364	79	34	25	33	34	25	34
PF3D7_0211800-1	30	13	19	12	7	13	6	9	9	17	15	13	12	18	11	5	6	5	20	79	16	9	13	16	10	9	5
PF3D7_0211900-1	316	289	238	254	273	265	67	75	92	325	311	267	247	292	197	83	55	75	312	578	227	227	259	290	75	65	86
PF3D7_0212000-1	5	9	14	9	10	11	21	34	42	6	12	11	3	8	7	37	23	21	17	38	16	8	9	8	37	26	41
PF3D7_0212100-1	31	3	12	5	8	4	2	5	4	22	26	22	1	5	0	7	8	2	39	167	25	9	2	2	12	5	6
PF3D7_0212200-1	14	6	5	3	3	5	7	4	8	6	9	6	1	5	3	9	5	5	15	48	5	4	4	2	6	7	7
PF3D7_0212300-1	8	2	4	2	5	6	0	4	7	7	13	8	7	3	7	1	2	1	18	40	8	5	6	8	5	2	3
PF3D7_0212400-1	102	21	31	22	13	26	13	20	29	78	98	94	18	31	28	25	27	23	117	345	73	17	16	17	23	20	24
PF3D7_0212500-1	170	32	51	24	16	27	107	130	133	79	131	142	14	17	13	81	87	88	240	763	148	22	17	16	102	88	109
PF3D7_0212600-1	26	9	4	1	8	1	8	2	4	13	16	16	2	4	1	9	2	3	22	40	10	4	1	0	7	2	3
PF3D7_0212700-1	11	1	3	0	3	3	9	11	15	6	7	4	2	1	0	5	9	5	12	41	10	2	2	2	7	12	6
PF3D7_0212800-1	47	32	54	24	24	28	319	359	483	31	19	26	16	10	14	348	247	203	105	189	88	36	39	35	273	317	289
PF3D7_0212900-1	8	3	2	2	4	2	2	4	8	4	10	7	1	1	0	10	5	6	8	30	5	6	1	1	4	6	3
PF3D7_0213000-1	26	16	23	5	4	10	5	2	5	30	26	26	6	19	11	6	3	2	35	61	29	5	12	6	4	3	0
PF3D7_0213100-1	19	4	10	6	8	10	6	4	3	13	16	16	3	3	3	2	2	6	27	76	23	4	7	5	6	2	2
PF3D7_0213200-1	52	32	40	16	18	18	8	17	19	29	32	28	10	11	10	15	17	13	54	89	36	18	20	23	17	14	8
PF3D7_0213300-1	28	39	28	14	11	16	13	15	15	24	21	31	15	20	12	20	12	20	42	71	43	16	17	24	21	21	13
PF3D7_0213400-1	100	102	75	142	175	137	59	66	76	147	129	95	128	165	126	67	62	64	110	183	102	120	154	192	65	72	66
PF3D7_0213500-1	84	61	60	315	330	328	98	96	138	101	77	95	260	325	261	133	112	100	101	174	71	265	331	353	123	127	128
PF3D7_0213600-1	132	24	40	28	28	25	10	15	8	111	135	159	39	50	32	20	21	12	176	489	95	22	30	28	33	21	11
PF3D7_0213700-1	2	1	2	0	1	2	0	0	0	3	6	1	1	0	0	1	1	1	8	30	4	0	1	1	2	0	0
PF3D7_0213800-1	35	10	13	6	4	5	4	3	2	19	21	32	5	5	6	2	2	1	33	115	26	4	2	4	1	3	3
PF3D7_0213900-1	57	9	22	8	3	5	3	1	4	19	53	40	1	8	3	1	1	0	95	250	42	7	3	6	10	2	0
PF3D7_0214000-1	7	8	6	7	2	3	12	11	16	7	25	12	10	11	9	15	9	12	21	30	12	11	8	13	13	10	12
PF3D7_0214100-1	25	19	17	14	11	11	12	16	23	22	22	28	8	9	8	19	20	16	58	100	25	14	15	21	21	18	24
PF3D7_0214200-1	19	14	17	6	7	7	12	13	15	19	10	19	8	8	11	11	17	13	30	48	23	13	8	14	15	12	13
PF3D7_0214300-1	48	13	29	8	2	7	2	1	2	30	61	58	4	4	4	0	4	2	140	391	64	4	5	4	14	3	4
PF3D7_0214400-1	25	8	20	4	6	4	8	8	0	15	24	19	7	4	6	3	7	4	43	168	35	7	6	8	1	4	6
PF3D7_0214500-1	5	3	3	0	0	1	19	19	18	6	11	9	1	0	2	8	16	13	19	47	16	1	6	2	10	15	21
PF3D7_0214600-1	109	10	37	9	5	1	22	11	15	42	95	91	1	4	0	8	19	14	178	568	96	5	3	5	28	16	11
PF3D7_0214700-1	8	6	9	2	10	7	189	225	273	16	11	4	7	5	5	154	141	117	19	37	14	6	8	11	131	148	163
PF3D7_0214800-1	26	15	21	14	9	11	168	173	225	14	20	11	7	8	7	209	177	152	49	118	33	15	19	21	175	169	176
PF3D7_0214900-1	64	4	17	6	8	8	26	24	41	31	58	53	2	10	5	25	24	26	83	261	46	4	7	5	31	43	27
PF3D7_0215000-1	21	4	9	3	1	1	4	0	1	10	18	7	3	1	1	3	2	2	38	92	17	0	1	3	2	0	3
PF3D7_0215100-1	5	9	6	1	2	1	3	0	3	6	11	12	4	3	4	4	7	9	5	11	7	4	4	3	2	4	3
PF3D7_0215200-1	11	0	2	0	0	1	0	0	0	3	4	2	0	1	0	0	0	1	14	40	11	0	0	1	1	0	0
PF3D7_0215300-1	23	11	13	7	7	16	4	7	12	21	20	20	6	13	7	11	5	6	37	89	23	9	8	7	7	6	7
PF3D7_0215400-1	26	7	11	1	4	5	3	5	4	10	21	29	3	4	4	4	1	3	39	145	19	8	4	3	8	1	4
PF3D7_0215500-1	40	21	22	4	9	10	2	2	3	22	38	24	5	8	4	2	2	2	35	136	37	5	9	3	8	3	4
PF3D7_0215600-1	181	179	168	140	157	135	118	152	138	176	171	114	117	151	95	118	114	99	164	360	157	130	142	173	109	120	95
PF3D7_0215700-1	5	5	9	4	6	5	3	3	1	11	6	8	5	5	7	4	1	2	13	23	9	6	5	4	2	8	4
PF3D7_0215800-1	19	8	13	4	6	3	4	2	5	21	18	13	5	6	4	3	0	1	32	66	12	4	3	6	1	4	5
PF3D7_0215900-1	3	10	7	3	2	9	2	5	9	9	10	10	4	3	4	10	12	6	8	32	18	1	7	3	3	0	8
PF3D7_0216000-1	80	38	47	49	61	55	23	31	35	55	75	71	38	66	38	28	19	24	141	379	81	45	68	68	26	22	18
PF3D7_0216100-1	22	6	16	10	10	5	9	18	15	36	44	43	5	12	10	17	18	10	54	179	38	10	9	14	16	10	18
PF3D7_0216200-1	7	2	5	1	2	5	1	2	2	4	10	7	2	3	0	0	0	0	15	35	9	0	0	1	0	2	1
PF3D7_0216300-1	60	8	24	3	5	5	1	5	4	27	34	43	2	5	9	2	7	6	92	265	52	14	6	8	10	5	6
PF3D7_0216400-1	17	2	3	1	2	3	3	1	3	5	4	3	0	1	1	1	2	0	14	42	8	4	2	1	7	3	2
PF3D7_0216500-1	79	3	21	4	3	2	6	7	2	34	72	77	0	1	1	1	1	2	132	417	82	7	4	3	14	6	0
PF3D7_0216600-1	7	5	5	1	2	3	82	96	108	6	5	12	2	1	3	56	68	76	11	56	18	1	2	2	91	62	83
PF3D7_0216700.1-1	0	0	1	0	0	0	0	0	0	0	0	0	0	0	0	0	0	0	0	1	0	0	0	0	0	0	0
PF3D7_0216700.2-1	0	0	0	0	0	0	0	0	0	0	0	0	0	0	0	0	0	0	0	0	0	0	0	0	0	0	0
PF3D7_0216800-1	17	12	8	6	4	10	69	52	82	16	18	11	3	7	8	41	35	32	18	81	26	16	10	7	51	46	41
PF3D7_0216900-1	23	6	11	9	8	5	6	9	8	9	17	22	7	6	4	10	5	9	32	124	13	3	7	8	8	17	12
PF3D7_0217000-1	22	14	21	15	15	20	14	16	14	37	44	40	11	19	10	20	9	11	49	88	29	7	9	15	15	13	16
PF3D7_0217100-1	21	9	12	5	4	3	6	7	6	9	16	10	1	6	2	7	5	2	25	48	13	3	1	3	8	5	9
PF3D7_0217200-1	41	18	20	66	91	79	97	94	114	56	67	61	80	84	61	104	93	77	80	184	57	62	86	70	85	106	82
PF3D7_0217300-1	0	1	0	3	3	6	0	1	1	2	0	6	8	5	3	4	1	2	0	5	0	3	7	3	0	4	3
PF3D7_0217400-1	6	2	3	0	1	2	6	5	4	2	1	4	1	2	1	2	6	4	10	24	8	1	1	1	2	1	8
PF3D7_0217500-1	8	11	4	7	4	11	19	23	20	9	4	2	6	11	9	24	19	20	16	19	11	6	12	20	19	21	28
PF3D7_0217600-1	43	9	16	4	2	9	5	4	11	29	43	46	6	9	5	5	6	5	98	266	46	7	4	5	4	5	5
PF3D7_0217700-1	61	56	55	26	29	43	21	23	37	77	72	61	29	36	24	20	22	19	75	143	64	33	51	62	20	31	23
PF3D7_0217800-1	5	4	8	7	6	6	5	3	2	6	3	6	3	6	5	3	1	2	4	8	7	0	4	2	1	1	0
PF3D7_0217900-1	126	115	114	29	26	27	15	15	9	220	247	197	46	61	37	17	11	7	151	235	101	34	35	48	17	14	16
PF3D7_0218000-1	17	19	17	6	8	12	48	55	81	17	17	11	7	7	3	51	54	44	40	90	23	6	15	17	52	67	58
PF3D7_0218100-1	3	2	1	1	2	0	1	1	8	6	4	4	1	6	1	5	4	5	13	21	7	2	1	0	7	4	8
PF3D7_0218200-1	19	1	7	8	5	6	0	7	9	8	34	14	3	9	3	7	7	3	27	69	17	3	4	5	7	3	6
PF3D7_0218300-1	207	287	235	202	225	246	268	267	407	344	318	316	239	391	258	397	364	346	321	570	311	209	292	447	287	250	274
PF3D7_0218400-1	18	7	8	2	3	7	6	3	4	9	10	10	5	3	1	8	3	2	28	70	9	3	8	4	8	7	2
PF3D7_0218500-1	16	13	19	6	4	10	2	3	5	18	13	15	3	10	7	2	2	4	16	29	10	9	9	7	2	4	4
PF3D7_0218600-1	115	42	66	32	29	28	18	10	15	66	88	97	22	29	25	8	16	11	146	415	100	30	30	27	26	14	10
PF3D7_0218700-1	41	16	27	15	10	20	3	7	7	41	38	46	10	9	5	2	5	6	48	187	40	8	10	9	7	4	3
PF3D7_0218800-1	21	24	28	9	12	8	11	10	12	30	16	16	7	8	5	7	8	9	26	68	22	10	8	13	10	12	12
PF3D7_0218900-1	4	6	3	3	1	0	1	5	5	6	3	6	1	3	0	3	2	1	8	24	8	1	3	6	2	3	3
PF3D7_0219000-1	2	1	2	2	0	1	1	1	0	5	5	9	0	0	1	0	1	0	10	13	4	0	0	1	2	2	0
PF3D7_0219100-1	15	7	8	7	0	5	2	2	1	5	15	19	2	3	2	1	0	2	29	107	24	8	6	7	1	1	1
PF3D7_0219200-1	5	8	4	4	5	7	0	1	2	7	7	7	5	7	5	6	2	2	11	28	5	4	4	6	3	3	0
PF3D7_0219300-1	137	117	115	24	53	59	14	28	17	129	128	128	98	120	88	26	37	42	121	248	118	43	64	84	14	15	21
PF3D7_0219400.1-1	0	5	0	1	1	0	5	2	2	7	8	3	4	2	0	1	6	5	3	4	1	2	1	4	2	3	2
PF3D7_0219400.2-1	0	0	0	0	0	0	0	0	0	0	0	0	0	0	0	0	0	0	0	0	0	0	0	0	0	0	0
PF3D7_0219500-1	27	4	13	6	8	10	6	13	12	19	26	27	21	13	15	19	16	16	37	98	27	5	10	8	16	14	16
PF3D7_0219600-1	13	3	8	4	5	8	7	5	4	6	16	9	6	3	4	4	2	4	30	98	22	13	2	9	3	7	8
PF3D7_0219700-1	8	5	14	1	5	3	9	2	9	5	13	3	4	4	2	10	5	3	12	37	14	2	7	6	10	7	6
PF3D7_0219800-1	17	5	2	0	1	1	9	8	3	6	10	10	2	1	1	4	4	6	18	61	15	3	0	5	8	6	1
PF3D7_0219900-1	5	3	4	1	6	2	4	3	3	5	5	3	3	2	5	1	1	1	10	12	4	3	7	10	4	3	3
PF3D7_0220000-1	29	17	15	6	9	9	22	17	19	17	18	18	4	11	5	11	13	6	45	141	27	5	8	5	11	14	17
PF3D7_0220100-1	33	11	14	4	5	1	16	34	31	16	34	28	5	5	2	21	21	16	58	184	38	8	3	5	38	24	23
PF3D7_0220200-1	21	26	13	11	9	12	76	85	92	35	19	15	8	13	24	44	62	39	26	55	20	7	5	18	58	70	60
PF3D7_0220300-1	10	6	6	2	2	1	7	6	8	7	6	8	1	5	0	4	6	7	16	35	3	2	2	4	8	3	4
PF3D7_0220400-1	18	2	4	1	0	0	0	1	0	2	19	14	0	0	0	0	0	0	32	66	10	0	1	0	2	0	1
PF3D7_0220500-1	11	3	6	0	0	1	1	3	4	6	6	7	0	2	0	2	1	2	17	32	7	5	0	2	2	0	4
PF3D7_0220600-1	35	43	33	6	9	10	122	155	131	34	31	20	4	3	5	27	63	42	65	108	57	3	12	12	117	117	131
PF3D7_0220700-1	3	2	4	3	2	1	1	1	3	1	3	2	1	0	1	1	2	2	4	8	1	0	3	0	3	1	2
PF3D7_0220800-1	14	2	3	1	0	2	16	14	22	2	6	4	3	0	2	19	15	20	19	40	11	0	3	2	12	21	20
PF3D7_0220900-1	3	2	0	0	0	0	0	0	0	0	3	4	0	0	0	1	0	0	7	10	4	1	0	0	1	0	0
PF3D7_0221000-1	1	0	0	1	0	0	3	0	2	0	1	1	0	0	0	0	0	1	1	3	3	0	1	1	2	1	0
PF3D7_0221100-1	1	2	1	2	0	0	1	0	0	1	1	2	0	1	0	0	0	0	4	2	3	0	0	2	0	1	1
PF3D7_0221200-1	1	0	2	2	1	1	0	0	1	2	1	1	0	2	0	0	0	0	1	1	1	4	3	1	1	0	1
PF3D7_0221300-1	4	1	0	1	0	1	0	0	1	3	7	2	0	1	0	0	1	1	2	16	1	1	1	0	2	0	0
PF3D7_0221400-1	1	0	0	0	0	0	0	0	0	0	0	0	0	0	0	0	0	0	1	1	0	0	0	1	0	0	1
PF3D7_0221500-1	3	3	1	0	0	1	0	0	0	0	6	0	0	1	0	1	0	0	13	35	7	0	0	0	0	0	0
PF3D7_0221600-1	4	0	2	0	0	0	0	0	0	0	0	1	0	0	0	0	0	0	6	11	0	0	1	0	0	0	0
PF3D7_0221700-1	16	0	6	1	0	0	0	0	0	5	10	13	0	0	1	0	0	0	26	79	18	1	1	0	3	0	0
PF3D7_0221800-1	2	1	2	0	0	2	0	0	0	1	5	4	0	0	0	0	0	0	10	13	5	1	0	0	1	0	0
PF3D7_0221900-1	1	2	4	1	0	3	2	0	0	35	46	37	22	14	10	6	5	7	39	68	40	17	20	26	9	12	8
PF3D7_0222000-1	0	0	0	0	0	0	0	0	0	0	0	0	0	0	0	0	0	0	0	1	0	0	0	0	0	0	0
PF3D7_0222100-1	2	0	0	0	0	0	0	0	0	1	2	2	0	0	0	0	0	0	5	7	0	0	0	0	1	0	0
PF3D7_0222200-1	0	0	0	0	0	0	0	0	0	0	0	0	0	0	0	0	0	0	0	0	0	0	0	0	0	0	0
PF3D7_0222300-1	0	0	0	0	0	0	0	0	0	0	0	1	0	0	0	0	0	0	2	5	0	0	0	0	0	0	0
PF3D7_0222400-1	1	1	0	0	0	0	0	0	0	0	0	0	0	0	0	0	0	0	0	1	0	0	0	0	0	0	0
PF3D7_0222500-1	0	1	0	0	0	0	0	0	0	0	0	1	0	0	0	0	1	0	0	2	0	0	0	0	1	0	1
PF3D7_0222600-1	3	3	5	2	2	2	0	0	0	2	0	1	0	1	0	0	0	0	8	14	4	0	3	4	1	2	0
PF3D7_0222700-1	0	1	1	0	0	0	0	0	0	1	0	0	0	0	0	0	1	0	1	0	1	1	0	0	0	0	0
PF3D7_0222800-1	1	0	1	0	0	0	0	0	0	0	1	0	0	0	0	0	0	0	2	3	1	0	0	0	0	0	0
PF3D7_0222900-1	0	0	0	0	0	0	0	0	0	0	0	0	0	0	0	0	1	0	2	1	2	0	0	0	0	0	0
PF3D7_0223100-1	1	0	2	2	0	1	0	0	1	0	0	0	1	0	0	0	0	0	2	3	1	0	1	0	0	0	0
PF3D7_0223200-1	1	0	3	0	0	1	0	0	0	0	1	2	0	0	0	0	0	0	3	2	0	0	0	0	0	0	0
PF3D7_0223300-1	4	7	5	1	3	1	1	0	1	1	3	2	1	0	0	0	0	0	5	16	3	0	0	0	0	1	0
PF3D7_0223400-1	32	33	30	7	10	11	10	4	8	10	12	9	7	5	4	2	2	2	48	79	35	21	12	18	9	9	7
PF3D7_0223500-1	27	23	14	6	8	10	9	7	14	19	15	22	2	0	3	3	4	2	48	145	35	2	7	7	9	10	2
PF3D7_0300100-1	41	28	31	9	7	11	7	4	16	35	28	26	2	5	2	15	3	8	62	172	40	13	8	15	12	7	8
PF3D7_0300200-1	18	18	18	6	9	12	3	6	5	18	14	12	9	7	4	5	3	8	30	31	13	9	8	13	2	8	8
PF3D7_0300300-1	1	0	1	0	0	0	0	1	0	0	0	0	1	0	0	0	0	0	8	17	5	4	2	3	0	0	0
PF3D7_0300400-1	0	0	0	0	0	0	0	0	0	1	0	0	0	0	0	0	0	0	0	2	0	0	2	0	0	0	0
PF3D7_0300500-1	3	0	0	0	1	0	0	0	0	2	1	0	0	0	0	0	0	0	2	5	1	0	1	0	0	0	1
PF3D7_0300600-1	0	0	0	0	0	0	0	0	0	0	0	0	0	0	0	0	0	0	0	0	0	0	0	0	0	0	0
PF3D7_0300700-1	1	0	2	1	0	0	1	1	0	2	2	0	0	0	0	0	0	0	5	2	2	0	1	2	0	0	2
PF3D7_0300800-1	0	1	0	0	0	0	0	1	0	1	3	2	2	0	1	0	0	0	1	2	2	0	0	3	0	1	0
PF3D7_0300900-1	4	0	3	0	0	1	1	0	0	6	10	7	4	1	2	1	1	0	15	36	7	2	2	1	1	0	0
PF3D7_0301000-1	43	22	23	5	5	4	1	1	1	238	276	230	132	111	71	11	6	6	99	221	74	30	37	33	2	4	6
PF3D7_0301100-1	7	4	15	1	1	1	7	6	9	9	22	16	0	2	0	4	3	0	21	74	20	1	3	0	10	3	3
PF3D7_0301200-1	3	4	1	0	0	1	0	0	0	4	1	3	0	0	1	0	1	0	13	28	5	1	0	0	1	0	0
PF3D7_0301300-1	58	51	38	4	4	5	89	100	90	27	31	31	3	5	5	9	29	20	74	138	63	6	10	10	75	66	77
PF3D7_0301400-1	16	14	9	14	14	14	4	7	2	19	18	19	9	20	12	2	5	2	21	43	9	5	11	18	1	1	6
PF3D7_0301500-1	2	1	1	0	0	1	0	2	1	1	1	0	0	1	3	3	0	1	1	4	1	1	1	2	1	0	1
PF3D7_0301600-1	6	11	5	3	2	3	1	0	4	3	6	5	5	3	8	0	3	1	4	22	6	1	3	7	3	2	3
PF3D7_0301700-1	18	19	21	12	6	7	0	6	1	17	21	19	3	16	5	1	2	2	34	68	33	9	9	13	5	1	8
PF3D7_0301800-1	7	1	2	1	0	1	2	1	4	3	3	3	1	1	0	3	3	1	5	22	8	0	4	2	1	3	0
PF3D7_0301900-1	15	6	9	8	8	9	10	8	18	10	11	8	1	3	4	4	5	3	11	29	7	7	4	4	10	11	15
PF3D7_0302000-1	21	13	14	11	7	13	21	19	25	21	29	19	15	8	5	15	24	14	36	82	27	15	8	19	23	24	14
PF3D7_0302100-1	50	22	19	7	5	6	3	1	0	24	45	49	3	11	11	2	5	1	73	221	57	12	5	8	14	0	5
PF3D7_0302200-1	33	26	17	3	8	8	5	4	6	8	10	8	2	2	1	3	2	1	14	41	27	4	6	1	7	3	7
PF3D7_0302300-1	69	21	27	12	4	0	2	2	1	27	31	39	3	1	2	1	0	0	112	366	50	2	2	1	6	3	2
PF3D7_0302400-1	228	204	222	53	52	70	19	19	20	74	89	90	16	24	22	7	3	1	118	200	109	33	40	48	14	8	6
PF3D7_0302500-1	43	41	36	155	159	187	149	153	165	35	48	47	141	136	117	138	119	112	54	101	57	125	118	174	152	149	167
PF3D7_0302600-1	52	2	10	5	6	5	2	2	2	23	32	31	3	5	1	3	4	1	54	182	25	6	8	6	6	4	2
PF3D7_0302700-1	0	1	1	1	0	0	1	0	1	5	2	3	1	0	0	1	0	1	0	2	2	3	0	3	1	2	2
PF3D7_0302800-1	1	0	3	3	4	1	2	2	2	2	3	3	0	2	3	1	0	0	7	12	1	2	0	2	1	1	2
PF3D7_0302900-1	6	4	5	7	12	7	4	3	5	11	11	5	13	6	9	9	6	6	11	22	9	9	9	16	7	7	12
PF3D7_0303000-1	27	31	27	18	19	17	11	7	7	41	26	34	18	21	13	7	7	10	44	84	34	10	32	18	9	15	7
PF3D7_0303100-1	12	3	3	3	1	5	4	5	3	7	5	10	1	4	2	6	4	3	12	63	18	1	2	5	3	9	7
PF3D7_0303200-1	74	27	39	12	19	19	19	13	24	41	68	63	24	26	17	25	25	17	87	273	53	19	13	18	29	17	21
PF3D7_0303300-1	4	6	5	1	3	1	1	1	3	5	8	9	4	1	0	2	2	1	12	16	7	0	2	0	2	1	2
PF3D7_0303400-1	64	64	67	160	181	162	77	107	96	199	174	162	186	244	198	105	140	102	98	175	85	131	164	196	91	117	119
PF3D7_0303500-1	67	6	22	6	7	12	3	6	5	35	65	75	8	9	12	10	5	7	127	336	64	12	10	9	20	4	5
PF3D7_0303600-1	7	8	1	5	6	4	9	9	18	2	5	2	6	8	2	12	6	4	5	16	9	4	4	10	15	13	7
PF3D7_0303700-1	3	1	3	1	4	4	5	0	2	7	3	9	3	7	4	2	2	7	5	24	3	1	3	5	2	1	2
PF3D7_0303800-1	35	16	26	8	16	16	16	13	27	102	86	62	29	36	29	32	30	39	45	135	39	11	17	33	26	37	24
PF3D7_0303900-1	2	1	2	2	3	4	13	8	13	3	4	2	3	2	5	24	15	10	5	17	5	2	1	5	8	12	11
PF3D7_0304000-1	14	1	5	0	2	2	3	1	4	6	12	15	0	1	0	0	1	0	23	67	17	2	0	0	3	0	2
PF3D7_0304100-1	11	3	2	1	0	0	6	6	4	11	10	13	1	4	0	0	1	1	19	57	11	1	0	2	4	2	1
PF3D7_0304200-1	8	5	0	1	2	3	0	1	5	1	7	8	0	1	3	1	4	1	19	31	8	1	3	1	1	6	3
PF3D7_0304300-1	46	16	13	16	11	19	8	6	14	40	62	54	9	21	12	9	12	6	79	228	55	14	27	30	13	6	7
PF3D7_0304400-1	25	24	27	29	21	24	8	2	6	34	26	30	35	32	35	12	13	3	19	58	23	28	31	31	6	4	4
PF3D7_0304500-1	11	15	10	2	8	4	6	1	3	15	13	14	5	4	3	0	0	4	9	15	10	7	5	3	4	2	3
PF3D7_0304600-1	133	118	109	96	129	132	16	12	22	137	115	126	112	119	93	20	13	10	128	218	105	106	125	160	19	13	16
PF3D7_0304700-1	37	6	17	2	0	0	1	1	1	19	30	36	0	1	1	0	0	0	69	178	25	5	2	1	2	1	0
PF3D7_0304800-1	82	28	34	12	16	19	12	13	16	71	90	105	21	27	15	12	11	8	111	317	61	22	13	16	17	18	15
PF3D7_0304900-1	0	1	0	1	1	1	2	0	1	6	0	1	0	0	1	1	1	1	2	6	2	1	0	2	0	0	0
PF3D7_0305000-1	55	21	26	21	11	12	17	22	34	31	26	27	9	9	9	13	18	12	53	128	45	14	15	22	28	23	19
PF3D7_0305100-1	171	29	57	27	29	33	16	14	11	104	157	174	28	32	20	16	19	23	247	897	133	38	34	32	33	14	21
PF3D7_0305200-1	63	16	28	10	11	7	5	21	17	36	62	59	5	4	6	19	17	15	104	234	66	10	4	5	20	14	8
PF3D7_0305300-1	40	29	23	13	16	16	42	56	52	44	40	37	25	22	15	66	50	42	48	121	33	12	19	13	59	39	33
PF3D7_0305400-1	55	39	28	18	22	20	41	38	65	58	54	52	45	34	25	35	23	25	38	67	17	18	17	37	39	35	39
PF3D7_0305500-1	66	28	37	24	12	22	22	21	34	27	50	52	10	19	11	22	25	24	100	275	62	21	20	21	29	23	25
PF3D7_0305600-1	17	9	12	10	1	6	4	9	8	6	12	12	5	2	1	7	8	8	34	95	23	4	9	9	9	8	7
PF3D7_0305700-1	5	2	3	7	4	3	9	6	12	8	2	5	3	2	2	9	8	4	9	22	14	3	5	4	9	4	8
PF3D7_0305800-1	69	12	23	3	5	1	3	4	2	30	47	62	2	1	1	0	1	2	101	356	64	3	3	0	6	5	1
PF3D7_0305900-1	7	5	4	5	7	3	1	1	5	18	13	12	12	12	4	2	8	3	8	13	8	3	4	1	1	6	3
PF3D7_0306000-1	2	1	2	0	0	0	0	2	0	5	4	1	0	2	1	0	2	0	3	8	3	2	1	0	2	6	4
PF3D7_0306100-1	19	3	10	5	3	3	12	10	16	16	17	19	3	8	6	10	12	16	30	96	18	3	5	2	11	4	9
PF3D7_0306200-1	20	15	10	8	4	7	1	6	4	12	6	16	10	5	8	3	2	4	13	52	13	8	7	13	4	5	5
PF3D7_0306300-1	15	11	14	7	10	8	1	2	6	14	10	14	6	8	5	2	0	2	21	42	20	5	4	8	1	4	2
PF3D7_0306400-1	10	4	7	3	4	2	5	9	6	6	0	7	4	1	7	8	4	7	9	32	8	7	5	3	14	5	3
PF3D7_0306500-1	2	0	1	1	2	2	3	1	2	1	2	4	0	0	3	1	1	3	8	8	4	1	0	2	1	2	1
PF3D7_0306600-1	10	7	5	5	8	6	2	0	4	12	12	18	4	7	5	1	3	1	14	23	9	3	7	6	1	2	2
PF3D7_0306700-1	2	4	1	0	2	0	0	1	0	1	5	6	2	1	1	0	1	1	0	8	0	4	0	1	1	0	1
PF3D7_0306800-1	9	7	5	0	6	6	0	0	4	9	10	9	7	4	5	3	0	2	5	27	9	5	10	5	1	1	1
PF3D7_0306900-1	26	13	18	8	11	10	5	6	4	19	27	18	10	13	14	0	7	1	10	34	18	9	9	7	4	4	4
PF3D7_0307000-1	3	0	3	1	0	0	0	1	4	4	3	2	1	1	0	1	0	1	4	5	6	2	1	6	0	1	0
PF3D7_0307100-1	91	71	66	13	16	20	11	12	16	71	79	72	30	36	24	8	5	6	84	157	45	17	16	24	12	6	13
PF3D7_0307200-1	25	31	21	20	25	26	3	6	5	32	26	23	23	37	31	8	7	11	28	77	25	17	17	14	4	9	7
PF3D7_0307300-1	8	0	3	0	4	0	3	3	3	7	10	10	1	0	2	1	0	4	9	43	13	1	2	1	7	5	2
PF3D7_0307400-1	8	4	3	3	4	3	6	4	6	2	8	11	0	3	1	7	6	7	18	69	5	1	5	5	5	8	7
PF3D7_0307500-1	3	6	4	3	4	4	4	3	5	7	10	14	1	8	3	6	3	5	11	29	10	3	6	8	1	5	3
PF3D7_0307600-1	26	15	13	33	28	33	59	66	89	16	25	27	24	34	20	86	58	62	46	102	35	34	30	34	59	56	80
PF3D7_0307700-1	29	6	14	9	6	11	11	30	14	13	22	31	5	9	15	19	14	19	43	153	29	11	10	7	17	17	15
PF3D7_0307800-1	14	10	9	7	5	4	1	0	2	8	10	14	3	7	1	0	7	1	23	59	19	3	4	1	3	5	5
PF3D7_0307900-1	181	10	44	11	20	15	13	5	6	83	155	158	7	6	7	4	6	8	265	829	147	12	15	9	22	8	4
PF3D7_0308000-1	18	3	9	5	6	1	8	9	16	9	5	21	5	7	8	9	5	4	16	78	19	4	3	2	9	14	8
PF3D7_0308100-1	69	3	26	2	4	4	12	13	12	37	53	66	3	5	4	16	16	9	100	280	60	6	7	5	25	15	18
PF3D7_0308200-1	13	6	9	6	7	13	17	26	35	9	9	8	4	9	4	24	20	21	19	50	17	11	8	5	26	15	19
PF3D7_0308300-1	20	5	5	2	1	3	1	1	3	7	14	16	1	1	2	4	3	3	19	76	15	2	3	5	9	5	3
PF3D7_0308400-1	2	2	0	3	1	2	1	1	0	0	0	1	3	1	1	1	1	1	1	6	4	1	0	1	1	0	1
PF3D7_0308500-1	2	2	2	1	0	5	0	3	3	2	3	3	1	5	1	0	0	1	4	7	4	3	1	1	1	1	0
PF3D7_0308600-1	27	10	17	8	8	8	54	66	71	16	13	21	2	7	2	41	59	38	33	73	24	8	18	14	59	43	73
PF3D7_0308700-1	18	15	12	6	4	4	5	6	4	18	12	25	3	7	3	7	7	4	17	84	20	6	5	4	3	14	5
PF3D7_0308800-1	15	13	21	5	5	10	6	8	9	21	21	11	9	12	7	3	6	6	21	36	7	8	5	6	2	5	8
PF3D7_0308900-1	34	17	14	15	6	8	27	33	42	15	33	15	6	10	13	34	25	32	52	179	27	7	10	13	31	23	27
PF3D7_0309000-1	31	18	19	18	15	16	18	18	22	65	61	63	42	30	23	32	23	24	48	84	26	17	21	16	31	24	25
PF3D7_0309100-1	29	37	33	23	28	29	16	20	27	27	54	28	32	59	40	28	19	17	44	55	28	25	14	35	24	19	23
PF3D7_0309200-1	106	12	42	7	5	7	8	3	6	46	91	95	4	10	4	5	5	4	199	509	114	10	10	8	10	12	13
PF3D7_0309300-1	12	12	7	5	5	5	5	4	4	2	7	7	3	7	4	5	4	2	11	29	12	5	6	7	1	2	1
PF3D7_0309400-1	0	0	1	2	0	1	0	0	0	3	2	1	0	0	0	2	0	2	1	5	1	2	1	1	1	0	2
PF3D7_0309500-1	69	56	64	27	34	31	41	31	52	58	43	34	26	38	28	27	23	19	101	168	91	46	47	55	38	54	35
PF3D7_0309600-1	16	13	8	7	9	6	2	2	6	17	8	3	8	15	7	1	8	1	18	40	15	11	7	11	6	5	6
PF3D7_0309700-1	106	70	90	42	25	49	12	21	11	98	135	111	70	67	57	14	11	10	123	265	101	35	28	37	15	8	8
PF3D7_0309800-1	6	3	1	3	3	6	2	1	1	1	2	2	0	4	4	5	0	4	5	12	2	4	2	2	1	1	2
PF3D7_0309900-1	45	4	14	6	4	2	0	2	1	29	42	44	3	4	4	1	0	4	84	260	56	2	2	1	6	4	1
PF3D7_0310000-1	4	5	4	0	1	0	2	2	2	3	5	8	2	0	1	2	1	1	17	37	3	0	0	1	1	1	1
PF3D7_0310100-1	26	36	40	2	17	4	6	9	11	41	38	45	8	8	6	3	9	8	52	147	43	13	9	9	15	9	17
PF3D7_0310200-1	188	61	93	26	32	28	30	13	23	119	159	170	18	25	37	12	16	5	270	829	176	22	34	37	41	16	22
PF3D7_0310300-1	69	18	19	8	7	7	7	7	1	28	50	53	7	7	8	3	6	7	92	297	49	7	9	10	10	5	3
PF3D7_0310400-1	41	2	7	4	7	2	11	11	11	12	23	27	6	1	2	10	21	10	40	119	21	3	5	7	9	8	7
PF3D7_0310500-1	44	20	26	5	11	10	9	5	16	18	33	39	14	7	10	9	11	7	85	198	49	12	10	9	10	12	11
PF3D7_0310600.1-1	0	0	0	0	0	0	0	0	0	0	0	0	0	0	0	0	0	0	0	0	0	0	0	0	0	0	0
PF3D7_0310600.2-1	0	0	0	0	0	0	0	0	0	0	0	0	0	0	0	0	0	0	0	0	0	0	0	0	0	0	0
PF3D7_0310700-1	6	9	4	2	3	5	34	21	45	3	5	6	6	7	4	40	33	32	6	26	8	5	3	10	32	23	19
PF3D7_0310800-1	4	6	1	2	3	6	13	23	30	2	4	5	3	3	4	34	28	16	7	10	5	7	2	1	26	18	15
PF3D7_0310900-1	0	0	1	1	0	1	0	1	2	1	3	0	0	1	1	1	0	0	2	13	0	1	1	0	3	1	1
PF3D7_0311000-1	2	2	2	1	1	2	4	2	6	8	3	6	0	1	2	2	4	4	5	12	0	0	2	1	10	6	3
PF3D7_0311100-1	21	8	9	2	2	3	1	3	4	15	14	15	1	5	7	4	2	1	43	113	33	1	5	3	7	6	1
PF3D7_0311200-1	40	6	15	4	4	2	3	1	4	22	35	39	0	1	1	1	0	0	58	240	41	8	4	5	3	3	2
PF3D7_0311300-1	27	3	8	2	2	3	4	6	3	8	14	13	1	5	2	5	3	3	26	97	19	5	4	6	9	5	3
PF3D7_0311400-1	162	24	47	6	4	4	2	2	3	72	137	138	0	2	3	1	2	2	231	762	132	11	2	4	31	7	2
PF3D7_0311500-1	8	5	2	3	8	5	13	17	22	10	14	9	10	13	3	20	15	14	7	19	10	10	7	7	20	16	15
PF3D7_0311600-1	33	24	24	14	19	17	10	20	18	112	97	93	33	38	23	35	31	27	59	115	43	17	19	20	14	9	11
PF3D7_0311700-1	43	32	43	53	54	62	83	102	121	43	46	41	50	48	44	128	71	84	93	187	79	55	57	63	113	131	108
PF3D7_0311800-1	5	1	5	0	2	2	0	2	1	8	12	6	1	2	0	1	2	0	17	38	9	2	1	3	2	1	0
PF3D7_0311900-1	5	7	4	30	27	30	21	24	32	14	10	13	29	27	22	28	20	14	21	24	15	20	19	28	15	15	24
PF3D7_0312000-1	3	4	4	3	0	1	2	6	6	8	8	7	1	2	4	4	3	9	9	25	5	4	2	1	4	4	9
PF3D7_0312100-1	9	1	3	7	7	10	8	14	19	13	20	18	4	8	3	24	13	7	11	41	20	9	2	8	15	16	11
PF3D7_0312200-1	44	11	21	40	44	38	44	61	66	37	53	48	29	28	30	69	47	60	71	245	51	30	45	47	53	51	44
PF3D7_0312300-1	22	13	22	14	9	20	31	31	36	20	35	15	9	17	16	39	28	26	44	61	31	11	27	21	45	33	33
PF3D7_0312400-1	10	2	9	4	6	4	3	4	4	7	9	17	2	5	3	1	4	5	19	52	11	3	2	2	3	1	2
PF3D7_0312500-1	26	23	20	9	7	17	5	2	9	23	26	27	8	19	5	3	3	6	35	100	38	7	5	13	8	7	9
PF3D7_0312600-1	4	4	6	3	3	5	1	3	2	5	11	6	2	1	1	0	0	0	7	15	8	4	5	6	2	3	1
PF3D7_0312700-1	4	1	0	1	1	0	0	0	0	4	4	6	0	2	0	0	0	0	4	9	2	0	0	0	0	1	0
PF3D7_0312800-1	3	15	11	11	12	11	1	5	3	11	12	10	8	18	22	2	2	3	8	26	13	7	8	7	4	3	2
PF3D7_0312900-1	13	0	8	1	4	1	0	0	2	9	11	13	0	0	2	0	1	2	16	48	11	3	2	4	1	1	0
PF3D7_0313000-1	191	184	161	115	116	111	40	45	53	206	253	179	169	119	91	39	24	21	158	286	86	93	95	66	32	38	41
PF3D7_0313100-1	50	21	11	19	27	20	7	14	16	21	34	30	12	21	18	11	12	7	62	141	37	24	15	25	18	15	19
PF3D7_0313200-1	6	8	6	13	13	15	9	3	5	13	20	13	15	6	8	7	7	8	19	56	13	12	2	13	14	10	11
PF3D7_0313300-1	3	1	5	2	1	1	3	1	1	4	4	1	1	2	1	3	4	1	8	12	5	1	1	2	1	4	0
PF3D7_0313400-1	37	16	15	10	4	6	3	2	7	30	47	42	5	10	7	5	4	9	66	162	49	3	7	3	7	4	2
PF3D7_0313500-1	23	14	19	35	48	42	16	19	33	39	49	44	50	48	30	32	30	24	39	150	35	34	37	32	17	36	29
PF3D7_0313600-1	43	7	14	6	1	2	3	1	3	25	40	33	3	5	1	2	1	2	51	197	41	8	6	0	3	0	3
PF3D7_0313700.1-1	3	1	0	1	0	0	0	0	1	7	5	4	1	1	0	3	0	1	5	12	2	0	0	1	3	0	0
PF3D7_0313700.2-1	0	0	0	0	0	0	0	0	0	0	0	0	0	0	0	0	0	0	0	0	0	0	0	0	0	0	0
PF3D7_0313800-1	11	1	5	2	6	4	2	1	4	5	12	9	2	1	3	2	5	4	17	56	16	7	4	5	7	3	1
PF3D7_0313900-1	163	103	105	447	480	463	224	265	293	112	140	116	305	449	312	268	208	195	189	418	144	402	413	529	268	259	235
PF3D7_0314000-1	15	12	11	6	6	11	65	70	58	24	28	21	9	5	5	29	33	35	21	69	30	7	8	7	25	42	39
PF3D7_0314100.1-1	3	2	1	0	2	1	2	4	13	1	2	4	3	4	5	8	3	10	5	6	1	1	1	0	9	6	4
PF3D7_0314100.2-1	0	0	0	0	0	0	0	0	0	0	0	0	0	0	0	0	0	0	0	0	0	0	0	0	0	0	0
PF3D7_0314200-1	34	12	14	5	17	17	9	13	15	37	60	56	13	23	9	7	8	9	66	141	32	15	10	12	10	15	10
PF3D7_0314300-1	7	0	1	1	2	0	1	1	0	4	6	4	0	2	0	0	2	1	10	23	5	1	1	0	2	0	0
PF3D7_0314400-1	20	32	15	29	30	23	23	37	38	12	13	13	10	14	19	50	31	40	44	62	38	19	24	32	40	34	25
PF3D7_0314500-1	9	5	7	2	6	3	2	3	2	6	12	3	2	5	4	0	1	0	11	21	7	3	2	2	1	0	1
PF3D7_0314600-1	27	4	9	5	1	3	2	2	0	13	20	17	0	3	3	0	2	0	41	91	16	3	2	3	5	1	0
PF3D7_0314700-1	26	7	9	3	4	1	1	2	0	11	16	11	4	2	2	1	2	3	37	120	24	3	2	1	4	2	3
PF3D7_0314800-1	54	5	16	2	0	0	5	9	7	19	37	43	1	2	2	4	10	3	86	246	45	2	7	2	9	5	5
PF3D7_0314900-1	10	0	5	4	0	3	1	5	2	9	9	11	1	0	3	3	6	1	21	60	12	2	6	5	3	10	6
PF3D7_0315000-1	33	22	9	7	4	9	7	4	4	25	31	18	5	8	3	1	5	3	35	58	19	5	7	11	10	3	8
PF3D7_0315100-1	2	0	1	0	3	0	1	1	2	0	1	2	0	2	1	1	4	0	2	2	2	2	0	3	0	0	1
PF3D7_0315200-1	20	2	6	0	1	0	1	0	0	10	8	9	0	1	0	0	1	2	24	79	8	2	2	1	1	0	0
PF3D7_0315300-1	122	61	66	160	172	155	147	152	165	114	134	99	148	152	106	148	138	134	172	450	140	147	160	192	165	172	165
PF3D7_0315400-1	9	13	9	50	82	61	31	26	42	20	20	16	52	72	46	31	41	30	26	47	21	43	45	71	44	29	39
PF3D7_0315500-1	1	1	2	1	2	4	0	1	2	6	4	7	4	6	3	4	1	1	3	15	5	1	3	1	3	1	2
PF3D7_0315600-1	20	4	4	0	0	0	1	0	0	11	7	12	1	2	2	0	0	0	37	94	17	3	3	0	2	0	2
PF3D7_0315700-1	211	177	164	131	139	132	49	68	80	172	153	169	100	209	157	73	77	52	200	392	194	125	115	136	70	69	70
PF3D7_0315800-1	14	5	4	4	3	7	3	4	4	17	18	14	10	10	9	1	0	1	24	45	11	3	6	9	5	1	1
PF3D7_0315900-1	24	19	22	5	10	15	104	100	93	18	17	19	6	5	3	64	94	76	59	106	29	9	14	16	105	96	103
PF3D7_0316000-1	7	0	2	1	2	1	1	2	3	4	10	7	1	1	0	3	2	6	16	46	10	1	0	5	4	2	3
PF3D7_0316100-1	27	26	20	69	95	66	102	90	112	30	35	34	60	81	82	91	90	77	40	102	40	51	88	83	103	82	86
PF3D7_0316200-1	97	9	32	7	2	7	9	6	10	43	117	117	3	7	5	7	14	6	182	536	103	4	6	7	35	7	8
PF3D7_0316300.1-1	0	0	0	0	0	0	0	0	0	0	0	0	0	0	0	0	0	0	0	0	0	0	0	0	0	0	0
PF3D7_0316300.2-1	37	40	25	110	120	118	109	68	103	82	82	54	98	148	112	106	104	80	74	93	46	103	109	146	107	96	81
PF3D7_0316400-1	39	25	31	35	45	52	54	51	59	46	49	48	42	58	52	78	52	50	86	246	54	37	56	46	74	63	51
PF3D7_0316500-1	7	2	7	3	1	3	1	1	9	5	14	17	1	4	1	1	2	1	15	51	14	1	2	3	7	2	3
PF3D7_0316600-1	53	45	33	91	110	106	142	161	211	52	54	48	79	114	82	190	205	191	55	98	59	81	97	120	152	184	193
PF3D7_0316700-1	176	167	215	37	39	50	12	10	16	217	176	171	37	43	29	17	8	8	231	403	179	37	59	55	18	18	15
PF3D7_0316800-1	6	3	1	1	4	5	1	2	3	10	8	4	1	6	5	2	2	2	8	19	6	3	3	2	5	4	4
PF3D7_0316900-1	18	13	13	10	12	8	14	9	14	26	31	27	3	15	3	4	6	7	39	97	31	6	7	12	12	7	11
PF3D7_0317000-1	8	4	0	2	5	5	4	6	3	3	6	3	3	4	4	2	9	3	8	19	8	3	3	6	8	3	5
PF3D7_0317100-1	9	14	13	8	11	8	50	52	82	13	21	15	8	7	3	78	62	51	40	53	17	3	12	12	55	52	47
PF3D7_0317200-1	24	5	11	7	6	5	20	12	18	6	15	16	2	5	4	20	13	17	19	76	17	6	12	3	15	10	11
PF3D7_0317300-1	87	18	36	19	14	17	26	26	23	51	82	87	8	17	17	23	30	19	163	477	87	16	17	16	39	26	24
PF3D7_0317400-1	60	58	42	19	27	31	38	34	39	61	58	48	15	28	12	39	39	37	81	130	75	18	31	29	31	44	39
PF3D7_0317500-1	35	9	9	11	7	2	8	5	4	19	35	48	4	4	4	6	3	5	58	148	36	8	13	5	15	7	3
PF3D7_0317600-1	8	11	11	8	2	7	1	1	4	3	3	3	4	5	1	1	1	0	9	23	10	2	1	5	4	3	1
PF3D7_0317700-1	728	665	640	1087	1174	1169	388	477	521	639	639	562	856	1120	818	430	364	354	865	1688	720	935	1169	1325	478	525	458
PF3D7_0317800-1	19	17	10	10	8	9	3	1	5	17	12	27	10	7	7	5	4	3	28	68	10	7	10	9	6	4	5
PF3D7_0317900-1	4	1	3	3	2	3	4	3	1	7	2	3	0	3	2	1	3	2	4	17	4	3	4	3	5	1	3
PF3D7_0318000-1	6	3	3	2	3	4	0	2	0	3	5	7	1	3	1	0	0	2	4	14	2	1	2	4	5	0	0
PF3D7_0318100-1	129	123	104	45	45	51	12	17	28	119	78	79	20	49	40	13	16	11	139	240	121	34	56	66	20	13	18
PF3D7_0318200-1	30	30	22	17	21	19	8	10	10	22	21	24	16	17	18	6	12	9	50	104	36	15	9	17	8	8	11
PF3D7_0318300-1	27	19	11	8	9	16	1	7	8	23	22	17	7	19	11	11	11	4	38	91	26	9	8	7	17	9	9
PF3D7_0318400-1	12	4	5	2	0	1	4	2	2	11	17	21	2	0	0	5	0	2	35	73	17	2	4	1	3	0	3
PF3D7_0318500-1	116	20	49	14	7	7	19	13	25	59	93	122	7	5	5	9	22	14	187	662	129	17	12	7	28	17	21
PF3D7_0318600-1	31	5	10	3	2	1	9	8	8	18	29	36	1	2	2	6	10	6	56	153	27	3	1	1	9	5	3
PF3D7_0318700-1	3	2	3	0	2	0	0	0	1	1	2	2	0	0	0	1	0	3	4	16	2	0	4	3	2	1	3
PF3D7_0318800-1	15	13	20	6	7	8	8	8	9	14	15	10	15	9	8	16	9	4	28	48	14	7	8	12	13	10	10
PF3D7_0318900-1	25	6	14	6	6	7	4	5	6	21	41	32	4	7	6	3	6	5	58	167	36	1	5	3	9	3	6
PF3D7_0319000-1	26	8	18	2	4	2	3	8	15	17	23	15	8	8	2	7	12	3	49	122	26	6	4	3	6	13	5
PF3D7_0319100-1	5	0	1	3	4	1	2	1	3	9	21	18	3	5	6	9	5	7	6	13	5	1	3	2	2	4	6
PF3D7_0319200-1	34	11	15	10	8	12	4	4	12	23	31	30	6	2	9	18	15	7	59	178	33	11	7	11	6	14	11
PF3D7_0319300-1	7	0	1	2	0	2	2	5	3	9	6	3	3	4	4	3	0	2	8	22	10	4	4	4	6	2	2
PF3D7_0319400-1	40	13	12	4	3	4	3	3	3	17	35	38	2	3	3	8	4	2	66	174	41	4	4	2	9	1	2
PF3D7_0319500-1	15	10	7	5	6	4	5	6	3	9	10	6	7	9	7	3	1	0	16	43	12	9	11	9	4	7	4
PF3D7_0319600-1	8	9	10	7	12	7	4	1	8	15	7	9	4	9	2	6	4	3	7	21	18	4	9	11	3	5	5
PF3D7_0319700-1	75	22	38	14	6	12	14	20	18	42	70	87	7	11	6	18	11	10	121	371	87	5	8	7	18	15	7
PF3D7_0319800-1	407	458	385	187	165	211	123	128	165	403	465	381	158	160	129	77	83	46	413	751	345	152	181	180	85	87	127
PF3D7_0319900-1	11	15	6	3	7	7	24	32	45	23	27	28	8	15	5	41	27	31	9	40	13	7	10	4	33	22	32
PF3D7_0320000-1	5	1	4	3	4	5	0	2	4	0	1	3	3	5	2	1	1	2	4	5	0	0	5	2	4	4	0
PF3D7_0320100-1	1	3	2	1	1	1	2	0	0	8	6	3	1	4	1	2	3	2	3	6	3	0	0	2	0	2	1
PF3D7_0320200-1	24	6	19	9	6	4	3	3	0	15	14	19	2	3	5	3	3	1	53	121	24	7	4	7	3	4	3
PF3D7_0320300-1	5	6	3	11	11	9	8	1	2	1	7	2	8	10	7	0	6	1	15	38	5	6	8	7	5	3	0
PF3D7_0320400-1	43	30	34	22	15	11	8	7	8	52	51	50	50	44	30	22	14	23	70	179	43	14	12	18	7	12	14
PF3D7_0320500-1	44	64	46	215	219	222	162	183	249	48	42	35	117	132	124	144	148	138	102	171	59	179	202	255	173	189	210
PF3D7_0320600-1	114	115	125	53	50	65	242	244	247	115	81	72	38	32	21	221	208	174	102	262	117	53	60	49	180	179	194
PF3D7_0320700-1	28	34	22	19	20	26	22	23	29	80	85	76	41	54	27	29	30	31	45	93	44	19	24	45	15	33	23
PF3D7_0320800-1	17	11	13	9	7	5	18	28	34	10	12	12	4	9	7	22	20	20	20	58	23	9	11	10	23	33	30
PF3D7_0320900-1	2	6	7	2	3	3	5	5	7	12	12	15	8	9	5	5	8	10	7	10	7	5	2	7	5	4	1
PF3D7_0321000-1	35	10	18	7	9	10	129	118	182	21	25	22	16	20	12	141	127	102	49	106	35	14	14	18	104	123	107
PF3D7_0321100-1	226	129	147	162	152	137	65	44	73	189	264	239	118	96	90	52	58	58	323	680	219	122	141	164	99	59	69
PF3D7_0321200-1	51	30	20	17	16	21	396	420	530	36	36	26	9	18	16	454	352	338	79	146	72	37	44	38	428	437	372
PF3D7_0321300-1	13	3	5	2	2	1	0	5	6	21	58	25	2	2	0	4	2	3	79	96	43	1	2	2	13	4	2
PF3D7_0321400-1	17	6	12	8	9	14	20	10	18	27	15	19	11	15	7	14	14	16	32	69	22	11	11	22	18	11	19
PF3D7_0321500-1	21	3	10	6	7	5	36	38	44	13	27	28	5	6	5	41	36	34	33	84	19	6	4	9	34	32	30
PF3D7_0321600-1	37	21	21	42	42	28	72	97	148	25	31	28	26	35	20	118	78	93	44	119	41	38	39	38	112	116	104
PF3D7_0321700-1	43	26	27	24	15	15	27	19	42	53	110	77	23	26	11	27	15	25	106	272	86	18	14	22	36	20	23
PF3D7_0321800-1	83	13	29	9	8	7	8	9	10	38	54	62	3	10	4	4	14	9	111	388	71	8	3	7	13	10	10
PF3D7_0321900-1	206	166	204	34	43	53	36	25	30	74	94	83	16	27	17	21	18	9	303	605	216	41	33	51	39	37	35
PF3D7_0322000-1	22	18	23	18	18	16	16	13	15	29	39	21	24	29	17	9	16	8	27	88	29	17	20	30	12	16	17
PF3D7_0322100-1	22	11	11	8	11	5	2	4	3	14	35	21	4	9	7	2	3	7	27	77	25	5	7	10	11	2	6
PF3D7_0322200-1	13	4	13	1	5	2	2	0	3	13	35	33	2	1	6	3	0	2	41	105	24	1	2	5	8	4	2
PF3D7_0322300-1	20	6	8	5	3	2	5	6	4	9	19	24	2	3	6	4	4	7	32	116	30	7	4	1	10	3	6
PF3D7_0322400-1	40	12	21	7	6	6	4	1	6	10	27	28	11	5	3	5	6	4	56	152	45	8	6	5	6	4	2
PF3D7_0322500-1	107	88	79	60	91	90	27	29	24	94	93	81	76	75	59	25	20	19	89	207	112	68	86	95	24	27	17
PF3D7_0322600-1	33	26	13	16	13	6	10	8	19	33	21	27	5	19	9	10	8	12	44	136	35	7	19	14	14	7	10
PF3D7_0322700-1	89	9	30	12	13	14	10	9	11	51	90	83	7	10	12	10	12	7	149	390	85	19	16	17	19	14	14
PF3D7_0322800-1	51	52	55	46	40	40	7	9	16	70	96	77	73	55	37	21	10	18	57	97	38	43	47	41	12	10	13
PF3D7_0322900-1	20	19	13	9	12	18	4	3	4	16	16	11	7	15	7	3	7	4	16	42	22	13	18	23	5	1	2
PF3D7_0323000-1	21	28	24	11	11	10	2	5	5	21	35	19	10	16	9	4	3	6	39	57	24	6	11	14	2	3	2
PF3D7_0323100-1	45	8	14	11	9	6	2	5	3	20	24	26	2	6	5	4	2	0	66	248	32	6	10	3	6	4	4
PF3D7_0323200-1	16	3	5	3	1	3	3	3	1	16	18	18	5	2	1	6	2	2	24	90	11	5	4	3	5	3	4
PF3D7_0323300-1	6	3	1	1	1	0	29	38	40	3	4	3	2	1	1	14	19	23	7	16	6	2	2	3	25	30	27
PF3D7_0323400-1	14	5	7	5	15	5	25	19	25	7	15	21	9	9	5	12	22	17	23	61	19	9	7	7	23	20	25
PF3D7_0323500-1	11	3	10	0	2	1	1	0	3	6	12	5	0	0	1	1	3	1	25	64	12	1	1	0	4	1	2
PF3D7_0323600-1	9	1	6	1	3	4	0	5	1	6	4	8	5	4	0	2	2	1	14	43	7	3	6	2	5	5	2
PF3D7_0323700-1	65	6	14	2	3	3	5	2	6	23	51	44	2	2	3	1	2	3	104	339	45	3	2	2	9	1	1
PF3D7_0323800-1	6	2	5	1	3	3	3	0	3	9	15	12	2	1	3	2	6	1	14	32	10	5	3	2	2	1	1
PF3D7_0323900-1	1	1	1	0	1	0	0	2	0	2	3	2	0	0	0	0	0	1	2	7	3	0	2	2	0	0	1
PF3D7_0324000-1	0	0	0	0	0	0	0	0	0	0	0	0	0	0	0	0	0	0	0	0	0	0	0	0	0	0	0
PF3D7_0324100-1	1	0	0	0	1	0	0	0	0	15	18	14	1	3	2	0	0	0	6	22	0	0	1	0	0	1	0
PF3D7_0324200-1	0	1	0	0	0	0	0	0	0	0	0	0	0	0	0	0	0	0	0	0	0	0	0	0	0	0	0
PF3D7_0324300-1	1	0	0	0	0	0	0	0	0	1	0	0	0	0	0	0	0	0	0	3	1	0	0	0	0	0	0
PF3D7_0324400-1	1	0	0	0	0	0	0	0	0	0	1	0	0	0	0	0	0	0	0	4	2	0	0	0	0	0	0
PF3D7_0324500-1	1	0	0	2	1	4	0	0	0	2	0	1	0	0	0	0	0	0	5	1	1	0	1	3	2	1	0
PF3D7_0324600-1	0	0	0	0	0	0	0	0	0	1	0	0	0	0	0	0	0	0	0	0	0	0	0	0	0	0	0
PF3D7_0324700-1	0	1	1	0	0	0	0	0	0	1	0	1	0	1	0	0	0	0	1	2	2	0	2	0	0	0	0
PF3D7_0324800-1	29	28	25	5	3	8	2	7	6	21	18	15	3	8	5	4	6	4	29	49	26	9	7	12	9	8	5
PF3D7_0324900-1	34	18	11	6	7	4	13	9	22	29	27	24	5	5	6	14	13	16	67	188	49	5	4	10	19	18	15
PF3D7_0400100-1	52	26	22	14	16	26	35	22	42	29	34	30	9	17	9	32	35	17	77	223	61	12	18	27	36	33	23
PF3D7_0400200-1	2	6	1	3	4	6	3	5	11	7	4	7	4	9	9	6	2	8	5	18	5	3	8	12	8	13	9
PF3D7_0400300-1	63	61	68	17	29	15	11	17	17	59	47	45	12	12	12	8	6	4	64	115	52	19	11	17	17	14	12
PF3D7_0400400-1	55	24	42	0	2	3	5	1	1	69	66	62	5	9	9	3	4	2	106	309	73	7	9	12	9	1	0
PF3D7_0400500-1	3	1	2	0	1	0	2	2	2	13	22	16	6	7	2	34	23	17	9	16	7	1	0	2	4	6	8
PF3D7_0400600-1	0	0	0	0	0	0	0	0	1	4	2	2	2	3	0	3	1	2	0	2	2	1	0	1	2	0	0
PF3D7_0400700-1	5	6	10	2	1	2	1	0	1	155	139	127	17	20	18	12	17	26	45	51	33	4	11	10	5	7	4
PF3D7_0400800-1	1	0	0	0	1	0	0	0	0	0	2	0	0	0	1	1	0	0	1	5	1	0	1	0	0	0	0
PF3D7_0400900-1	1	0	1	0	0	0	0	0	0	0	0	0	0	0	1	0	0	0	2	1	1	0	0	0	0	0	0
PF3D7_0401000-1	4	7	6	2	1	0	0	0	1	3	3	4	1	0	1	0	1	1	5	27	6	2	3	4	1	0	1
PF3D7_0401100-1	0	0	0	0	0	0	0	0	0	0	0	0	0	0	0	0	0	0	0	0	0	0	0	0	0	0	0
PF3D7_0401200-1	13	8	12	1	3	1	0	1	0	6	1	5	1	1	0	0	1	0	30	42	25	0	6	4	1	0	0
PF3D7_0401300-1	4	4	5	1	1	1	0	0	3	2	5	1	0	1	2	0	1	0	10	8	15	5	3	2	0	1	5
PF3D7_0401400-1	2	3	5	2	1	1	0	1	1	1	2	2	2	0	0	0	1	0	2	9	0	1	3	1	3	0	1
PF3D7_0401500-1	51	47	41	16	24	22	10	11	12	58	35	34	16	28	25	6	4	7	51	97	63	28	21	23	15	12	14
PF3D7_0401600.1-1	0	0	0	0	0	0	0	0	0	0	0	0	0	0	0	0	0	0	0	0	0	0	0	0	0	0	0
PF3D7_0401600.2-1	0	0	0	0	0	0	0	0	0	0	0	0	0	0	0	0	0	0	0	0	0	0	0	0	0	0	0
PF3D7_0401700-1	35	15	20	24	19	37	73	70	79	22	35	29	18	21	20	45	72	49	56	158	37	24	26	46	62	63	65
PF3D7_0401800-1	15	22	13	20	30	31	33	29	58	11	17	6	27	48	27	20	22	19	28	57	29	27	35	33	22	27	36
PF3D7_0401900-1	38	30	28	7	12	9	7	15	15	14	23	19	8	7	8	6	5	5	55	139	45	8	20	16	13	9	10
PF3D7_0402000-1	39	35	29	25	28	34	11	7	5	18	21	24	24	34	26	0	6	5	55	164	27	26	40	35	4	7	6
PF3D7_0402100-1	1	3	1	0	0	1	1	3	6	3	0	1	0	0	1	1	0	2	3	16	5	1	0	2	3	2	4
PF3D7_0402200-1	74	13	27	6	4	4	11	11	17	34	44	50	2	1	4	3	7	6	116	390	74	6	10	7	12	6	10
PF3D7_0402300-1	69	25	33	9	8	6	34	36	32	79	183	120	8	16	10	21	20	21	237	522	134	12	9	13	59	33	29
PF3D7_0402400-1	8	15	9	13	12	15	43	51	64	16	7	16	9	15	16	33	33	18	13	26	9	15	18	14	38	35	35
PF3D7_0402500-1	0	0	0	0	0	0	0	0	0	0	0	0	0	0	0	0	0	0	3	8	1	2	1	1	2	0	0
PF3D7_0402600-1	0	0	1	0	0	0	1	0	0	0	2	0	0	0	0	0	0	0	4	5	3	0	0	1	0	0	0
PF3D7_0402700-1	1	1	1	2	0	0	0	0	0	1	0	0	0	1	0	0	0	0	2	3	3	1	0	0	0	0	0
PF3D7_0402800-1	51	10	18	2	3	3	2	2	5	17	37	40	2	2	0	1	2	2	65	192	37	6	9	3	6	2	4
PF3D7_0402900-1	0	0	0	0	0	0	0	0	0	0	0	0	0	0	0	0	0	0	0	1	1	0	0	0	0	0	0
PF3D7_0403000-1	0	1	0	0	0	0	0	0	0	0	0	0	0	0	0	0	0	0	2	0	0	0	0	0	0	0	1
PF3D7_0403100-1	17	7	6	4	2	1	2	6	5	6	8	8	1	1	0	0	2	3	24	72	16	4	4	4	6	4	6
PF3D7_0403200-1	47	7	17	3	5	5	3	3	6	14	32	37	6	6	1	2	2	1	89	178	40	8	3	6	9	5	3
PF3D7_0403300-1	712	692	695	549	654	536	266	296	328	670	631	494	540	585	423	300	252	242	732	1377	643	507	611	647	273	304	263
PF3D7_0403400-1	99	16	40	6	9	16	13	3	9	93	172	157	6	10	8	8	11	8	249	560	128	13	9	11	30	9	4
PF3D7_0403500-1	12	6	5	7	13	13	20	19	26	8	15	14	5	5	10	18	21	22	25	63	24	13	9	10	27	35	26
PF3D7_0403600-1	1	2	3	1	2	0	2	4	1	8	4	7	2	4	3	3	3	3	9	35	5	4	3	3	4	3	3
PF3D7_0403700-1	6	2	1	2	4	7	2	2	9	11	15	10	10	6	5	2	5	3	9	28	11	8	4	6	0	2	5
PF3D7_0403800-1	30	13	20	16	20	13	10	10	13	23	17	25	8	18	7	5	9	6	41	150	35	9	16	19	9	9	13
PF3D7_0403900-1	36	14	17	6	7	7	27	34	36	17	34	27	8	8	4	24	24	19	90	267	47	12	9	5	34	39	22
PF3D7_0404000-1	15	16	15	10	14	13	16	22	17	17	18	18	10	14	4	11	19	9	23	41	12	12	22	23	12	19	12
PF3D7_0404100-1	69	4	22	4	3	1	10	14	20	26	73	60	1	1	1	9	17	4	120	337	62	5	5	4	25	16	14
PF3D7_0404200-1	2	3	1	1	2	1	0	0	2	3	2	3	1	1	0	0	2	1	2	6	0	0	0	0	0	1	0
PF3D7_0404300-1	18	7	7	6	7	11	4	8	10	6	14	11	2	6	6	11	6	11	32	91	16	5	7	11	6	8	2
PF3D7_0404400-1	315	333	329	129	148	162	102	88	131	278	215	249	100	132	107	109	93	70	446	742	378	122	169	225	109	104	112
PF3D7_0404500-1	14	23	16	14	5	15	66	67	77	23	13	12	4	7	8	81	46	37	35	74	33	13	18	19	77	73	60
PF3D7_0404600-1	187	38	79	29	40	27	995	1127	1326	97	130	110	17	23	22	1040	783	783	231	626	153	51	48	52	1009	957	912
PF3D7_0404700-1	22	13	20	4	8	3	30	21	35	10	19	12	5	6	3	20	24	15	41	109	28	4	0	5	25	22	27
PF3D7_0404800-1	19	11	12	7	4	4	121	154	223	9	15	16	2	1	2	96	85	70	45	105	26	7	14	11	121	132	118
PF3D7_0404900-1	6	3	5	0	1	0	21	19	30	1	7	3	0	1	0	10	15	18	5	24	4	0	0	3	15	13	20
PF3D7_0405000-1	10	9	9	2	7	6	22	21	28	3	4	8	1	3	1	26	21	17	18	47	16	4	9	4	25	24	26
PF3D7_0405100-1	5	9	9	6	6	9	14	12	11	14	14	10	9	2	8	8	13	6	16	37	13	10	7	9	8	10	8
PF3D7_0405200-1	13	7	3	4	0	5	5	6	4	17	19	18	5	2	2	5	5	13	25	69	15	3	3	3	10	11	6
PF3D7_0405300-1	96	28	51	49	43	64	281	335	342	65	108	90	48	76	71	288	416	435	175	524	122	52	73	113	268	338	342
PF3D7_0405400-1	54	28	40	17	12	24	8	8	7	32	38	42	6	13	10	3	12	3	90	285	55	19	6	18	5	10	8
PF3D7_0405500-1	25	29	30	11	14	28	23	21	30	66	41	39	29	42	23	29	31	17	47	62	25	9	19	28	31	19	27
PF3D7_0405600-1	16	13	13	14	16	13	19	12	18	34	20	32	25	31	11	32	15	15	21	47	17	17	13	25	9	18	9
PF3D7_0405700-1	53	38	25	43	41	46	15	21	32	59	62	48	56	67	47	37	23	25	57	193	47	21	35	38	34	21	26
PF3D7_0405800-1	0	0	1	0	1	0	8	3	5	0	4	0	1	1	3	3	5	5	1	4	1	0	0	1	5	6	2
PF3D7_0405900-1	30	5	9	2	1	3	36	43	36	22	38	18	1	1	2	29	30	37	70	157	40	3	2	2	33	30	33
PF3D7_0406000-1	6	2	1	0	2	2	5	5	3	3	6	10	1	2	1	7	8	2	8	39	8	1	2	3	4	2	5
PF3D7_0406100-1	18	13	21	11	2	14	7	14	28	20	13	29	4	10	6	17	11	12	26	75	25	8	3	17	22	15	25
PF3D7_0406200-1	45	46	39	115	116	97	93	111	149	86	84	69	48	111	74	88	104	80	60	109	51	64	114	120	122	131	143
PF3D7_0406400-1	266	277	287	200	217	203	210	271	316	287	321	220	175	183	140	267	220	223	295	546	286	189	199	223	268	276	244
PF3D7_0406500-1	192	50	98	25	26	24	30	26	38	166	278	271	42	58	42	40	35	34	359	1026	198	32	35	47	88	42	37
PF3D7_0406600-1	0	0	0	2	1	1	2	2	0	1	1	0	0	5	1	1	1	2	1	4	1	1	1	2	0	3	1
PF3D7_0406700-1	46	28	31	151	185	160	68	77	82	51	67	49	159	167	134	91	73	62	59	161	53	151	164	195	79	77	78
PF3D7_0406800-1	36	29	16	55	53	61	124	137	156	44	50	40	51	47	36	144	124	93	46	101	29	46	47	73	144	164	135
PF3D7_0406900-1	89	13	34	11	3	2	3	2	1	45	89	91	2	1	4	0	0	1	195	565	100	12	8	1	11	6	4
PF3D7_0407000-1	13	1	3	1	0	0	0	0	0	1	14	12	0	0	0	0	1	0	8	36	3	2	0	1	1	0	0
PF3D7_0407100-1	46	44	34	30	26	26	7	8	14	47	57	44	23	26	19	4	10	12	53	147	54	25	24	30	13	10	8
PF3D7_0407200-1	191	216	161	305	319	338	138	154	169	198	210	183	251	312	253	171	126	117	209	380	193	276	308	374	173	130	158
PF3D7_0407300-1	13	8	13	12	14	20	4	6	1	17	12	12	16	10	15	1	4	4	16	63	11	9	4	19	5	3	3
PF3D7_0407400-1	24	24	24	16	14	12	6	5	2	30	35	31	6	16	4	2	4	1	36	78	23	11	5	10	5	3	4
PF3D7_0407500-1	8	0	5	4	0	2	1	2	0	3	4	3	1	1	0	0	0	1	12	44	6	3	2	0	3	1	0
PF3D7_0407600-1	28	3	11	2	2	4	7	2	5	16	36	44	1	0	2	4	5	3	45	154	25	1	1	1	2	3	4
PF3D7_0407700-1	91	7	21	8	2	6	14	20	10	26	41	75	4	3	2	15	19	12	126	301	55	7	8	5	40	21	14
PF3D7_0407800-1	26	6	17	3	3	0	31	33	48	10	21	31	0	1	2	31	34	28	43	153	36	3	1	1	32	25	34
PF3D7_0407900-1	28	9	10	2	3	5	29	29	23	12	13	20	1	3	1	16	25	20	56	144	31	2	7	5	23	7	18
PF3D7_0408000-1	2	0	3	3	4	2	0	0	0	2	5	2	2	4	1	4	0	3	8	8	3	3	1	3	0	3	2
PF3D7_0408100-1	45	3	21	0	1	1	2	3	4	20	47	45	0	1	0	2	3	0	65	207	40	2	2	1	9	4	1
PF3D7_0408200-1	310	326	291	221	223	212	115	134	153	316	322	301	205	174	141	115	129	103	297	629	306	163	180	223	144	138	140
PF3D7_0408300-1	7	2	8	1	5	3	2	2	7	5	8	7	4	1	4	4	3	2	14	48	17	4	1	3	8	4	4
PF3D7_0408400-1	8	4	4	4	2	2	4	1	2	8	15	11	4	1	4	3	1	1	19	58	12	5	5	6	4	3	4
PF3D7_0408500-1	17	0	9	6	3	3	3	2	1	13	17	13	0	3	2	4	0	4	24	108	14	3	3	4	2	1	4
PF3D7_0408600-1	21	17	14	11	14	14	67	67	93	19	18	14	8	9	6	81	51	52	22	46	34	11	15	11	69	64	75
PF3D7_0408700-1	15	11	9	7	2	3	11	13	12	14	23	19	5	3	3	18	9	12	24	82	18	3	2	4	16	12	13
PF3D7_0408800-1	1	0	2	0	0	0	0	0	0	3	2	2	0	0	0	1	0	0	6	14	5	2	0	0	2	1	0
PF3D7_0408900.1-1	0	0	0	0	0	0	0	0	0	0	0	0	0	0	0	0	0	0	0	0	0	0	0	0	0	0	0
PF3D7_0408900.2-1	0	0	0	0	0	0	0	0	0	0	0	0	0	0	0	0	0	0	0	0	0	0	0	0	0	0	0
PF3D7_0409000-1	124	56	64	276	324	317	144	124	180	86	123	132	193	280	251	114	140	95	174	401	135	239	286	345	164	169	152
PF3D7_0409100-1	27	3	14	8	3	4	1	3	3	12	21	21	2	1	2	2	2	3	35	149	36	4	3	5	4	1	3
PF3D7_0409200-1	25	10	15	10	4	5	5	6	3	11	25	18	7	10	4	11	5	1	28	89	25	3	14	8	5	6	1
PF3D7_0409300-1	74	33	29	6	13	11	3	10	10	64	66	67	21	18	16	3	6	9	68	165	51	5	13	15	8	12	11
PF3D7_0409400-1	21	7	14	4	4	2	5	3	1	16	13	20	4	2	3	0	0	2	37	105	17	4	2	10	6	2	1
PF3D7_0409500-1	17	15	18	5	12	10	5	7	7	21	20	18	10	29	9	6	2	5	27	44	17	8	8	11	6	4	3
PF3D7_0409600-1	10	1	2	9	5	8	3	4	2	6	13	4	4	3	5	5	6	6	13	50	8	5	7	4	12	4	5
PF3D7_0409700-1	15	11	13	6	9	5	41	41	42	26	23	23	15	14	15	39	39	38	24	46	11	9	10	14	29	56	40
PF3D7_0409800-1	25	3	9	4	12	4	15	5	20	13	17	24	4	3	3	6	8	6	34	107	24	6	6	3	10	9	15
PF3D7_0409900-1	223	205	238	121	124	125	300	351	404	257	259	215	123	165	100	311	247	248	253	464	217	112	129	155	274	287	294
PF3D7_0410000-1	9	9	7	1	2	2	8	8	5	5	16	7	3	3	2	8	9	9	13	36	10	2	2	0	11	8	9
PF3D7_0410100-1	9	8	5	3	2	5	1	2	1	6	5	9	3	9	3	0	0	0	19	16	6	3	2	8	0	2	1
PF3D7_0410200-1	2	4	3	0	0	1	8	5	16	1	1	2	1	0	0	11	10	1	1	6	3	1	1	1	7	6	8
PF3D7_0410300-1	28	11	7	1	4	5	3	2	5	12	19	28	3	3	3	0	1	1	63	186	36	4	5	4	6	2	1
PF3D7_0410400-1	8	12	2	2	1	0	2	7	1	7	6	8	1	6	3	1	2	2	6	15	12	4	1	3	0	0	2
PF3D7_0410500-1	10	2	2	2	2	1	1	1	0	7	9	6	1	2	0	2	1	0	15	23	6	0	0	0	2	1	0
PF3D7_0410600-1	11	6	8	5	1	1	10	8	11	8	6	5	4	7	7	6	7	13	22	40	9	4	3	5	9	6	9
PF3D7_0410700-1	40	18	15	8	4	12	28	48	48	29	34	44	8	11	14	42	32	26	51	126	33	10	10	13	33	30	26
PF3D7_0410800-1	25	7	7	4	4	3	9	14	20	13	16	33	1	1	3	12	17	6	45	126	27	7	4	3	17	14	9
PF3D7_0410900-1	29	14	17	21	20	15	62	77	113	20	34	28	10	23	20	87	78	58	59	144	26	13	14	16	73	73	61
PF3D7_0411000-1	21	12	11	2	3	2	0	0	3	19	14	17	1	2	5	2	2	4	31	89	26	3	5	4	2	4	4
PF3D7_0411100-1	15	24	18	4	7	3	2	4	11	30	31	29	5	2	0	8	4	5	20	42	12	7	3	4	6	5	5
PF3D7_0411200-1	37	3	14	6	0	3	5	0	2	25	36	36	1	3	3	3	2	2	67	193	44	6	5	4	3	0	2
PF3D7_0411300-1	4	3	1	1	2	1	1	1	0	4	2	5	1	4	0	0	0	2	6	14	4	1	2	3	0	3	0
PF3D7_0411400-1	48	9	24	9	8	4	9	2	4	31	47	53	7	10	4	5	3	3	74	211	56	6	2	7	11	2	4
PF3D7_0411500-1	1	2	1	0	0	0	0	0	0	2	0	0	0	0	1	0	0	0	0	2	0	0	0	0	0	0	0
PF3D7_0411600-1	3	6	7	2	0	3	0	0	0	13	11	20	0	1	2	0	0	0	11	22	7	1	3	2	0	2	0
PF3D7_0411700-1	60	48	44	10	9	10	2	2	1	90	105	99	11	20	11	1	0	1	86	150	74	18	13	21	4	4	0
PF3D7_0411800-1	59	14	20	5	7	5	6	2	3	33	56	62	3	8	2	2	5	1	109	255	47	4	5	5	12	5	10
PF3D7_0411900-1	53	4	19	4	5	2	7	5	7	17	46	33	2	3	4	9	8	6	74	245	44	7	3	7	15	16	7
PF3D7_0412000-1	7	1	4	2	3	3	2	1	0	5	7	10	1	5	2	1	6	1	12	39	6	1	0	3	4	2	1
PF3D7_0412100-1	3	1	1	0	2	0	2	0	0	3	4	4	1	0	2	0	1	0	5	20	3	4	0	0	1	1	0
PF3D7_0412200-1	2	5	3	14	14	19	9	15	5	4	7	3	8	25	8	8	6	4	5	19	11	6	14	28	6	6	10
PF3D7_0412300-1	3	0	1	0	0	2	0	0	2	1	4	1	0	3	0	0	2	3	6	11	5	1	2	1	0	1	2
PF3D7_0412400-1	50	22	22	4	1	1	2	3	4	36	31	38	1	0	2	0	3	4	87	242	59	4	5	2	4	0	2
PF3D7_0412500-1	0	0	0	0	0	0	0	0	0	0	0	1	1	0	0	0	0	0	0	1	1	0	0	0	0	0	0
PF3D7_0412600-1	4	2	3	0	1	0	0	0	0	3	1	0	0	0	0	2	2	1	1	10	3	0	2	1	0	3	2
PF3D7_0412700-1	14	15	11	1	0	2	1	0	1	62	45	36	6	11	8	1	1	2	66	164	53	8	6	16	4	3	1
PF3D7_0412800-1	0	0	0	0	0	0	0	0	0	0	0	0	0	0	0	0	0	0	0	0	0	0	0	0	0	0	0
PF3D7_0412900-1	0	0	0	0	0	0	0	0	0	0	0	0	0	0	0	0	0	0	2	3	1	0	1	0	0	0	0
PF3D7_0413000-1	0	0	0	0	0	0	0	0	0	0	0	0	0	0	0	0	0	0	0	0	0	0	0	0	0	0	0
PF3D7_0413100-1	19	18	12	1	1	0	0	1	0	17	17	14	0	1	1	2	1	1	37	99	18	1	0	1	1	0	1
PF3D7_0413200-1	1	0	0	0	1	0	0	0	0	1	0	1	0	0	1	0	0	0	4	11	2	0	0	1	0	0	0
PF3D7_0413300-1	4	8	5	0	0	2	0	0	0	6	5	6	0	1	1	0	0	1	38	84	42	13	9	20	6	5	7
PF3D7_0413400-1	44	16	19	5	3	8	43	40	49	15	29	16	5	3	6	42	27	15	52	169	45	9	15	11	32	31	31
PF3D7_0413500-1	14	10	7	7	2	4	10	6	12	11	10	24	6	7	3	13	8	6	19	62	12	4	4	4	9	8	8
PF3D7_0413600-1	3	2	2	5	1	6	9	11	21	2	1	5	6	1	2	12	16	13	4	15	8	6	2	1	16	16	9
PF3D7_0413700-1	63	98	109	26	31	40	20	27	29	102	119	88	18	42	18	32	36	22	171	269	157	37	45	86	39	32	51
PF3D7_0413800-1	27	32	32	57	48	45	45	47	55	31	26	27	41	52	44	46	34	53	32	70	33	48	48	55	41	53	49
PF3D7_0413900-1	38	9	19	4	4	7	10	3	7	12	23	22	2	2	3	6	6	3	64	180	27	6	6	4	3	6	5
PF3D7_0414000-1	17	4	11	7	3	7	4	4	11	5	9	21	3	6	10	3	9	6	32	127	24	11	4	12	11	12	6
PF3D7_0414100-1	17	9	12	12	8	14	6	5	13	13	20	13	11	13	13	11	7	9	30	77	23	20	18	18	14	5	6
PF3D7_0414200.1-1	0	0	0	0	0	0	0	0	0	0	0	0	0	0	0	0	0	0	0	0	0	0	0	0	0	0	0
PF3D7_0414200.2-1	0	0	0	0	0	0	0	0	0	0	0	0	0	0	0	0	0	0	0	0	0	0	0	0	0	0	0
PF3D7_0414300-1	2	5	8	5	1	3	6	10	16	12	7	5	1	8	2	9	10	5	6	11	8	2	4	7	8	8	4
PF3D7_0414400-1	22	1	3	0	0	0	1	0	0	8	13	23	0	1	1	0	1	0	30	86	24	0	1	0	0	1	1
PF3D7_0414500-1	28	22	26	15	11	13	8	11	19	32	24	28	14	12	11	12	9	2	38	69	39	16	11	11	11	16	14
PF3D7_0414600-1	2	0	1	1	0	1	1	1	0	3	5	8	0	0	0	1	2	0	13	30	6	0	0	2	1	1	1
PF3D7_0414700-1	12	7	11	3	4	5	61	76	67	12	18	19	4	4	1	41	38	39	26	119	19	2	2	5	55	50	43
PF3D7_0414800-1	7	1	2	0	0	0	0	2	2	4	9	2	0	1	0	1	0	0	5	26	2	0	0	0	0	1	0
PF3D7_0414900-1	21	12	14	13	7	12	12	15	10	21	22	17	9	10	8	11	10	4	17	44	19	7	10	11	11	10	11
PF3D7_0415000-1	6	6	7	4	3	7	73	83	112	6	5	9	1	2	5	60	44	38	8	31	12	4	8	14	71	58	63
PF3D7_0415100-1	12	3	6	3	10	23	9	10	19	8	12	12	14	12	12	13	14	16	14	61	9	14	19	29	16	17	18
PF3D7_0415200-1	145	117	100	121	113	110	53	63	67	133	137	161	90	117	110	54	69	54	234	536	148	108	124	143	60	65	47
PF3D7_0415300-1	41	8	22	7	3	4	5	3	5	33	32	29	6	6	5	6	4	4	80	201	53	13	8	5	9	2	3
PF3D7_0415400-1	85	70	75	37	21	34	10	14	10	84	69	61	49	51	29	17	16	9	78	159	55	26	32	32	10	13	14
PF3D7_0415500-1	5	2	2	0	1	3	2	2	2	2	6	1	1	2	3	3	0	1	10	16	5	1	1	3	3	1	0
PF3D7_0415600-1	6	1	3	0	1	1	1	2	3	6	4	4	2	1	0	1	3	0	10	28	7	2	1	2	3	3	2
PF3D7_0415700-1	3	2	2	1	2	0	1	2	4	3	5	7	1	5	1	4	0	1	15	38	7	1	4	3	6	2	6
PF3D7_0415800-1	41	8	15	3	5	6	21	9	18	43	55	53	3	7	5	12	20	15	40	130	34	5	4	7	17	15	20
PF3D7_0415900-1	10	18	7	10	16	10	5	6	11	31	33	34	20	17	16	19	18	12	30	69	13	8	10	11	6	8	4
PF3D7_0416000-1	149	109	114	45	35	65	15	16	17	251	248	275	73	123	89	25	40	30	193	343	155	53	57	76	27	17	27
PF3D7_0416100-1	112	86	83	62	79	66	96	94	112	99	117	83	57	95	71	84	84	72	119	203	103	60	66	82	62	95	81
PF3D7_0416200-1	25	16	16	33	27	29	67	67	76	30	30	20	21	40	23	72	45	59	38	84	27	25	29	35	61	67	61
PF3D7_0416300-1	64	16	23	4	6	4	21	16	18	28	37	33	3	3	3	14	11	11	94	309	67	14	9	8	19	14	23
PF3D7_0416400-1	68	34	31	24	27	27	126	147	177	56	78	55	28	28	26	156	151	137	100	259	50	28	30	36	163	145	146
PF3D7_0416500-1	31	16	19	48	56	62	61	94	99	25	42	35	44	52	41	94	92	75	35	87	26	42	45	51	82	68	85
PF3D7_0416600-1	16	6	2	6	4	2	2	3	8	8	16	16	8	4	2	5	5	4	37	107	18	2	8	11	3	5	7
PF3D7_0416700-1	4	2	1	14	7	5	5	5	4	4	4	7	9	7	4	6	6	8	15	22	7	6	3	5	5	5	4
PF3D7_0416800-1	13	6	7	5	2	1	1	3	4	9	11	7	4	4	4	1	4	3	16	56	10	4	1	2	7	1	6
PF3D7_0416900-1	122	22	66	11	10	5	17	7	16	62	96	104	15	12	13	11	8	22	177	548	112	9	9	11	20	14	8
PF3D7_0417000-1	12	1	4	2	0	2	0	0	3	5	8	8	7	1	1	3	5	2	10	33	13	11	1	1	2	3	1
PF3D7_0417100-1	5	4	5	1	3	5	1	0	0	2	10	11	6	2	6	1	1	1	10	26	3	7	2	2	0	0	1
PF3D7_0417200-1	15	15	7	4	4	6	3	4	3	14	11	17	6	17	3	6	4	6	16	39	15	4	5	10	2	4	3
PF3D7_0417300-1	32	13	12	7	4	4	2	1	7	20	26	33	4	4	10	0	3	1	56	169	34	5	9	2	7	2	3
PF3D7_0417400-1	474	70	168	44	27	34	24	29	40	246	408	475	19	28	39	18	36	23	624	1768	389	41	37	31	95	35	28
PF3D7_0417500-1	16	9	11	7	7	7	9	11	19	14	10	9	3	10	6	18	12	8	15	25	10	8	7	9	10	11	12
PF3D7_0417600-1	32	3	9	6	0	3	2	0	1	14	30	23	3	3	0	3	3	0	60	157	22	4	4	6	7	1	1
PF3D7_0417700-1	21	8	6	8	8	14	10	9	11	23	22	22	7	10	10	12	8	7	37	65	12	4	7	11	14	8	11
PF3D7_0417800-1	21	9	14	8	6	6	9	5	10	10	18	26	5	6	4	7	6	2	56	136	31	9	6	7	11	15	5
PF3D7_0417900-1	45	3	8	1	0	1	0	0	0	16	37	45	0	0	1	0	0	1	68	188	37	4	1	1	8	0	0
PF3D7_0418000-1	223	16	63	18	10	12	13	3	12	129	194	186	10	9	13	8	8	4	326	820	170	18	27	8	41	21	13
PF3D7_0418100-1	47	10	14	11	6	4	9	8	5	18	30	31	5	6	7	5	5	4	89	256	50	8	10	7	7	5	3
PF3D7_0418200-1	25	19	19	11	14	5	18	24	30	14	21	18	8	9	12	23	14	12	24	63	22	11	12	12	18	18	24
PF3D7_0418300-1	35	25	21	7	14	4	10	12	13	32	29	16	8	6	7	8	11	10	58	177	38	3	1	10	11	8	14
PF3D7_0418400-1	2	2	4	1	2	2	4	2	3	10	14	9	5	4	1	9	3	5	3	18	7	2	8	4	6	1	2
PF3D7_0418500-1	30	21	14	14	6	7	7	4	9	59	54	41	23	30	19	26	9	23	34	63	31	8	16	12	7	11	3
PF3D7_0418600-1	100	28	36	9	8	9	15	11	13	39	75	78	2	6	7	5	7	7	169	500	120	12	7	9	28	21	15
PF3D7_0418700-1	15	7	10	5	1	3	2	2	1	11	19	14	2	7	6	4	3	2	30	113	16	3	4	4	12	6	0
PF3D7_0418800-1	6	1	3	1	3	2	2	0	3	5	7	4	3	1	1	1	2	2	10	26	0	2	2	2	4	0	3
PF3D7_0418900-1	18	4	13	0	3	1	1	2	1	13	18	18	2	4	3	1	2	3	19	54	13	2	5	2	3	3	1
PF3D7_0419000-1	22	3	7	2	1	1	2	6	4	6	19	10	1	2	2	3	3	4	25	69	5	3	2	3	4	4	2
PF3D7_0419100-1	29	24	30	16	20	23	69	70	67	28	25	25	16	16	16	89	68	60	27	76	33	14	23	26	72	61	55
PF3D7_0419200-1	22	26	28	141	115	118	268	283	375	49	34	51	66	77	71	309	279	222	41	78	39	99	115	159	279	315	260
PF3D7_0419300-1	10	2	7	3	2	6	7	7	14	8	9	12	2	1	1	3	5	4	22	57	14	1	5	6	7	5	5
PF3D7_0419400-1	28	35	38	10	9	18	14	26	18	40	40	27	10	16	12	19	16	15	50	108	48	12	15	17	20	22	18
PF3D7_0419500-1	7	2	7	2	2	3	1	2	2	9	14	9	1	2	2	0	3	2	21	42	11	1	3	1	2	3	1
PF3D7_0419600-1	8	5	3	2	7	6	16	14	18	10	9	3	2	3	2	9	17	17	20	52	12	5	4	2	22	13	21
PF3D7_0419700-1	15	4	12	0	0	1	9	15	16	10	22	5	1	0	2	10	16	10	36	81	23	2	4	1	11	13	11
PF3D7_0419800-1	31	17	28	12	17	16	893	799	996	23	36	40	18	23	17	801	701	686	40	92	30	17	26	37	730	705	740
PF3D7_0419900-1	184	56	66	22	26	25	49	34	61	113	195	183	13	34	26	47	62	39	268	837	183	26	26	32	70	49	46
PF3D7_0420000-1	184	35	69	21	9	13	18	17	15	74	134	134	9	25	14	12	10	8	274	760	176	25	18	14	29	6	10
PF3D7_0420100-1	28	8	9	3	3	0	1	0	2	11	13	17	0	1	8	1	3	2	21	88	16	6	2	3	4	0	4
PF3D7_0420200-1	13	14	14	8	12	9	173	140	171	10	12	12	5	6	6	80	103	90	31	55	17	7	12	7	92	118	111
PF3D7_0420300-1	38	16	23	4	5	6	20	10	20	24	26	30	3	9	6	12	7	17	55	165	31	6	7	9	20	11	15
PF3D7_0420400-1	18	15	17	5	16	12	35	25	58	16	15	16	8	5	4	29	14	26	35	85	39	9	19	12	29	26	38
PF3D7_0420500-1	17	17	18	24	29	42	19	24	25	24	28	18	37	36	31	16	11	26	20	42	19	34	40	49	23	19	19
PF3D7_0420600-1	18	2	5	1	4	2	5	5	5	11	11	15	0	0	0	6	6	6	25	90	24	5	3	8	4	1	4
PF3D7_0420700-1	26	6	9	2	3	0	4	2	3	7	12	22	0	2	0	2	3	3	44	133	34	2	2	3	4	2	5
PF3D7_0420800-1	0	0	0	0	0	0	0	0	0	0	0	0	0	0	0	0	0	0	0	0	0	0	0	0	0	0	0
PF3D7_0420900-1	1	0	1	0	0	0	0	0	0	2	1	1	0	0	0	1	0	0	4	7	1	0	0	0	0	0	0
PF3D7_0421000-1	0	0	0	0	0	0	0	0	0	0	0	0	0	0	0	0	0	0	0	0	0	0	0	0	0	0	0
PF3D7_0421100-1	20	8	9	0	2	0	2	0	0	18	22	20	0	0	0	2	1	1	38	125	28	3	2	2	0	1	0
PF3D7_0421200-1	19	27	14	8	5	7	1	2	1	1	2	2	0	0	1	0	0	1	4	15	3	0	0	3	1	1	1
PF3D7_0421300-1	34	35	38	7	3	7	1	1	2	18	17	13	0	4	1	1	1	0	46	156	34	2	0	1	1	3	2
PF3D7_0421400-1	1	4	2	0	0	1	0	0	1	0	3	0	0	0	0	0	0	0	1	4	0	0	0	0	0	0	0
PF3D7_0421500-1	12	18	13	11	7	9	0	3	3	2	0	0	0	0	1	0	0	1	1	6	1	0	0	0	0	0	0
PF3D7_0421600-1	1	0	1	1	0	1	0	0	1	1	3	0	2	1	0	1	0	1	3	7	1	1	0	0	0	1	0
PF3D7_0421700-1	85	7	20	7	4	4	3	1	0	31	66	63	1	0	0	2	3	2	115	356	66	3	4	0	11	2	1
PF3D7_0421800-1	6	1	2	1	0	0	1	0	0	0	5	6	0	0	0	0	0	0	7	33	2	0	0	0	0	0	0
PF3D7_0421900-1	0	3	1	0	2	1	0	0	0	0	0	2	1	0	0	1	0	1	0	5	2	0	1	1	0	1	2
PF3D7_0422000-1	52	42	47	14	21	18	8	5	18	30	39	30	14	17	14	11	8	10	49	91	35	13	24	30	21	9	17
PF3D7_0422100-1	4	5	4	3	6	5	1	1	5	3	6	4	1	4	1	2	2	2	4	20	4	3	3	6	1	1	1
PF3D7_0422200-1	216	27	74	21	20	15	5	6	2	126	178	216	4	22	16	4	15	8	312	828	167	19	24	17	37	11	13
PF3D7_0422300-1	1060	1079	1189	416	457	493	90	84	119	1340	1208	1180	588	692	550	170	116	128	1223	2183	1132	449	533	588	111	128	119
PF3D7_0422400-1	11	10	9	12	6	14	3	3	2	16	17	11	9	4	17	0	5	1	9	28	13	12	7	13	5	5	3
PF3D7_0422500-1	80	24	31	14	8	9	7	5	11	48	49	44	7	14	17	5	9	6	107	323	72	18	16	10	13	13	8
PF3D7_0422600-1	1	3	3	3	0	1	1	1	2	2	1	1	1	0	2	0	0	1	4	3	1	0	2	2	1	0	0
PF3D7_0422700-1	8	4	5	2	3	2	4	1	6	2	1	6	0	2	0	5	1	2	11	28	10	2	3	2	1	4	5
PF3D7_0422800-1	35	30	25	46	54	49	36	32	39	39	46	42	50	62	36	34	34	43	52	106	63	48	59	80	45	38	37
PF3D7_0422900-1	8	4	5	5	4	1	10	14	8	10	19	13	4	9	6	11	8	9	7	19	10	4	4	5	4	10	9
PF3D7_0423000-1	215	213	171	333	337	272	170	175	212	178	260	216	243	262	229	230	142	124	269	392	196	270	273	347	187	187	175
PF3D7_0423100-1	13	4	4	1	2	2	2	1	2	3	12	9	0	0	1	1	3	2	13	43	8	2	2	6	3	5	0
PF3D7_0423200-1	10	5	1	2	1	4	24	35	45	4	5	5	5	3	2	37	11	23	9	7	6	2	4	3	33	18	30
PF3D7_0423300-1	15	5	6	0	1	3	20	23	28	17	31	21	2	0	0	20	29	20	38	98	23	2	4	1	17	11	18
PF3D7_0423400-1	4	1	1	0	0	0	3	2	3	4	3	3	0	0	1	7	4	4	6	17	3	0	1	0	1	4	7
PF3D7_0423500-1	13	12	12	7	6	10	7	7	11	9	6	2	7	11	17	10	10	9	16	32	15	8	8	12	11	17	7
PF3D7_0423600-1	73	15	36	5	9	7	8	10	5	45	70	94	8	4	5	10	7	4	138	366	54	6	12	9	27	7	6
PF3D7_0423700-1	2	3	4	3	2	1	3	5	9	10	15	6	5	7	3	8	8	7	9	21	3	4	0	2	3	5	2
PF3D7_0423800-1	8	17	5	2	4	2	31	24	36	12	7	7	4	4	1	21	26	22	23	50	20	6	5	4	32	28	37
PF3D7_0423900-1	2	0	0	0	1	0	10	8	7	1	0	1	0	0	0	8	4	11	4	8	1	0	0	0	4	5	7
PF3D7_0424000-1	15	14	16	8	3	4	286	344	335	11	20	11	5	3	2	162	229	215	29	65	15	4	4	4	226	258	217
PF3D7_0424100-1	178	215	168	117	145	151	31	24	37	388	420	360	119	169	101	21	20	13	222	411	159	111	117	140	33	32	26
PF3D7_0424200-1	13	4	11	4	1	3	17	15	10	13	45	21	1	0	0	6	11	18	43	113	26	2	0	1	24	12	17
PF3D7_0424300-1	10	5	6	5	3	7	2	6	12	12	10	8	0	4	1	2	9	3	20	69	19	5	5	2	5	6	7
PF3D7_0424400-1	94	23	41	14	8	6	8	13	15	51	45	66	7	5	3	5	12	4	115	440	91	5	11	6	20	12	10
PF3D7_0424500-1	83	89	75	18	20	21	97	123	116	95	105	90	15	17	14	41	47	36	146	253	102	26	25	33	97	109	133
PF3D7_0424600-1	10	3	7	1	3	6	4	8	4	7	10	8	2	3	2	1	3	2	11	41	10	3	4	5	7	5	8
PF3D7_0424700-1	19	21	25	2	2	1	0	1	0	21	18	16	1	3	5	0	0	1	35	115	33	3	1	6	2	2	0
PF3D7_0424800-1	1	1	0	0	0	0	1	0	0	3	1	0	0	0	0	0	0	0	2	5	3	1	0	1	1	0	2
PF3D7_0424900-1	3	0	0	0	0	1	1	1	0	1	3	2	0	0	0	0	0	0	0	17	3	3	0	1	1	1	0
PF3D7_0425000-1	9	2	6	1	0	0	0	0	2	5	9	15	1	0	0	0	0	1	19	69	17	2	0	2	1	3	5
PF3D7_0425100-1	6	0	1	0	1	0	1	0	0	4	5	4	0	0	0	0	0	0	8	41	4	3	0	2	3	1	0
PF3D7_0425200-1	5	1	1	0	0	0	0	1	0	1	2	3	0	0	0	0	1	0	6	41	1	0	0	1	2	4	2
PF3D7_0425300-1	0	0	0	0	0	0	0	0	0	0	2	0	0	0	0	0	0	0	0	0	0	0	0	0	0	0	0
PF3D7_0425400-1	3	0	0	0	1	1	0	0	0	1	2	3	0	0	0	0	0	0	6	17	7	0	2	2	0	0	2
PF3D7_0425500-1	2	1	2	0	0	1	0	1	0	2	2	1	0	0	0	0	0	0	6	18	3	1	0	0	1	0	1
PF3D7_0425600-1	1	0	0	0	0	0	1	0	0	0	0	0	0	0	0	0	0	0	0	3	3	0	0	0	0	0	0
PF3D7_0425700-1	4	5	1	0	2	2	1	0	1	2	2	3	0	1	1	0	0	0	3	18	5	1	7	5	0	1	1
PF3D7_0425800-1	59	49	35	10	6	10	4	5	2	25	26	18	2	1	3	2	1	2	90	267	79	10	8	15	7	2	3
PF3D7_0425900-1	6	9	8	3	5	2	3	2	4	1	9	10	3	1	6	1	4	2	13	41	14	6	7	5	3	3	4
PF3D7_0426000-1	82	33	32	5	5	9	6	8	11	29	39	41	3	3	0	3	3	5	111	302	73	9	7	12	9	6	5
PF3D7_0500100-1	24	10	11	2	2	2	4	3	7	11	21	3	0	1	0	0	3	5	39	70	25	5	2	3	3	2	2
PF3D7_0500200-1	0	0	0	0	0	0	0	0	1	1	0	0	0	0	1	0	0	0	0	0	1	0	0	1	1	1	0
PF3D7_0500300-1	1	3	3	1	2	2	2	2	2	2	7	1	0	0	0	0	1	0	6	10	0	1	1	0	1	3	2
PF3D7_0500400-1	13	13	5	2	3	4	0	1	0	1	1	5	1	1	0	0	0	0	15	19	8	2	1	2	0	0	0
PF3D7_0500500-1	2	0	2	0	0	0	0	0	0	2	2	2	0	0	0	0	0	0	4	11	1	0	1	0	0	0	0
PF3D7_0500600-1	4	2	1	1	3	2	0	0	1	1	1	2	0	0	0	0	0	0	3	11	6	0	0	0	2	1	0
PF3D7_0500700-1	2	0	0	1	0	0	0	0	1	4	2	6	0	0	0	0	1	0	9	18	9	0	0	0	0	0	0
PF3D7_0500800-1	126	53	68	56	58	57	17	13	16	58	78	79	25	53	54	14	5	7	179	513	103	37	60	41	24	16	10
PF3D7_0500900-1	40	32	32	52	48	45	52	68	65	24	41	31	37	60	33	55	57	44	61	163	48	57	49	75	68	76	61
PF3D7_0501000-1	7	9	8	14	3	8	2	1	1	17	15	10	5	7	13	2	1	1	17	42	14	10	3	7	1	0	3
PF3D7_0501100.1-1	0	0	0	0	0	0	0	0	0	0	0	0	0	0	0	0	0	0	0	0	0	0	0	0	0	0	0
PF3D7_0501100.2-1	0	0	0	0	0	0	0	0	0	0	0	0	0	0	0	0	0	0	0	0	0	0	0	0	0	0	0
PF3D7_0501200-1	19	8	16	15	8	6	4	2	2	20	14	15	6	6	9	1	3	1	28	50	20	9	9	15	3	6	5
PF3D7_0501300-1	153	204	200	32	27	35	63	56	48	244	262	218	33	33	28	33	21	29	220	438	205	36	28	32	58	50	38
PF3D7_0501400-1	42	6	14	3	2	2	3	7	8	35	54	61	2	1	1	1	4	5	85	235	38	3	3	3	18	8	9
PF3D7_0501500-1	16	15	13	4	4	4	26	12	16	15	15	6	0	2	4	10	13	12	17	33	14	1	10	7	18	17	10
PF3D7_0501600-1	9	12	13	6	6	10	58	51	43	11	11	15	7	9	1	42	43	42	24	49	18	5	8	11	45	44	49
PF3D7_0501700-1	28	22	23	9	10	18	192	209	278	16	19	26	1	5	2	171	163	157	56	149	35	16	17	27	177	190	208
PF3D7_0501800-1	39	9	16	11	6	4	6	1	8	15	36	49	5	6	13	9	6	8	82	218	32	9	12	8	19	6	11
PF3D7_0501900-1	18	15	9	52	55	53	49	77	66	17	22	14	37	62	50	72	60	72	21	49	32	42	59	64	64	62	62
PF3D7_0502000-1	231	179	171	222	275	259	259	264	315	180	170	180	140	196	143	230	247	236	276	587	235	235	236	349	270	276	222
PF3D7_0502100-1	50	35	45	51	49	43	21	24	40	55	50	35	42	48	40	27	27	24	50	86	44	42	53	52	19	27	19
PF3D7_0502200-1	10	7	8	4	3	2	83	81	120	15	22	26	3	3	5	58	85	74	43	87	13	4	8	6	70	99	87
PF3D7_0502300-1	14	3	2	1	1	1	7	10	13	10	19	18	1	6	2	5	6	4	23	95	21	0	3	2	7	11	9
PF3D7_0502400-1	9	4	9	0	0	0	2	2	2	5	7	9	2	4	1	2	4	1	10	42	12	2	2	1	2	3	2
PF3D7_0502500-1	13	10	12	25	39	35	9	15	17	26	30	34	29	49	38	13	14	11	15	31	29	26	38	52	12	15	11
PF3D7_0502600-1	25	1	2	5	0	2	4	4	5	15	24	22	2	0	1	2	1	1	48	144	19	1	1	1	8	2	4
PF3D7_0502700-1	1	1	0	0	0	1	0	0	0	2	2	5	0	0	1	0	0	1	1	11	2	0	3	0	0	1	0
PF3D7_0502800-1	12	3	2	8	8	7	2	7	4	10	6	7	6	10	8	8	3	3	7	15	6	4	4	5	1	0	4
PF3D7_0502900-1	12	13	7	7	3	9	3	1	2	13	16	9	10	14	3	0	1	2	7	15	2	4	9	8	2	0	2
PF3D7_0503000-1	12	1	3	2	2	0	3	0	4	7	10	7	0	4	3	1	5	3	24	59	16	1	2	1	6	4	4
PF3D7_0503100-1	15	2	5	2	3	1	2	0	5	4	5	4	2	2	2	2	1	1	12	41	9	2	2	3	3	2	0
PF3D7_0503200-1	127	63	78	52	38	61	20	8	16	88	125	95	43	58	57	22	17	20	149	370	86	56	54	47	28	24	28
PF3D7_0503300-1	12	5	5	4	9	2	1	0	0	9	12	8	2	4	5	4	2	0	27	42	20	4	3	4	1	1	2
PF3D7_0503400-1	5	1	6	3	5	6	26	20	22	6	12	8	11	11	9	13	21	19	12	23	5	8	9	9	12	18	21
PF3D7_0503500-1	11	8	10	9	5	5	14	15	16	8	11	9	6	8	11	10	17	16	14	37	16	1	4	8	15	15	18
PF3D7_0503600-1	7	8	9	4	7	10	17	14	26	15	9	9	3	5	2	8	16	12	19	44	16	3	9	13	18	23	22
PF3D7_0503800-1	5	5	6	1	4	2	68	53	74	2	7	4	2	3	5	40	45	51	5	19	6	1	4	5	54	35	36
PF3D7_0503900-1	18	4	6	4	3	1	1	1	3	20	19	15	5	4	3	1	4	3	39	86	27	4	4	6	4	3	4
PF3D7_0504000-1	68	18	17	37	37	34	77	108	97	42	59	44	31	48	29	72	70	80	83	265	55	33	26	39	87	90	73
PF3D7_0504100-1	6	1	3	1	3	2	1	1	4	6	6	5	2	2	0	3	1	0	16	33	6	1	3	2	2	0	0
PF3D7_0504200-1	24	22	25	21	21	19	26	31	45	32	33	31	15	15	24	42	35	33	22	68	23	15	26	21	37	45	30
PF3D7_0504300-1	55	35	47	168	183	168	261	306	312	54	79	47	167	146	119	245	190	214	90	176	53	133	181	196	242	245	277
PF3D7_0504400-1	12	4	16	3	1	3	3	1	6	6	3	11	4	4	3	1	2	1	23	75	13	5	2	3	3	1	3
PF3D7_0504500-1	20	16	12	6	9	6	88	106	125	28	34	17	6	8	6	103	82	74	20	52	28	7	10	8	87	91	85
PF3D7_0504600-1	13	11	10	8	8	12	3	1	9	9	7	8	6	6	6	7	4	8	17	26	14	5	9	12	4	2	5
PF3D7_0504700-1	88	15	31	12	8	9	12	8	10	62	76	93	6	6	12	12	8	6	171	460	78	9	14	6	25	9	16
PF3D7_0504800-1	181	24	61	32	15	8	14	4	15	81	120	137	15	13	13	16	18	11	254	833	172	20	11	7	40	24	11
PF3D7_0504900-1	165	146	142	105	122	107	46	41	39	123	124	122	70	96	80	39	43	33	136	260	141	79	98	106	41	40	40
PF3D7_0505000-1	55	17	20	8	10	11	14	16	24	45	58	68	10	10	10	13	17	13	97	294	68	10	16	11	25	13	13
PF3D7_0505100-1	61	10	31	6	5	10	7	6	5	22	50	48	3	2	9	13	7	2	94	323	51	9	7	2	13	8	5
PF3D7_0505200-1	21	14	10	6	10	10	18	22	18	11	9	13	9	4	6	17	14	11	16	49	19	13	12	12	22	22	21
PF3D7_0505300-1	12	4	4	8	9	5	13	11	9	4	11	12	6	7	3	6	6	12	18	41	8	3	5	7	15	17	5
PF3D7_0505400-1	18	3	9	1	1	0	3	3	2	9	16	12	1	0	0	3	0	2	40	140	13	1	4	2	2	1	1
PF3D7_0505500-1	20	17	13	23	14	19	25	11	21	19	21	22	17	22	11	16	22	16	33	122	34	23	11	20	25	17	31
PF3D7_0505600-1	14	4	6	2	3	0	2	1	3	18	13	22	2	3	3	3	4	1	30	64	5	3	2	3	2	2	0
PF3D7_0505700-1	20	6	11	8	6	3	2	2	4	10	29	24	3	4	9	5	6	0	48	118	35	6	5	4	8	0	3
PF3D7_0505800-1	12	3	4	2	1	2	4	2	0	5	4	5	3	2	3	3	0	4	6	28	7	4	4	2	1	3	2
PF3D7_0505900-1	3	2	1	1	5	1	3	1	2	4	3	3	3	3	3	2	1	1	3	10	2	2	1	1	2	3	4
PF3D7_0506000-1	745	636	675	360	451	433	114	171	148	942	930	746	370	464	335	119	120	88	741	1273	656	346	437	515	128	164	157
PF3D7_0506100-1	36	27	32	22	24	26	7	3	4	50	34	39	28	31	19	10	4	5	53	106	44	27	16	27	11	7	5
PF3D7_0506200-1	20	19	23	103	150	136	46	34	59	15	21	20	99	89	79	49	24	38	42	65	35	99	100	144	48	46	54
PF3D7_0506300-1	22	5	5	3	3	3	4	3	5	8	15	22	1	5	3	3	3	2	38	108	22	3	4	1	6	2	1
PF3D7_0506400-1	3	3	3	2	3	6	9	6	4	8	6	10	5	5	4	3	7	7	8	16	3	1	0	2	9	5	1
PF3D7_0506500-1	122	24	57	18	15	14	14	11	14	107	148	161	9	18	8	11	11	11	250	687	148	18	21	13	42	15	12
PF3D7_0506600-1	177	142	168	190	203	171	98	126	178	191	173	145	176	193	155	131	127	103	188	326	151	179	177	187	135	140	129
PF3D7_0506700-1	26	6	9	5	1	4	3	3	2	12	21	15	2	3	3	3	3	1	31	84	19	6	1	3	5	8	5
PF3D7_0506800-1	37	15	27	9	8	8	35	49	52	25	28	23	12	13	13	38	38	34	52	145	25	14	10	14	37	28	30
PF3D7_0506900-1	33	14	18	2	3	2	12	6	14	11	26	22	1	4	2	12	14	13	69	185	34	5	1	1	13	13	13
PF3D7_0507000-1	7	2	4	1	0	3	18	17	24	2	9	4	0	0	2	22	27	17	11	20	7	2	0	4	22	20	26
PF3D7_0507100-1	35	33	19	22	13	22	7	2	7	24	20	25	14	21	22	6	4	5	51	117	46	26	19	26	8	13	6
PF3D7_0507200-1	208	146	174	87	83	94	34	38	40	173	180	176	78	133	77	31	32	24	227	480	207	87	102	111	33	41	45
PF3D7_0507300-1	49	10	17	2	3	2	2	2	3	13	37	32	1	1	0	1	4	4	75	248	46	1	3	1	6	3	7
PF3D7_0507400-1	0	1	0	0	0	0	0	3	1	0	1	1	0	0	0	1	3	1	3	6	4	0	1	0	5	3	1
PF3D7_0507500-1	21	29	28	21	24	28	76	105	101	35	46	37	36	56	30	62	75	59	60	151	56	22	42	47	81	91	86
PF3D7_0507600-1	14	7	6	1	7	4	5	2	6	14	16	13	4	8	5	5	6	1	25	44	10	8	4	4	8	7	4
PF3D7_0507700-1	12	4	4	1	2	3	0	1	3	5	8	8	3	3	5	1	1	4	16	61	16	2	4	4	4	3	3
PF3D7_0507800-1	50	12	31	7	10	13	18	8	17	34	50	53	5	10	8	7	8	11	96	246	64	13	8	9	14	12	7
PF3D7_0507900-1	14	8	7	2	2	4	89	116	146	7	8	9	6	5	2	121	101	93	13	40	15	6	13	7	110	75	103
PF3D7_0508000-1	22	11	15	5	7	7	16	10	11	12	6	12	8	7	7	10	5	7	23	61	28	9	10	6	8	12	12
PF3D7_0508100-1	25	8	10	5	0	1	8	10	14	12	16	29	4	4	2	12	11	16	25	117	27	2	7	4	14	9	13
PF3D7_0508200-1	11	3	5	7	6	3	17	23	38	6	6	8	7	8	4	38	26	26	14	35	5	6	4	10	19	17	11
PF3D7_0508300-1	3	3	3	5	1	1	0	1	0	2	6	2	1	3	0	2	1	2	2	9	3	2	1	3	1	0	5
PF3D7_0508400-1	16	7	6	7	9	11	88	88	101	6	12	8	10	7	8	82	76	64	23	72	13	3	6	8	58	85	48
PF3D7_0508500-1	76	38	52	21	21	20	17	14	27	35	84	67	14	22	12	18	25	24	123	340	72	14	16	18	29	20	23
PF3D7_0508600-1	10	3	3	1	3	1	1	1	2	8	11	6	4	2	3	0	1	0	20	55	14	3	3	4	4	4	0
PF3D7_0508700-1	82	15	26	6	10	8	18	13	18	38	71	72	9	13	7	14	21	25	136	414	70	13	17	20	33	23	17
PF3D7_0508800-1	5	1	4	2	1	2	4	1	2	5	4	3	4	2	4	2	1	1	3	11	8	4	0	1	2	1	5
PF3D7_0508900-1	118	12	43	16	11	18	89	92	105	77	144	125	15	15	10	115	100	79	216	543	110	11	12	13	97	86	89
PF3D7_0509000-1	11	2	10	4	6	4	98	116	142	3	12	4	4	1	3	138	84	79	9	31	10	7	15	5	78	84	100
PF3D7_0509100-1	95	14	29	15	5	6	15	5	14	51	84	91	3	7	10	10	8	6	169	509	90	7	10	4	25	17	13
PF3D7_0509200-1	239	197	218	222	266	251	99	121	112	238	261	211	256	212	166	110	68	73	246	436	192	208	238	264	101	104	93
PF3D7_0509300-1	24	14	7	9	9	14	17	7	25	53	48	60	25	32	17	24	20	17	23	79	27	5	9	19	23	25	21
PF3D7_0509400-1	47	26	26	5	14	20	6	3	8	31	42	56	11	12	15	3	5	3	96	284	63	15	13	17	11	10	4
PF3D7_0509500-1	26	7	13	2	2	1	0	0	1	4	18	18	1	0	2	2	2	1	47	112	24	3	5	3	5	0	2
PF3D7_0509600-1	21	8	7	2	3	5	2	1	1	8	10	13	8	9	3	1	4	3	9	56	13	2	6	5	2	2	2
PF3D7_0509700-1	43	36	35	46	49	44	24	23	18	33	44	38	32	60	41	20	14	18	37	96	26	42	40	49	14	24	16
PF3D7_0509800-1	38	16	16	5	8	6	9	10	16	28	44	42	6	9	3	7	12	8	90	249	51	10	3	6	15	5	13
PF3D7_0509900-1	9	4	7	6	7	5	7	3	15	18	19	29	6	9	6	19	11	4	25	62	13	5	7	8	9	9	14
PF3D7_0510000-1	27	4	15	9	1	4	4	7	5	15	33	19	1	4	5	3	8	5	42	139	28	5	3	1	8	2	2
PF3D7_0510100-1	82	8	38	6	10	15	20	10	24	29	60	73	4	10	9	10	17	6	97	328	69	7	9	7	17	12	10
PF3D7_0510200-1	16	1	2	3	2	4	0	1	1	10	6	7	4	1	4	2	1	3	33	110	14	0	1	3	2	1	0
PF3D7_0510300-1	7	3	4	0	5	1	3	6	8	8	11	6	4	6	4	6	9	4	11	26	6	1	4	5	2	7	1
PF3D7_0510400-1	24	33	26	27	28	30	24	16	30	35	32	42	22	29	20	25	16	10	49	74	35	21	24	30	17	28	25
PF3D7_0510500-1	50	20	28	20	24	23	3	10	6	51	57	41	34	25	21	7	8	11	97	291	79	17	24	18	12	8	7
PF3D7_0510600-1	0	0	1	0	2	0	0	0	0	0	0	0	1	1	0	1	0	0	2	0	1	0	1	0	1	0	0
PF3D7_0510700-1	11	0	3	1	0	0	0	0	0	4	4	7	0	1	1	1	0	0	13	40	9	0	1	0	0	0	0
PF3D7_0510800-1	64	55	53	13	30	34	16	24	18	64	69	66	18	26	22	9	10	11	90	188	75	33	35	42	19	21	22
PF3D7_0510900-1	3	1	4	0	1	3	2	3	4	3	5	1	1	1	1	4	6	3	4	18	6	1	2	4	2	3	4
PF3D7_0511000-1	14	27	15	7	11	15	7	3	9	13	12	13	2	12	7	4	5	2	29	40	19	4	10	18	7	9	16
PF3D7_0511100-1	2	2	0	0	1	2	1	1	1	2	0	1	0	0	1	2	0	1	0	7	3	0	3	1	1	2	0
PF3D7_0511200-1	58	51	32	51	60	36	41	35	57	53	49	47	34	57	48	50	32	26	87	147	85	31	32	50	49	33	45
PF3D7_0511300-1	16	7	10	6	12	8	17	13	17	5	7	10	4	8	9	19	17	13	17	57	16	8	9	13	14	19	21
PF3D7_0511400-1	10	3	2	6	1	4	0	1	3	9	8	6	1	3	0	1	0	1	18	53	9	0	5	1	4	3	2
PF3D7_0511500-1	478	89	184	81	72	82	54	31	54	275	412	449	36	64	75	40	46	38	630	1856	421	68	64	69	162	53	48
PF3D7_0511600-1	583	586	545	477	494	523	246	309	334	471	507	388	343	532	324	246	203	212	495	984	513	417	450	542	231	295	270
PF3D7_0511700-1	11	0	3	2	6	0	3	4	6	4	9	5	4	2	1	2	4	2	7	22	3	2	3	0	1	4	4
PF3D7_0511800-1	10	13	9	8	13	13	12	17	18	16	11	10	11	11	12	14	11	15	16	37	15	10	17	17	15	19	16
PF3D7_0511900-1	15	5	4	3	4	3	1	2	1	7	16	21	3	5	7	3	3	1	31	64	16	0	3	5	6	1	1
PF3D7_0512000-1	12	4	4	15	16	14	12	7	12	5	13	2	14	15	15	13	10	5	11	31	9	8	22	26	8	7	7
PF3D7_0512100-1	277	295	241	255	272	259	87	106	123	286	281	226	229	215	156	135	70	97	364	575	240	228	268	301	130	110	103
PF3D7_0512200-1	5	4	6	0	4	8	2	2	1	9	6	8	0	2	4	1	1	0	17	50	11	2	4	1	2	1	4
PF3D7_0512300-1	8	3	4	4	3	0	1	1	3	6	4	7	0	2	1	1	0	0	16	32	6	1	3	2	3	2	0
PF3D7_0512400-1	0	1	2	0	0	0	1	0	0	2	4	2	0	0	0	0	0	0	5	14	1	0	1	0	0	0	0
PF3D7_0512500-1	47	9	17	13	7	12	2	6	2	16	36	32	12	18	18	8	12	5	41	141	32	12	14	10	4	4	3
PF3D7_0512600-1	10	14	16	8	6	3	4	1	8	16	27	11	4	7	13	6	0	4	16	31	12	3	10	10	5	6	1
PF3D7_0512700-1	18	7	20	3	3	2	4	3	5	15	19	18	5	5	2	10	7	5	32	97	15	1	1	3	4	3	7
PF3D7_0512800-1	47	5	28	4	7	4	4	1	2	22	51	43	1	1	5	1	1	2	94	267	61	12	5	6	4	3	2
PF3D7_0512900-1	7	3	8	5	5	3	2	3	4	12	4	9	1	2	4	3	1	2	11	44	5	1	3	4	4	1	5
PF3D7_0513000-1	10	2	6	1	0	0	0	1	0	8	7	11	0	0	1	0	1	3	20	66	17	2	0	0	2	2	0
PF3D7_0513100-1	5	5	9	5	4	5	6	4	4	6	7	9	1	8	8	4	3	4	10	21	8	5	10	12	4	5	5
PF3D7_0513200-1	109	33	49	23	34	30	10	16	15	64	123	124	42	35	35	13	12	6	181	465	82	21	34	30	40	14	11
PF3D7_0513300-1	17	8	7	25	22	24	9	12	8	13	16	8	14	14	17	11	10	6	19	42	20	12	17	16	8	4	7
PF3D7_0513400-1	21	10	9	15	18	18	10	19	14	14	11	16	13	24	18	15	10	9	16	46	18	10	19	17	15	18	11
PF3D7_0513500-1	5	5	3	5	8	7	3	7	8	5	5	4	7	19	12	4	6	3	6	13	3	7	4	7	7	4	6
PF3D7_0513600-1	73	11	24	15	23	15	6	8	6	46	56	60	6	21	17	11	8	7	121	344	68	17	11	16	14	9	5
PF3D7_0513700-1	4	1	1	14	13	9	6	4	6	7	10	11	26	28	21	12	4	3	8	22	7	14	14	10	7	10	6
PF3D7_0513800-1	4	1	0	1	1	2	3	4	3	2	3	3	2	4	2	1	1	0	12	31	7	2	3	3	4	2	3
PF3D7_0513900-1	18	22	13	31	43	43	54	49	76	53	58	47	58	58	40	56	63	49	26	55	21	33	41	46	47	52	49
PF3D7_0514000-1	21	7	8	19	18	16	11	8	16	10	21	19	14	13	15	19	14	16	29	62	14	10	23	20	18	11	9
PF3D7_0514100-1	47	5	10	6	3	3	3	1	5	26	39	44	2	3	5	2	8	3	79	242	44	7	1	0	8	5	2
PF3D7_0514200-1	15	4	4	9	2	1	6	5	6	5	13	10	6	2	5	4	5	4	23	50	13	3	4	5	6	4	5
PF3D7_0514300-1	45	7	22	12	7	10	5	4	2	23	41	29	7	8	5	3	2	2	74	224	45	13	7	10	16	6	3
PF3D7_0514400-1	10	11	4	4	4	7	2	5	2	7	15	3	13	10	8	7	0	1	12	11	7	3	4	4	3	3	3
PF3D7_0514500-1	71	50	61	32	33	53	6	9	10	94	98	86	39	59	41	8	9	5	82	154	74	32	35	64	11	8	12
PF3D7_0514600-1	21	22	14	14	6	13	12	9	9	35	29	27	14	17	7	19	7	14	23	56	19	13	5	13	13	12	13
PF3D7_0514700-1	41	8	12	0	0	2	4	2	8	30	68	67	1	1	2	3	3	1	106	267	70	2	4	1	16	2	1
PF3D7_0514800-1	14	3	5	3	3	3	5	7	11	9	20	14	2	7	4	2	7	5	19	77	12	4	6	3	6	9	5
PF3D7_0514900-1	121	116	104	46	52	40	26	30	35	139	128	108	41	55	35	53	29	35	143	230	109	44	59	45	39	34	39
PF3D7_0515000-1	22	3	15	11	3	6	4	2	5	16	12	25	4	8	5	6	1	1	28	64	16	5	2	4	1	7	1
PF3D7_0515100-1	376	334	286	187	177	208	146	156	217	439	464	408	164	275	161	176	159	139	448	782	382	202	214	281	176	151	157
PF3D7_0515200-1	8	4	3	2	5	1	1	1	2	4	9	6	1	4	3	0	3	0	14	37	2	1	5	3	5	1	0
PF3D7_0515300-1	96	21	58	20	13	26	448	502	648	60	93	97	18	17	15	364	283	294	165	415	111	26	28	19	392	385	341
PF3D7_0515400-1	15	1	4	2	1	0	9	4	6	7	17	21	0	1	1	9	5	4	23	60	17	4	2	1	8	5	5
PF3D7_0515500-1	18	27	24	34	26	28	121	129	169	34	26	38	25	24	23	176	136	122	52	105	44	17	30	42	149	150	121
PF3D7_0515600-1	36	8	8	3	2	4	8	8	11	31	34	20	7	7	5	2	3	8	46	101	37	7	4	6	17	8	8
PF3D7_0515700-1	8	7	8	2	3	3	16	13	21	10	10	19	4	4	4	25	23	18	18	45	14	9	5	3	20	23	18
PF3D7_0515800-1	3	9	1	2	1	1	6	10	13	1	3	2	1	1	0	10	10	8	6	14	2	1	1	0	7	11	12
PF3D7_0515900-1	5	2	3	6	4	0	2	2	3	6	6	6	2	2	1	4	2	1	10	25	5	4	3	1	4	5	1
PF3D7_0516000-1	45	7	14	15	6	10	3	6	7	40	53	55	6	5	10	8	7	3	84	229	46	8	7	8	16	9	3
PF3D7_0516100-1	289	154	187	63	63	63	89	106	144	227	300	252	62	65	66	92	92	73	326	828	234	59	78	72	140	133	113
PF3D7_0516200-1	5	13	14	2	10	11	11	28	31	26	22	20	11	10	12	29	19	16	15	44	15	4	8	8	19	16	17
PF3D7_0516300-1	36	14	11	3	7	6	4	8	6	16	25	18	7	9	17	9	7	1	43	128	21	9	5	10	13	10	8
PF3D7_0516400-1	77	55	73	21	32	27	6	6	8	57	65	50	27	32	11	6	8	6	74	152	52	34	24	34	3	11	9
PF3D7_0516500-1	91	111	94	66	80	85	118	139	160	292	270	247	156	166	119	165	217	140	130	228	107	77	89	103	170	170	168
PF3D7_0516600-1	66	11	26	3	4	5	5	2	1	36	50	38	2	5	6	2	1	1	110	325	50	7	3	6	8	6	4
PF3D7_0516700-1	16	7	8	1	2	5	14	12	15	9	8	13	2	11	4	13	16	7	16	64	18	8	5	7	11	11	15
PF3D7_0516800-1	73	15	26	11	6	5	18	10	23	35	56	58	7	8	6	13	14	12	94	305	56	6	10	8	28	20	18
PF3D7_0516900-1	19	13	9	6	6	13	5	5	4	19	12	12	10	9	3	2	3	2	24	76	19	7	6	5	2	8	6
PF3D7_0517000-1	12	14	10	2	13	11	3	4	1	17	15	21	9	10	6	4	2	4	25	34	9	11	7	7	2	0	4
PF3D7_0517100-1	62	48	68	24	23	40	4	8	10	100	136	89	34	43	18	6	1	7	60	139	37	16	28	34	4	9	9
PF3D7_0517200-1	34	7	22	7	5	9	5	1	1	17	28	26	7	3	3	1	0	3	49	193	34	9	6	12	5	3	1
PF3D7_0517300-1	15	13	9	5	5	6	4	5	8	13	15	14	7	11	7	1	6	4	27	72	13	5	8	6	5	4	6
PF3D7_0517400-1	24	13	11	9	8	13	12	9	10	18	22	20	9	4	4	8	13	5	42	124	24	15	6	12	14	6	6
PF3D7_0517500-1	19	3	6	2	2	0	1	0	1	7	16	17	0	1	0	1	3	0	27	78	15	4	5	1	4	2	1
PF3D7_0517600-1	8	0	11	0	0	2	0	0	1	3	11	18	0	2	0	0	2	0	20	39	4	1	1	1	0	1	0
PF3D7_0517700-1	12	7	9	8	12	13	2	6	0	10	15	19	10	15	11	1	6	3	22	92	26	8	3	20	5	3	5
PF3D7_0517800-1	26	29	24	6	13	6	5	7	8	40	47	41	14	11	6	4	6	3	48	97	39	10	9	16	5	3	5
PF3D7_0517900-1	16	7	3	4	1	0	1	2	5	2	11	10	0	2	0	2	8	7	19	76	11	1	3	0	7	5	2
PF3D7_0518000-1	13	6	7	4	6	11	4	1	5	10	13	18	7	13	7	1	5	4	21	69	19	7	8	7	7	3	6
PF3D7_0518100-1	48	2	16	4	3	3	2	4	3	16	27	34	3	9	2	2	1	4	86	242	37	2	9	3	10	8	0
PF3D7_0518200-1	0	1	1	2	1	0	5	5	4	0	1	2	0	0	1	6	6	4	1	6	1	0	0	0	5	5	4
PF3D7_0518300-1	22	22	14	11	13	15	205	235	268	23	22	20	10	12	10	283	206	176	26	55	19	14	20	20	209	231	185
PF3D7_0518400-1	22	15	20	19	20	17	15	14	23	23	26	20	11	14	13	37	29	27	25	60	22	11	19	35	18	24	18
PF3D7_0518500-1	32	8	10	7	6	6	11	3	4	14	22	24	0	5	3	0	3	5	53	161	37	4	3	8	11	4	4
PF3D7_0518600-1	59	11	25	8	4	2	6	3	10	35	46	50	3	4	4	3	10	9	90	333	55	3	3	1	15	10	9
PF3D7_0518700-1	51	5	12	3	3	3	2	1	5	16	43	43	1	0	6	2	6	0	68	231	44	3	4	4	10	6	0
PF3D7_0518800-1	1	2	2	2	0	1	0	1	0	10	6	5	9	2	1	0	2	3	0	17	3	4	3	1	1	1	0
PF3D7_0518900-1	3	7	3	2	1	1	1	1	0	11	19	14	4	9	4	1	1	2	7	16	6	2	1	4	1	2	3
PF3D7_0519000-1	9	1	5	0	3	1	0	1	1	6	12	6	4	1	0	3	0	1	18	56	11	1	2	2	3	1	1
PF3D7_0519100-1	81	49	55	18	10	17	14	20	10	79	95	74	22	21	22	20	12	12	81	142	62	12	18	13	16	13	14
PF3D7_0519200-1	2	6	2	2	1	4	6	3	3	4	7	1	2	2	1	4	4	2	3	6	6	3	5	1	2	6	5
PF3D7_0519300-1	25	19	15	8	9	5	2	1	5	13	24	25	8	4	5	1	3	4	33	94	31	10	3	8	6	7	5
PF3D7_0519400-1	30	19	16	20	24	16	2	9	9	26	18	22	13	15	13	4	12	8	27	45	16	17	10	17	8	3	5
PF3D7_0519500-1	105	28	43	19	20	26	14	17	33	60	106	115	13	20	25	17	19	12	161	401	90	17	25	20	26	31	29
PF3D7_0519600-1	13	7	4	2	6	6	4	0	1	8	5	17	3	5	9	1	6	5	15	73	21	3	8	10	5	2	5
PF3D7_0519700-1	11	8	8	0	1	2	1	3	2	12	10	6	1	3	1	2	1	2	18	56	14	1	0	3	2	1	2
PF3D7_0519800-1	27	9	15	0	3	3	0	1	5	16	15	14	0	0	1	2	1	0	32	137	25	3	6	1	6	1	6
PF3D7_0519900-1	71	61	53	20	34	30	19	16	17	59	73	93	17	33	27	13	16	7	115	250	95	29	43	48	15	14	10
PF3D7_0520000-1	7	18	15	9	8	7	3	2	5	11	12	8	13	11	10	3	1	3	13	32	15	13	8	9	3	2	1
PF3D7_0520100-1	20	11	13	11	12	19	6	8	3	19	10	12	11	18	9	9	2	15	15	42	19	17	10	13	5	9	6
PF3D7_0520200-1	23	3	12	1	6	2	0	1	4	11	23	23	3	5	2	1	3	3	29	81	19	1	4	4	3	2	2
PF3D7_0520300-1	3	5	2	6	3	6	5	8	7	2	5	8	3	1	5	11	4	8	3	10	4	9	3	6	5	9	10
PF3D7_0520400-1	9	2	5	0	2	1	1	1	1	10	8	8	0	2	1	0	1	2	9	32	9	1	3	4	10	2	4
PF3D7_0520500-1	10	10	9	10	4	11	3	7	7	23	7	12	3	11	3	8	8	3	23	44	28	5	5	9	11	13	14
PF3D7_0520600-1	24	9	15	10	4	9	22	17	37	16	17	10	7	12	4	22	24	24	28	38	20	9	12	17	24	21	14
PF3D7_0520700-1	27	17	19	8	8	7	3	3	2	29	27	35	2	8	13	1	3	4	61	153	51	6	7	5	8	3	6
PF3D7_0520800-1	67	5	16	4	6	9	4	6	7	33	42	48	4	7	7	3	5	3	79	290	55	10	4	3	18	5	2
PF3D7_0520900-1	37	35	42	13	14	20	29	12	29	29	28	20	12	26	11	23	19	14	42	89	39	12	17	14	21	26	25
PF3D7_0521000-1	41	15	26	16	17	13	2	8	8	26	47	29	11	9	7	4	4	7	65	204	40	16	14	17	5	7	6
PF3D7_0521100-1	26	12	16	18	12	15	4	4	6	16	30	27	10	16	13	4	3	3	46	83	25	10	18	24	16	5	6
PF3D7_0521200-1	20	2	8	3	4	5	1	2	10	9	27	21	5	3	3	1	2	0	24	67	20	4	6	6	8	3	5
PF3D7_0521300-1	121	31	51	108	109	112	42	48	54	109	157	143	107	105	100	58	41	40	179	438	93	95	116	123	50	43	33
PF3D7_0521400-1	21	5	3	7	7	6	9	3	4	7	10	19	7	3	5	5	2	1	17	60	13	4	8	11	3	1	7
PF3D7_0521500-1	7	2	5	1	0	1	0	2	1	8	12	17	4	5	3	2	1	1	17	54	12	6	1	3	1	1	0
PF3D7_0521600-1	6	3	1	0	1	1	1	1	0	2	4	6	1	3	0	0	0	1	9	27	3	1	0	0	1	0	0
PF3D7_0521700-1	6	6	6	1	1	1	3	5	3	6	5	5	0	3	3	2	3	3	8	21	6	5	2	2	5	3	2
PF3D7_0521800-1	16	1	3	2	0	0	1	0	0	3	4	8	0	1	0	1	0	0	15	33	12	1	0	0	5	2	0
PF3D7_0521900-1	131	13	37	30	19	30	4	10	14	67	102	113	12	23	22	11	10	18	188	574	96	34	29	32	21	9	16
PF3D7_0522000-1	7	5	3	1	2	3	6	16	6	11	4	8	1	3	1	9	2	5	12	15	4	1	4	4	2	7	2
PF3D7_0522100-1	12	1	5	2	3	1	3	4	3	9	16	10	3	2	4	0	3	3	34	116	21	2	3	3	4	3	2
PF3D7_0522200-1	9	1	1	2	0	1	1	0	1	7	11	11	3	2	0	1	2	0	15	25	3	0	1	4	0	1	1
PF3D7_0522300-1	7	9	10	8	2	4	3	4	7	22	6	11	6	4	7	0	3	3	19	35	12	5	5	3	4	2	5
PF3D7_0522400-1	357	30	97	32	26	11	41	35	49	183	257	309	9	16	10	39	50	34	489	1583	298	40	36	26	119	62	51
PF3D7_0522500-1	7	4	12	4	5	4	36	31	48	10	9	10	2	6	5	47	49	33	15	26	12	4	9	9	27	38	33
PF3D7_0522600-1	7	5	7	5	0	2	6	11	7	9	7	12	5	2	1	5	4	4	14	29	8	7	5	6	7	3	8
PF3D7_0522700-1	39	34	28	17	22	24	13	10	12	46	65	32	39	42	34	18	9	14	57	93	25	18	32	41	8	9	15
PF3D7_0522800-1	1	1	4	0	0	0	0	1	0	6	4	6	1	1	1	1	1	0	4	18	4	0	0	1	1	0	0
PF3D7_0522900-1	38	22	19	4	3	3	5	5	3	17	30	28	1	5	0	2	6	1	83	137	38	3	4	8	10	11	2
PF3D7_0523000-1	15	10	8	12	12	24	16	10	18	16	17	10	9	13	12	4	7	5	18	41	12	15	8	15	11	8	11
PF3D7_0523100-1	44	18	33	7	14	9	13	18	21	35	23	38	21	25	23	14	23	23	25	60	18	11	11	14	16	19	20
PF3D7_0523200-1	51	7	15	19	17	17	15	33	25	25	44	36	16	18	12	29	27	17	72	194	40	11	18	15	20	18	14
PF3D7_0523300-1	67	91	77	28	40	27	8	15	22	65	58	51	21	32	30	15	12	8	99	145	72	21	29	38	11	11	19
PF3D7_0523400-1	3	3	1	2	4	3	2	2	4	2	4	4	2	2	1	5	4	3	12	32	14	0	1	6	1	6	4
PF3D7_0523500-1	31	27	29	23	26	39	36	34	37	39	50	37	24	42	17	29	11	23	43	58	26	21	23	34	28	29	32
PF3D7_0523600-1	2	1	3	1	1	3	0	1	0	2	2	5	2	0	1	1	3	1	1	9	4	1	0	2	1	3	2
PF3D7_0523700-1	22	1	4	4	6	3	0	0	2	9	15	30	2	3	4	1	0	2	42	83	15	1	2	2	7	3	1
PF3D7_0523800-1	15	13	26	30	25	18	29	21	26	19	11	15	11	22	16	28	22	22	33	57	25	23	26	26	13	28	25
PF3D7_0523900-1	15	7	5	9	6	8	1	2	3	7	9	14	8	10	7	4	1	1	16	59	4	8	8	12	5	5	5
PF3D7_0524000-1	25	18	23	15	14	11	11	6	9	27	25	23	9	17	20	10	3	9	60	122	22	14	8	10	11	8	10
PF3D7_0524100-1	60	1	23	10	7	2	8	8	7	26	36	50	6	6	4	4	5	8	103	294	61	15	3	7	14	2	2
PF3D7_0524200-1	5	5	3	1	1	7	5	3	2	9	4	7	3	3	6	6	14	8	9	15	6	0	3	1	6	0	6
PF3D7_0524300-1	21	4	10	4	4	2	0	0	3	11	8	11	1	1	2	0	0	0	22	74	20	0	1	4	0	2	0
PF3D7_0524400-1	7	22	10	5	4	4	9	4	17	6	8	6	6	10	3	4	3	2	22	48	30	6	4	8	10	7	7
PF3D7_0524500-1	2	1	3	1	0	1	2	2	2	3	2	6	3	0	1	2	0	0	5	16	4	1	1	1	3	0	0
PF3D7_0524600-1	5	1	3	0	3	0	1	1	4	2	10	4	2	1	0	1	0	1	9	32	6	0	2	0	4	0	3
PF3D7_0524700-1	4	0	3	1	1	3	5	6	7	6	5	4	9	8	6	9	4	5	1	11	1	2	3	2	6	1	7
PF3D7_0524800-1	98	97	73	113	119	135	48	60	63	107	126	128	107	156	105	66	73	40	133	209	96	104	144	187	62	58	65
PF3D7_0524900-1	24	10	12	9	5	9	1	2	3	14	27	26	5	7	6	1	1	4	45	123	16	7	1	7	6	3	3
PF3D7_0525000-1	9	4	2	2	4	3	0	4	3	6	9	18	1	5	2	2	3	0	12	62	16	2	0	2	9	3	3
PF3D7_0525100-1	9	12	4	4	2	3	14	3	7	8	12	8	7	11	12	7	8	8	15	41	15	7	3	3	11	13	9
PF3D7_0525200-1	69	3	16	6	10	6	16	8	8	31	50	64	4	1	3	5	6	10	94	305	82	9	5	7	18	2	5
PF3D7_0525300-1	1	0	2	2	0	1	2	2	0	3	4	6	1	0	1	1	1	4	3	14	6	0	0	2	4	4	0
PF3D7_0525400-1	3	2	0	1	1	3	0	0	3	6	1	3	0	1	1	0	3	2	2	9	2	0	2	1	1	4	2
PF3D7_0525500-1	54	18	20	14	6	8	13	9	12	31	57	66	6	8	6	8	7	8	86	283	74	11	13	12	18	12	11
PF3D7_0525600-1	13	3	5	4	9	6	4	1	7	4	10	13	7	2	3	3	3	2	30	83	16	10	7	11	5	2	3
PF3D7_0525700-1	19	33	32	11	16	14	493	554	692	22	22	23	7	16	11	386	525	455	63	118	47	13	22	25	441	421	454
PF3D7_0525800-1	6	2	0	0	0	1	4	3	3	3	5	4	2	0	1	4	6	4	8	35	5	0	0	0	5	3	2
PF3D7_0525900-1	7	9	7	4	6	5	2	4	3	6	9	14	9	3	4	3	2	2	10	35	4	5	7	6	7	4	4
PF3D7_0526000-1	41	19	20	6	7	7	21	25	25	89	94	71	24	36	17	26	24	20	58	115	34	13	14	12	22	15	12
PF3D7_0526100-1	17	8	6	14	13	15	29	28	41	22	19	12	12	19	13	34	31	31	20	26	19	10	12	12	22	26	27
PF3D7_0526200.1-1	0	0	0	0	0	0	0	0	0	0	0	0	0	0	0	0	0	0	0	0	0	0	0	0	0	0	0
PF3D7_0526200.2-1	0	0	0	0	0	0	0	0	0	0	0	0	0	0	0	0	0	0	0	0	0	0	0	0	0	0	0
PF3D7_0526300-1	35	23	20	23	22	24	69	81	102	36	44	24	23	23	13	76	66	66	54	109	45	25	43	28	77	54	78
PF3D7_0526400-1	62	35	44	24	30	38	14	11	19	86	54	79	29	52	38	19	20	9	49	111	58	29	39	59	18	11	12
PF3D7_0526500-1	25	3	9	7	2	2	3	5	1	12	18	29	2	1	3	4	2	1	46	123	20	4	6	2	1	1	1
PF3D7_0526600-1	44	6	17	2	1	1	2	2	1	17	24	27	3	4	1	2	4	3	52	171	38	6	9	7	6	4	2
PF3D7_0526700-1	11	6	6	5	2	2	8	1	5	6	10	12	2	3	3	6	7	5	21	87	17	1	5	4	7	3	5
PF3D7_0526800-1	5	5	1	0	5	2	1	5	1	3	5	13	3	3	1	2	0	3	14	32	4	1	6	3	4	4	0
PF3D7_0526900-1	7	4	4	1	1	5	2	5	8	2	2	3	2	0	2	6	5	5	9	13	3	4	1	1	2	4	5
PF3D7_0527000-1	20	9	10	10	6	9	12	10	8	16	11	12	8	8	9	8	11	7	27	73	14	4	13	8	7	16	9
PF3D7_0527100-1	0	2	2	4	2	1	1	1	0	7	1	2	3	1	5	3	3	2	9	11	3	1	1	4	2	1	2
PF3D7_0527200-1	7	16	5	8	8	7	11	6	18	12	22	19	8	15	12	13	10	12	28	88	24	10	14	19	15	21	20
PF3D7_0527300-1	109	102	136	45	53	60	165	119	177	95	83	69	29	54	36	148	123	96	187	332	163	58	71	92	160	129	145
PF3D7_0527400-1	9	6	7	7	5	4	3	1	1	9	4	8	2	1	6	1	0	2	8	17	7	3	1	7	2	0	0
PF3D7_0527500-1	23	19	19	19	7	11	8	7	8	23	36	22	12	12	18	5	6	11	46	103	27	10	17	23	9	1	9
PF3D7_0527600-1	22	13	21	12	10	8	13	6	10	29	22	28	17	14	12	7	10	11	42	72	24	9	13	20	7	15	8
PF3D7_0527700-1	0	1	0	2	0	0	0	0	0	3	1	1	0	0	0	0	0	0	3	2	1	0	0	0	0	0	0
PF3D7_0527800-1	1	0	0	0	0	0	0	0	0	0	0	0	0	0	0	0	0	0	0	2	0	0	0	0	0	0	0
PF3D7_0527900-1	14	5	6	3	6	5	1	1	2	9	14	6	2	6	1	2	2	2	34	103	15	2	0	3	3	0	1
PF3D7_0528000-1	4	6	4	2	1	4	3	0	1	5	5	6	7	3	0	4	0	2	6	27	6	1	3	5	0	0	0
PF3D7_0528100-1	24	18	13	16	14	16	25	16	18	24	24	18	8	17	11	19	17	11	22	125	27	16	13	19	10	25	14
PF3D7_0528200-1	25	30	20	18	23	20	16	13	24	41	33	32	16	22	21	4	13	9	36	85	43	18	21	33	26	18	18
PF3D7_0528300-1	2	6	9	7	1	3	8	3	7	11	7	7	1	5	2	1	3	1	15	28	12	2	3	5	9	9	5
PF3D7_0528400-1	12	8	9	9	5	6	9	14	21	9	12	13	5	6	2	25	14	15	22	59	13	4	7	9	11	10	13
PF3D7_0528500-1	309	373	329	182	254	263	103	94	111	336	297	310	206	197	164	107	83	67	379	675	337	205	242	283	109	100	103
PF3D7_0528600-1	14	2	7	11	8	13	30	19	45	36	31	35	22	26	12	32	27	21	9	43	4	1	11	14	18	25	21
PF3D7_0528700-1	33	38	23	24	22	32	13	15	16	35	36	30	17	30	10	11	8	10	44	79	32	26	21	35	11	12	15
PF3D7_0528800-1	12	4	9	10	5	8	2	2	3	15	17	18	2	4	9	4	2	4	17	67	11	7	2	1	5	3	2
PF3D7_0528900-1	37	20	13	6	8	4	2	3	2	17	21	20	5	6	8	0	1	1	26	78	31	10	7	7	4	2	4
PF3D7_0529000-1	9	7	2	3	5	0	1	0	3	10	5	5	2	2	1	3	1	5	18	36	12	2	2	1	3	2	2
PF3D7_0529100-1	44	42	29	19	18	21	14	23	19	36	38	31	18	29	16	16	20	12	50	87	46	17	23	26	16	10	23
PF3D7_0529200-1	36	33	37	53	42	47	18	24	37	56	44	58	39	75	65	34	32	26	70	165	49	45	59	67	29	32	27
PF3D7_0529300-1	39	28	30	26	40	47	61	76	86	27	38	29	21	32	23	91	81	55	56	138	54	32	33	34	67	72	83
PF3D7_0529400.1-1	0	0	0	0	0	0	1	0	0	0	1	0	1	0	0	1	1	1	1	3	2	0	0	0	1	1	1
PF3D7_0529400.2-1	0	0	0	0	0	0	0	0	0	0	0	0	0	0	0	0	0	0	0	0	0	0	0	0	0	0	0
PF3D7_0529500-1	12	12	9	5	6	7	15	11	24	21	10	8	4	8	2	19	13	14	17	39	23	9	4	9	11	18	16
PF3D7_0529600-1	0	2	2	1	1	1	0	0	0	3	3	1	0	0	0	1	1	2	0	4	1	1	0	0	0	0	1
PF3D7_0529700-1	27	5	10	2	4	5	4	5	12	25	26	25	5	5	3	5	9	3	45	125	35	8	1	4	14	2	8
PF3D7_0529800-1	93	7	23	9	4	8	5	8	7	31	67	64	3	8	4	9	8	6	127	437	74	8	7	6	12	10	9
PF3D7_0529900-1	3	10	3	10	5	5	8	10	20	8	3	7	4	8	9	15	6	7	11	25	11	3	7	8	16	11	11
PF3D7_0530000-1	4	1	0	1	0	0	0	2	0	2	3	3	0	1	0	1	1	0	5	15	3	0	0	0	0	0	0
PF3D7_0530100-1	3	1	3	0	0	1	1	2	0	4	3	2	0	0	0	0	1	1	8	16	2	1	0	1	2	1	0
PF3D7_0530200-1	13	3	5	3	6	0	3	3	5	10	11	16	0	4	1	4	2	2	18	42	7	4	5	3	6	6	3
PF3D7_0530300-1	49	5	16	10	5	3	4	3	4	16	30	26	7	14	8	6	4	5	76	208	21	8	6	6	9	9	6
PF3D7_0530400-1	35	10	11	31	33	22	69	64	101	22	48	56	20	27	22	84	64	46	55	146	42	19	32	29	71	64	67
PF3D7_0530500-1	126	83	84	77	102	103	38	30	32	91	83	74	83	90	77	29	21	21	97	212	110	80	79	91	28	24	31
PF3D7_0530600-1	35	12	12	10	9	6	3	5	5	36	52	33	9	19	9	15	6	7	58	119	25	6	6	7	6	3	8
PF3D7_0530700-1	37	30	36	86	80	98	82	95	139	88	86	70	64	78	59	131	110	97	78	169	63	73	81	114	109	109	102
PF3D7_0530800-1	7	5	4	27	33	27	96	92	130	9	14	9	14	27	37	129	101	81	18	32	12	22	33	37	110	96	110
PF3D7_0530900-1	91	8	19	4	3	4	5	3	8	58	95	83	0	3	6	9	5	7	130	436	67	2	4	0	22	4	8
PF3D7_0531000-1	3	3	2	0	1	0	2	3	7	2	3	9	1	2	0	7	8	5	11	32	5	0	0	0	7	4	4
PF3D7_0531100-1	29	7	14	5	2	1	8	8	10	43	134	92	0	4	2	12	13	8	168	377	86	5	6	1	29	9	7
PF3D7_0531200-1	1	0	0	1	0	0	2	0	1	5	9	11	0	1	2	0	2	2	9	27	8	0	1	1	1	0	3
PF3D7_0531300-1	8	2	8	2	1	4	0	3	0	5	10	17	1	3	1	2	1	1	21	60	15	2	1	0	3	0	2
PF3D7_0531400-1	27	1	5	3	3	2	4	4	7	26	34	35	4	3	7	4	0	3	52	162	19	6	3	2	6	4	2
PF3D7_0531500-1	4	0	3	1	0	1	3	0	2	6	4	6	0	2	0	0	2	0	2	14	2	1	1	1	0	4	3
PF3D7_0531600-1	0	0	0	0	0	0	0	0	0	0	0	0	0	0	0	0	0	0	0	1	0	1	0	0	0	0	0
PF3D7_0531700-1	0	0	0	0	0	0	2	0	0	0	1	0	0	1	0	0	0	0	0	0	0	0	0	0	1	1	0
PF3D7_0531800-1	0	0	0	0	0	0	0	0	0	0	0	0	0	0	0	0	0	0	0	0	0	0	0	0	0	0	0
PF3D7_0531900-1	0	1	0	0	0	0	0	0	0	0	0	0	0	0	0	1	0	1	0	0	0	0	0	0	0	0	0
PF3D7_0532000-1	0	2	1	1	0	2	2	1	0	0	3	0	1	1	0	1	0	0	2	4	0	0	1	0	0	0	1
PF3D7_0532100-1	91	128	90	89	92	113	10	16	15	132	95	89	74	112	84	12	17	12	101	209	99	63	77	102	14	19	26
PF3D7_0532200-1	88	89	107	52	61	56	29	26	47	74	74	67	67	63	51	50	37	31	133	248	137	50	86	117	36	49	37
PF3D7_0532300-1	26	46	22	5	4	12	1	1	2	15	21	25	14	8	6	3	3	0	48	109	25	14	4	5	3	1	3
PF3D7_0532400-1	43	15	23	7	12	6	3	1	4	21	37	25	9	5	6	3	3	1	68	197	45	3	2	12	3	3	2
PF3D7_0532500-1	6	2	2	1	0	2	2	0	1	6	5	4	1	2	1	0	0	0	7	19	7	1	2	0	0	1	0
PF3D7_0532600-1	11	14	5	1	3	3	1	0	3	3	10	7	4	4	3	0	0	2	15	33	7	2	3	7	3	1	0
PF3D7_0532700-1	5	1	4	8	5	6	1	2	6	2	5	5	7	3	3	3	4	6	10	21	8	5	2	2	1	3	7
PF3D7_0532800-1	7	2	2	6	5	6	1	2	2	4	4	2	1	0	1	1	1	0	15	26	8	0	1	0	1	0	0
PF3D7_0532900-1	1518	1527	1640	481	547	679	82	82	142	48	50	46	22	34	28	2	4	6	188	340	193	76	83	128	19	19	12
PF3D7_0533000-1	15	13	12	7	3	3	1	2	3	1	3	1	2	0	0	1	0	0	5	13	6	0	3	3	2	1	0
PF3D7_0533100-1	49	12	21	5	4	0	12	1	3	20	26	27	0	1	1	2	4	3	62	259	44	2	3	0	5	0	1
PF3D7_0600100-1	0	0	0	0	0	0	0	0	0	0	0	0	0	0	0	0	0	0	0	0	0	0	0	0	0	0	0
PF3D7_0600200-1	47	27	30	8	7	4	7	5	11	47	42	51	24	49	40	71	66	69	115	286	95	40	37	42	59	62	45
PF3D7_0600300-1	4	4	4	2	2	0	1	3	4	21	25	32	13	10	5	15	16	14	41	69	27	9	14	23	12	20	12
PF3D7_0600400-1	0	0	2	1	0	0	1	0	0	2	0	0	0	1	0	2	1	0	2	12	6	0	0	2	2	1	0
PF3D7_0600500-1	6	8	2	3	2	5	1	2	2	58	65	57	24	22	18	22	16	16	11	19	7	14	9	10	2	4	3
PF3D7_0600600-1	5	3	0	0	0	0	2	1	0	4	5	7	2	0	3	5	6	4	5	15	5	1	1	1	2	2	2
PF3D7_0600700-1	1	1	0	0	0	0	0	1	0	2	3	4	0	0	0	0	0	1	6	4	0	0	0	0	0	0	0
PF3D7_0600800-1	1	2	0	0	0	0	0	0	0	1	1	0	0	2	0	0	0	0	4	7	5	1	2	0	1	0	1
PF3D7_0600900-1	2	3	0	1	1	0	0	0	1	1	0	0	0	0	0	0	0	0	2	2	0	1	1	0	0	0	0
PF3D7_0601000-1	0	0	0	0	0	0	0	0	0	0	0	0	0	0	0	0	0	0	0	0	0	0	0	0	0	0	0
PF3D7_0601100-1	1	0	0	0	0	0	0	0	0	0	1	0	0	0	0	0	0	0	2	6	2	0	0	0	0	0	0
PF3D7_0601200-1	0	0	0	0	0	0	0	1	0	1	1	3	0	0	0	0	0	0	4	13	1	0	0	0	0	0	0
PF3D7_0601300-1	0	0	0	0	0	0	0	0	0	0	0	0	0	0	0	0	0	0	1	1	0	0	0	0	0	0	0
PF3D7_0601400-1	0	0	0	0	0	0	0	0	0	0	0	0	0	0	0	0	1	0	2	1	1	1	0	0	2	0	2
PF3D7_0601500-1	4	0	1	1	0	0	0	1	0	2	1	2	0	0	0	1	0	0	4	20	1	0	1	0	0	1	0
PF3D7_0601600-1	1	0	0	0	0	0	0	1	0	0	0	1	0	0	0	0	0	0	1	0	3	0	0	0	0	0	0
PF3D7_0601700-1	4	2	1	0	1	0	0	1	0	3	8	7	0	0	1	0	0	0	6	32	6	2	0	0	2	1	2
PF3D7_0601800-1	0	0	0	0	0	0	0	0	0	0	1	0	0	0	0	0	0	0	0	0	1	0	2	1	0	0	0
PF3D7_0601900-1	15	12	11	3	4	3	0	1	2	9	13	7	3	7	2	3	1	1	13	31	13	2	7	6	1	1	2
PF3D7_0602000-1	40	2	8	6	1	0	1	2	1	24	26	30	0	0	3	1	1	1	56	146	30	2	5	0	5	0	2
PF3D7_0602100-1	28	12	15	4	5	5	1	1	3	15	54	28	4	8	8	4	3	4	80	188	43	5	9	3	4	6	3
PF3D7_0602200-1	2	3	4	3	3	1	2	1	0	2	4	3	1	3	0	0	1	2	4	27	8	1	0	0	2	1	0
PF3D7_0602300-1	11	4	4	3	5	4	1	1	0	7	10	7	10	9	6	1	0	0	11	36	2	2	6	3	5	2	0
PF3D7_0602400-1	17	6	4	4	6	4	0	2	2	7	9	9	6	4	3	0	4	3	17	63	16	2	5	2	5	3	2
PF3D7_0602500-1	8	11	10	3	3	2	3	2	4	10	10	14	4	4	1	1	0	2	25	58	17	5	1	3	6	1	4
PF3D7_0602600-1	237	196	180	332	370	389	75	73	88	151	164	145	252	317	194	68	58	54	213	386	200	314	364	487	78	94	85
PF3D7_0602700-1	22	17	9	4	4	9	4	3	3	29	34	23	4	9	3	5	6	3	31	119	22	3	4	7	9	1	7
PF3D7_0602800-1	29	6	10	6	7	3	23	31	32	26	30	42	3	11	2	18	24	12	49	136	28	9	5	5	29	19	19
PF3D7_0602900-1	13	6	5	7	0	2	3	1	5	6	10	7	5	4	1	4	4	6	22	40	12	0	2	0	4	4	1
PF3D7_0603000-1	21	7	3	5	4	1	0	4	2	19	21	27	2	3	0	3	6	6	32	98	22	2	5	2	6	4	7
PF3D7_0603100-1	4	2	2	2	5	1	6	9	10	7	5	8	3	5	3	10	11	3	6	24	6	3	2	7	10	16	9
PF3D7_0603200-1	22	8	16	3	7	11	2	3	3	14	30	15	5	5	5	1	3	0	22	76	20	4	8	3	7	2	3
PF3D7_0603300-1	26	9	8	86	82	75	33	24	35	21	17	18	56	55	44	27	16	29	40	80	31	58	73	78	41	30	22
PF3D7_0603400-1	58	12	22	11	3	10	2	3	4	25	32	30	6	10	5	4	4	6	90	274	43	11	6	15	5	5	5
PF3D7_0603500-1	8	14	9	29	33	27	38	48	79	22	24	13	49	59	52	59	46	57	24	40	23	21	34	50	40	67	40
PF3D7_0603600-1	51	12	13	5	4	6	9	8	12	19	26	26	3	4	11	13	12	6	66	210	43	5	6	4	12	13	13
PF3D7_0603700-1	8	0	1	2	0	1	3	5	8	3	8	3	1	2	4	8	6	5	8	32	4	4	2	2	9	7	4
PF3D7_0603800-1	53	40	27	260	242	263	88	110	104	59	81	54	226	276	232	99	110	100	91	168	66	178	243	292	118	98	93
PF3D7_0603900-1	13	2	8	1	0	2	15	10	20	12	9	16	3	0	1	17	8	25	39	81	21	2	0	1	10	9	11
PF3D7_0604000-1	29	5	13	4	2	4	0	1	1	28	26	41	1	5	4	3	1	2	45	191	36	4	3	3	9	2	2
PF3D7_0604100-1	32	4	15	4	1	3	7	6	14	16	21	26	1	0	1	7	15	11	60	168	33	1	4	2	12	6	9
PF3D7_0604200-1	7	6	4	3	0	6	1	1	1	10	5	6	1	5	3	1	1	0	3	7	10	5	7	5	3	3	5
PF3D7_0604300-1	24	13	21	8	8	8	4	6	6	58	52	68	31	30	17	13	12	16	45	121	39	12	10	10	7	9	9
PF3D7_0604400-1	17	14	9	9	7	12	6	2	6	25	30	16	4	21	8	5	3	4	15	30	19	8	15	6	7	4	3
PF3D7_0604500-1	85	28	47	35	28	41	31	21	24	76	125	121	31	28	34	16	24	25	179	356	114	40	33	41	46	37	33
PF3D7_0604600-1	90	25	57	87	85	100	62	81	85	69	100	92	71	62	52	80	62	66	174	403	121	92	80	93	81	77	86
PF3D7_0604700-1	9	2	7	3	2	4	1	5	3	4	5	11	2	3	0	4	2	2	19	51	21	2	1	3	3	1	3
PF3D7_0604800-1	12	6	6	2	6	3	2	1	2	11	8	13	6	3	3	4	0	0	21	77	14	4	5	7	2	2	1
PF3D7_0604900-1	11	10	3	8	6	7	2	0	1	7	14	16	13	9	7	1	1	1	11	23	8	8	10	13	0	0	2
PF3D7_0605000-1	25	15	13	7	6	3	8	9	9	31	34	13	9	10	3	7	10	7	21	67	24	6	12	9	11	12	12
PF3D7_0605100-1	10	5	3	4	3	7	1	3	5	8	14	17	4	7	2	3	7	2	22	68	17	3	4	8	3	5	6
PF3D7_0605200-1	23	15	20	10	5	4	6	8	6	13	20	15	5	7	5	6	8	7	20	42	22	8	7	11	9	6	14
PF3D7_0605300-1	9	1	4	0	2	3	1	5	5	3	9	5	1	3	1	6	3	5	14	36	10	0	3	0	6	3	2
PF3D7_0605400-1	6	3	7	6	11	5	4	9	7	13	11	11	6	10	3	18	5	5	8	19	4	5	4	3	8	6	3
PF3D7_0605500-1	20	4	9	1	0	1	2	2	2	11	9	9	2	1	1	0	1	1	39	90	12	2	4	2	2	2	7
PF3D7_0605600-1	53	17	21	4	4	1	3	0	2	23	30	39	3	3	1	1	1	3	94	268	42	6	3	4	8	2	1
PF3D7_0605700-1	5	5	8	1	4	0	2	4	3	12	10	6	2	3	2	2	4	5	12	27	8	3	4	1	6	2	3
PF3D7_0605800-1	127	10	29	13	8	7	10	8	7	64	83	101	2	9	8	3	7	4	152	534	92	12	9	9	24	8	6
PF3D7_0605900-1	45	34	33	75	71	73	63	53	70	72	65	61	56	94	59	84	53	50	67	80	54	70	91	99	65	64	65
PF3D7_0606000-1	37	8	14	4	1	4	7	0	12	7	24	27	0	1	4	1	4	4	54	175	39	5	3	1	12	8	4
PF3D7_0606100-1	21	10	16	7	3	11	4	2	2	10	15	28	2	1	4	4	1	2	48	108	32	3	4	7	4	1	2
PF3D7_0606200-1	6	5	5	2	2	1	0	1	3	7	11	2	2	6	2	5	1	2	9	11	5	2	1	2	1	2	0
PF3D7_0606300-1	81	61	82	105	105	107	130	159	171	90	71	87	59	84	69	139	158	133	100	169	102	78	82	125	144	128	154
PF3D7_0606400-1	7	8	10	6	4	4	11	20	16	11	15	7	3	3	2	22	17	14	5	31	9	2	6	1	18	19	20
PF3D7_0606500-1	8	10	6	1	5	4	10	8	9	15	14	20	8	1	6	4	6	7	26	46	17	5	11	7	8	12	9
PF3D7_0606600-1	73	23	37	12	11	8	8	12	11	36	46	49	6	14	8	12	11	12	130	360	65	17	13	7	15	12	13
PF3D7_0606700-1	25	19	15	7	11	9	16	7	11	18	29	33	7	14	6	10	16	8	49	126	38	8	7	11	17	12	13
PF3D7_0606800-1	19	20	9	8	8	6	7	7	12	26	23	21	4	11	3	16	13	11	21	54	18	8	11	10	9	10	11
PF3D7_0606900-1	2	2	1	2	3	1	0	1	2	5	3	0	0	1	1	3	4	0	4	18	3	0	3	1	3	0	2
PF3D7_0607000-1	93	31	39	10	20	10	4	4	7	38	60	54	12	16	10	3	4	2	118	382	39	18	7	14	10	1	7
PF3D7_0607100-1	19	5	4	6	7	9	7	6	6	17	22	29	6	16	9	10	4	4	37	78	18	4	6	9	12	7	1
PF3D7_0607200-1	11	11	7	2	1	4	0	1	2	12	14	18	4	2	5	4	1	2	17	66	15	5	7	3	5	3	3
PF3D7_0607300-1	6	3	4	2	1	0	4	2	8	11	16	13	2	1	1	2	6	3	16	45	18	2	1	3	2	5	4
PF3D7_0607400-1	18	24	24	30	23	20	31	40	55	29	37	25	33	30	23	36	50	42	38	90	32	19	27	24	53	62	57
PF3D7_0607500-1	17	27	22	50	49	59	438	445	561	32	38	29	46	58	37	635	454	400	47	85	41	44	59	73	420	340	342
PF3D7_0607600-1	20	0	8	5	3	2	10	3	10	11	26	29	7	2	4	14	6	10	29	110	30	3	4	2	10	10	8
PF3D7_0607700-1	86	8	29	33	39	25	21	29	26	54	96	109	45	45	29	24	23	22	143	337	80	36	29	36	40	23	28
PF3D7_0607800-1	8	2	5	3	2	1	34	42	61	13	9	9	1	3	3	35	24	33	16	46	12	3	7	5	34	33	43
PF3D7_0607900-1	58	61	47	48	36	57	12	24	9	70	53	74	42	43	32	14	12	15	76	145	41	40	43	49	19	18	10
PF3D7_0608000-1	47	39	24	124	142	111	63	68	71	96	80	68	141	170	109	62	54	59	74	103	60	106	131	132	56	63	59
PF3D7_0608100-1	107	13	33	8	9	19	5	2	4	37	68	83	10	8	12	3	2	1	155	415	80	8	15	16	18	8	2
PF3D7_0608200-1	88	88	83	156	181	164	93	86	128	127	134	102	124	160	130	115	81	106	96	161	71	114	136	182	105	106	111
PF3D7_0608300-1	69	3	18	4	7	4	6	5	5	41	73	71	3	11	3	7	8	4	105	277	69	5	6	7	17	5	6
PF3D7_0608310-1	13	2	11	1	0	2	2	3	1	14	10	15	1	0	2	0	2	3	15	49	14	1	4	3	4	5	2
PF3D7_0608400-1	3	5	1	2	1	1	0	1	2	5	4	2	2	3	5	3	2	4	7	6	3	1	1	4	5	1	2
PF3D7_0608500-1	10	12	10	4	5	6	16	15	30	13	2	8	4	10	8	13	14	14	19	34	17	9	6	10	12	11	13
PF3D7_0608600-1	25	22	21	5	4	15	3	1	1	42	32	35	4	5	5	3	0	0	45	101	33	6	6	11	6	1	2
PF3D7_0608700-1	55	35	50	19	22	24	7	8	16	39	57	38	14	17	15	18	13	6	80	158	63	19	27	27	17	23	15
PF3D7_0608800-1	24	29	21	11	17	9	132	165	190	16	17	24	3	7	7	146	105	93	54	100	33	19	19	21	136	158	159
PF3D7_0608900-1	32	12	14	7	12	5	6	2	14	34	50	37	5	16	8	13	9	3	46	148	26	7	10	14	12	8	9
PF3D7_0609000-1	208	60	91	38	48	49	30	30	35	129	181	225	28	46	57	35	44	29	283	839	205	58	35	42	68	28	33
PF3D7_0609100-1	20	21	23	9	14	21	60	75	76	47	37	26	14	16	18	61	77	57	40	97	43	16	29	20	77	67	74
PF3D7_0609200-1	10	4	5	6	3	9	2	8	9	9	10	12	6	6	8	6	3	6	14	27	3	5	9	6	9	6	5
PF3D7_0609300-1	80	28	27	41	25	43	14	12	15	59	72	67	37	34	36	16	13	11	122	315	81	31	43	50	17	14	7
PF3D7_0609400-1	35	2	10	8	4	4	5	2	5	24	18	16	2	1	1	4	2	4	45	117	34	4	4	4	10	6	1
PF3D7_0609500-1	26	2	5	4	1	2	0	1	2	13	18	27	2	1	0	2	0	0	30	94	15	1	2	4	8	2	0
PF3D7_0609600-1	33	5	22	2	3	0	4	3	5	14	25	23	1	2	1	0	0	1	48	166	40	7	9	0	7	5	3
PF3D7_0609700-1	127	32	51	14	8	3	20	18	24	34	73	70	3	2	8	5	11	9	180	509	103	8	8	3	25	8	13
PF3D7_0609800-1	82	74	60	125	154	155	261	351	378	121	124	122	87	100	80	285	295	256	100	220	113	124	143	177	321	292	285
PF3D7_0609900-1	38	10	17	5	4	12	17	10	17	31	28	29	2	10	8	20	16	11	55	165	24	6	6	11	26	13	12
PF3D7_0610000-1	11	13	10	6	2	5	4	3	3	12	14	16	9	6	7	1	1	1	25	49	14	6	6	5	3	3	7
PF3D7_0610100-1	53	20	22	99	122	99	54	54	63	40	39	40	81	111	95	69	49	57	55	199	50	86	99	130	64	64	66
PF3D7_0610200-1	71	7	32	8	7	7	4	1	5	36	61	50	2	11	9	3	2	2	96	359	58	13	8	7	13	7	3
PF3D7_0610300-1	4	6	1	0	1	1	0	0	0	2	6	8	0	4	1	1	1	1	6	9	4	1	1	2	2	0	0
PF3D7_0610400-1	5	0	1	3	5	3	7	4	18	4	3	2	3	4	7	5	5	7	4	12	5	4	0	7	6	6	12
PF3D7_0610500-1	3	0	3	1	0	4	3	4	3	3	5	4	1	1	2	3	5	3	7	8	3	5	5	1	5	4	7
PF3D7_0610600-1	43	22	23	15	23	24	7	18	21	34	28	33	11	13	13	13	5	11	63	125	46	16	15	22	21	23	17
PF3D7_0610700-1	1	0	6	3	2	6	1	1	0	5	7	8	3	3	1	2	0	5	7	7	9	1	5	3	3	0	0
PF3D7_0610800-1	33	18	21	5	15	18	6	5	6	22	18	15	5	12	8	8	6	4	20	84	26	11	8	11	10	7	8
PF3D7_0610900-1	52	9	22	7	10	5	3	7	2	28	40	43	4	10	5	3	5	3	81	264	56	7	6	9	14	4	3
PF3D7_0611000-1	9	17	9	6	5	3	3	5	3	21	22	24	4	12	7	7	9	3	20	37	15	5	7	8	1	7	9
PF3D7_0611100-1	0	2	0	1	0	4	1	2	6	5	2	1	1	1	3	5	3	2	4	9	1	3	2	1	5	5	2
PF3D7_0611200-1	4	4	2	0	3	0	1	1	1	2	3	5	1	7	3	2	0	0	4	24	6	4	1	2	1	3	1
PF3D7_0611300-1	15	11	17	5	4	10	3	5	6	15	10	13	2	6	7	7	3	5	20	35	16	4	8	3	8	6	12
PF3D7_0611400-1	18	7	13	32	29	25	6	8	11	12	14	14	28	27	31	17	9	8	29	75	23	22	24	35	13	13	14
PF3D7_0611500-1	3	1	2	0	0	1	0	0	1	1	2	0	1	1	1	0	0	0	5	6	2	1	0	0	1	0	0
PF3D7_0611600-1	22	2	7	1	1	3	4	12	20	20	20	26	1	2	4	10	13	10	46	135	23	2	0	3	11	11	8
PF3D7_0611700-1	1	0	4	2	2	1	2	2	4	1	1	4	1	0	2	3	1	1	4	4	1	0	0	3	3	4	2
PF3D7_0611800-1	60	31	29	17	15	26	14	17	18	41	65	69	15	18	11	18	20	7	94	222	78	16	24	34	19	21	14
PF3D7_0611900-1	88	103	71	123	116	96	168	176	244	95	90	83	82	94	65	139	116	108	108	179	81	93	116	131	184	183	163
PF3D7_0612000-1	1	1	1	2	0	0	0	0	1	2	2	1	0	0	0	1	0	0	2	8	0	0	1	0	0	1	0
PF3D7_0612100-1	20	19	18	8	5	8	8	6	7	13	15	12	5	12	7	4	6	6	21	66	22	10	11	16	9	6	9
PF3D7_0612200-1	105	35	48	8	10	15	9	9	21	52	56	74	11	16	11	12	13	12	145	351	79	15	20	17	14	12	10
PF3D7_0612300-1	0	1	1	2	1	1	0	0	1	0	0	1	0	0	0	0	2	0	2	2	0	1	1	1	0	0	0
PF3D7_0612400-1	0	2	4	3	1	1	1	2	2	5	4	5	2	1	1	4	2	1	3	5	1	1	3	3	2	3	5
PF3D7_0612500-1	1	0	0	1	5	2	3	4	3	1	5	0	1	3	2	0	1	4	2	3	2	2	1	2	0	3	1
PF3D7_0612600-1	9	5	4	1	3	1	4	2	1	7	5	11	1	1	2	3	5	5	9	40	7	0	2	3	4	1	3
PF3D7_0612700-1	149	120	112	76	101	121	45	43	54	114	99	106	69	93	49	50	54	35	135	253	129	88	115	146	70	60	57
PF3D7_0612800-1	16	11	10	10	4	8	81	76	115	9	13	7	5	3	2	75	66	51	25	30	26	6	7	10	76	84	62
PF3D7_0612900-1	35	20	17	6	4	4	4	0	3	20	29	22	7	5	6	2	4	3	39	120	22	5	7	7	3	0	8
PF3D7_0613000.1-1	1	5	5	0	2	0	0	1	0	2	4	2	3	1	2	0	0	0	5	7	1	1	0	1	0	0	0
PF3D7_0613000.2-1	3	0	0	0	0	0	0	0	0	0	1	2	0	0	0	0	0	0	0	0	0	0	0	0	0	0	0
PF3D7_0613000.3-1	1	0	1	0	0	1	0	0	0	1	1	1	1	0	1	1	1	0	2	2	0	0	1	0	0	0	0
PF3D7_0613100-1	2	2	1	1	0	2	2	0	1	2	0	1	2	1	0	1	2	0	5	9	1	0	1	1	2	0	2
PF3D7_0613200-1	1	0	1	0	0	2	24	22	39	1	2	6	0	0	1	31	20	23	3	14	2	0	1	0	21	22	26
PF3D7_0613300-1	29	5	10	5	4	4	37	27	41	34	66	43	3	7	10	35	33	29	89	200	43	4	3	5	38	37	36
PF3D7_0613400-1	7	4	5	3	1	4	4	3	3	5	11	5	3	4	6	10	1	9	11	23	5	5	2	3	5	10	4
PF3D7_0613500-1	15	4	7	4	5	4	3	6	3	7	22	8	0	2	3	8	9	2	26	87	11	1	3	11	6	0	4
PF3D7_0613600-1	8	1	6	3	3	4	14	9	15	5	3	7	2	1	4	10	15	3	9	27	9	3	7	3	6	10	13
PF3D7_0613700-1	23	2	12	6	6	1	3	5	8	8	22	21	0	3	2	3	4	4	40	127	18	3	3	0	13	8	3
PF3D7_0613800-1	91	11	41	8	12	3	68	50	83	63	88	81	4	10	7	50	40	54	177	520	81	12	12	12	64	37	49
PF3D7_0613900-1	27	7	9	5	2	3	46	53	79	11	20	16	1	2	2	39	43	35	37	133	23	5	3	3	55	53	38
PF3D7_0614000-1	9	4	5	4	5	1	21	27	21	6	9	14	3	2	6	19	13	11	23	39	14	2	3	10	19	27	20
PF3D7_0614100-1	38	2	11	4	0	1	5	5	9	25	42	37	2	3	3	9	8	6	54	158	40	9	9	8	12	10	11
PF3D7_0614200-1	25	12	14	5	9	6	93	125	134	27	33	27	4	10	6	121	143	95	37	101	19	11	21	22	98	124	135
PF3D7_0614300-1	32	39	35	19	26	22	17	31	36	55	49	51	17	13	15	17	28	22	48	125	69	16	19	24	29	37	29
PF3D7_0614400-1	74	46	51	24	21	14	9	8	8	146	125	93	24	22	19	8	1	3	73	136	52	12	17	13	7	7	10
PF3D7_0614500-1	20	20	21	17	16	13	2	3	2	18	23	24	9	9	17	8	6	4	32	86	26	11	17	22	9	3	3
PF3D7_0614600-1	47	36	24	27	20	22	9	12	12	45	62	44	22	26	15	12	12	5	95	176	82	17	22	22	13	19	11
PF3D7_0614700-1	33	1	8	2	5	3	9	9	8	18	22	28	0	2	0	9	7	11	35	146	27	6	3	3	10	13	5
PF3D7_0614800-1	17	3	5	2	4	5	4	5	3	7	12	12	4	2	7	3	2	5	28	110	22	4	1	6	6	3	4
PF3D7_0614900-1	62	6	18	9	5	15	17	20	19	35	53	47	7	14	5	16	13	11	110	294	62	9	13	12	23	12	20
PF3D7_0615000-1	8	1	3	1	0	0	0	2	1	2	9	7	1	0	0	0	0	0	12	34	5	0	1	2	1	0	0
PF3D7_0615100-1	21	17	25	10	9	11	8	8	5	31	20	28	12	8	10	6	9	5	30	106	25	12	13	12	12	5	9
PF3D7_0615200-1	19	6	14	26	38	43	32	28	37	21	31	29	35	35	30	27	21	22	30	86	23	40	22	37	27	41	28
PF3D7_0615300-1	70	37	42	44	31	35	34	50	62	119	114	111	63	66	51	64	49	50	79	233	67	32	42	52	38	45	44
PF3D7_0615400-1	182	30	69	45	34	37	35	32	40	108	204	167	24	35	30	44	46	27	300	694	161	38	39	46	62	34	38
PF3D7_0615500-1	39	19	14	6	4	4	3	2	14	15	15	18	2	5	9	4	5	4	55	149	29	6	4	8	5	4	8
PF3D7_0615600-1	48	12	18	10	14	16	19	21	38	21	62	44	4	11	15	24	23	26	79	225	42	12	9	13	31	14	32
PF3D7_0615700-1	11	9	9	4	7	6	2	8	15	9	19	12	27	15	8	22	15	9	12	35	13	10	8	6	7	13	9
PF3D7_0615800-1	48	17	23	18	13	23	29	25	29	38	43	40	19	34	18	31	40	23	68	149	41	25	27	27	27	29	26
PF3D7_0615900-1	130	26	52	31	41	44	78	99	117	80	144	145	20	36	26	102	87	79	212	510	110	40	53	65	95	86	93
PF3D7_0616000-1	10	5	7	3	4	3	2	5	1	2	2	5	1	2	2	2	1	1	12	18	5	1	5	3	3	5	3
PF3D7_0616100-1	7	0	0	1	2	2	4	2	5	8	5	7	2	3	0	6	2	1	12	41	5	2	0	2	4	4	4
PF3D7_0616200-1	30	7	18	20	15	13	17	11	19	24	20	21	16	13	12	16	13	10	41	141	31	18	14	12	13	13	9
PF3D7_0616300-1	31	40	39	160	171	189	224	222	281	53	61	47	131	144	120	240	208	208	59	128	55	141	170	226	249	230	242
PF3D7_0616400-1	34	3	12	1	4	5	5	0	3	16	35	37	2	1	5	2	2	4	62	168	29	2	3	3	5	1	2
PF3D7_0616500-1	24	3	6	3	3	4	3	3	4	11	8	6	4	4	9	6	3	2	21	91	16	4	4	5	2	4	4
PF3D7_0616600-1	15	2	5	2	1	2	0	0	2	4	15	19	2	1	0	1	0	1	32	75	13	2	0	0	3	2	0
PF3D7_0616700-1	32	7	6	7	10	10	11	10	21	10	13	20	5	8	4	16	10	11	41	106	22	8	9	10	8	15	15
PF3D7_0616800-1	7	7	6	1	4	3	2	2	4	5	5	13	1	3	4	1	4	3	18	56	16	5	4	6	3	2	2
PF3D7_0616900-1	85	14	32	18	9	16	4	2	5	45	49	71	13	15	10	6	5	5	79	279	45	20	10	17	7	9	4
PF3D7_0617000-1	18	23	14	19	27	20	5	9	11	29	24	28	29	40	22	22	17	8	22	51	28	25	23	32	8	15	12
PF3D7_0617100-1	55	24	42	21	15	28	23	5	11	37	46	47	23	21	13	13	11	10	62	229	73	22	20	30	23	18	20
PF3D7_0617200-1	43	7	18	5	5	13	6	7	2	15	36	26	6	9	6	6	4	6	41	164	23	10	10	5	7	7	2
PF3D7_0617300-1	0	0	0	0	0	0	0	0	0	1	1	3	1	0	0	0	0	3	1	7	1	0	0	2	2	2	0
PF3D7_0617400-1	59	26	29	3	9	3	10	10	9	25	34	37	4	5	8	5	7	5	101	361	50	5	7	5	11	11	8
PF3D7_0617500-1	400	416	324	401	464	476	118	108	163	582	585	486	502	605	503	176	153	140	95	209	114	96	93	141	29	23	28
PF3D7_0617600-1	8	6	2	4	2	1	0	3	0	9	9	6	5	5	3	1	2	1	3	17	2	0	1	1	0	0	3
PF3D7_0617700-1	148	134	126	36	43	50	10	10	13	383	378	343	91	146	88	11	19	11	168	333	142	51	57	73	11	8	11
PF3D7_0617800-1	9	5	6	5	6	13	36	20	45	4	9	4	4	4	6	24	33	39	13	45	14	5	6	7	27	27	36
PF3D7_0617900-1	11	6	6	6	5	6	8	7	9	10	19	12	1	5	2	12	6	3	27	56	16	9	5	5	8	9	11
PF3D7_0618000-1	18	6	10	3	3	4	21	22	30	11	21	15	5	7	0	21	27	23	33	76	15	5	7	2	19	21	23
PF3D7_0618100-1	22	8	12	7	5	3	8	3	7	11	13	19	4	10	3	3	7	7	25	98	16	4	5	6	5	3	3
PF3D7_0618200-1	12	0	4	5	3	3	2	4	6	3	7	9	2	6	2	3	0	2	16	33	10	2	2	1	5	1	2
PF3D7_0618300-1	19	5	6	8	5	12	3	7	6	9	9	8	4	6	5	3	7	2	14	34	9	6	2	10	5	4	3
PF3D7_0618400-1	134	88	113	39	46	47	8	15	13	189	248	179	204	171	140	39	27	23	122	254	75	41	42	65	12	11	10
PF3D7_0618500-1	22	22	19	17	19	22	7	8	16	23	32	23	11	19	14	11	6	12	28	55	24	13	25	22	11	8	11
PF3D7_0618600-1	10	7	3	9	11	9	15	25	40	12	17	9	7	12	18	38	35	25	13	22	8	10	7	15	38	27	23
PF3D7_0618700-1	22	16	13	81	82	97	39	36	56	24	29	24	85	114	92	61	47	44	29	50	19	67	72	109	43	55	44
PF3D7_0618800-1	126	111	101	179	198	167	84	76	100	149	138	149	139	180	141	91	66	57	162	349	117	151	164	223	76	96	93
PF3D7_0618900.1-1	13	19	14	60	40	68	18	25	28	27	29	26	46	62	38	31	18	15	18	42	21	38	50	71	20	24	30
PF3D7_0618900.2-1	0	0	0	0	0	0	0	0	0	0	0	0	0	0	0	0	0	0	0	0	0	0	0	0	0	0	0
PF3D7_0619000.1-1	0	0	0	0	0	0	0	0	0	0	0	0	0	0	0	0	0	0	0	0	0	0	0	0	0	0	0
PF3D7_0619000.2-1	0	0	0	0	0	0	0	0	0	0	0	0	0	0	0	0	0	0	0	0	0	0	0	0	0	0	0
PF3D7_0619100-1	12	18	9	5	2	7	6	8	2	13	10	13	8	10	5	8	1	3	18	42	15	13	9	8	9	6	4
PF3D7_0619200-1	27	5	12	3	4	10	4	2	6	19	18	21	4	5	8	6	5	1	40	121	22	9	3	8	6	10	6
PF3D7_0619300-1	118	16	52	14	21	13	9	9	19	109	218	179	10	15	11	23	19	10	256	701	157	14	16	14	52	25	21
PF3D7_0619400-1	4	4	5	2	2	9	2	3	6	4	6	15	2	7	2	6	5	5	18	48	9	4	5	3	10	4	3
PF3D7_0619500-1	41	6	30	5	5	7	11	7	15	27	23	39	3	8	10	9	2	5	101	268	47	4	6	8	13	4	8
PF3D7_0619600-1	23	8	11	9	13	10	21	36	32	24	27	34	13	11	11	32	22	29	44	95	27	12	12	17	33	26	30
PF3D7_0619700-1	32	17	19	40	38	37	14	12	22	35	38	30	49	33	34	26	18	8	65	144	26	31	29	47	19	21	11
PF3D7_0619800-1	83	6	26	9	12	7	6	3	5	39	61	71	4	10	6	4	9	4	95	306	78	10	13	10	14	8	7
PF3D7_0619900-1	3	0	0	1	0	0	1	0	0	1	1	1	0	1	1	1	0	1	1	7	2	1	1	2	0	2	1
PF3D7_0620000-1	20	10	13	10	9	5	3	6	8	30	26	22	18	18	12	15	6	6	35	98	18	11	9	8	7	5	3
PF3D7_0620100-1	7	3	5	7	4	3	15	16	19	6	9	4	3	2	5	9	12	5	4	7	5	0	5	5	12	14	7
PF3D7_0620200-1	2	2	3	2	6	3	4	4	1	6	7	10	4	7	6	2	1	2	10	21	4	4	6	6	2	1	2
PF3D7_0620300-1	9	3	8	0	1	2	5	4	8	9	7	12	1	1	1	8	11	6	22	71	15	0	6	1	9	7	7
PF3D7_0620400-1	13	4	4	0	0	2	3	1	11	4	12	13	1	0	0	4	6	4	24	58	21	4	2	2	2	5	4
PF3D7_0620500-1	22	9	10	3	2	3	2	8	7	29	30	21	11	6	8	9	7	5	32	102	24	6	6	3	3	3	2
PF3D7_0620600-1	13	2	6	1	6	3	12	10	12	17	17	25	9	11	6	19	11	14	26	53	10	5	3	5	21	19	11
PF3D7_0620700-1	14	4	8	7	4	7	3	3	13	21	17	19	6	7	5	5	4	4	26	64	15	5	2	3	11	7	3
PF3D7_0620800-1	4	9	6	1	0	2	0	0	1	10	4	3	2	0	2	0	1	0	8	8	7	3	0	2	1	0	0
PF3D7_0620900-1	2	1	2	1	3	0	7	5	6	3	5	3	0	0	2	6	4	5	3	6	2	1	2	0	7	5	3
PF3D7_0621000-1	35	6	11	3	5	2	17	17	42	21	26	39	7	7	7	29	21	25	52	169	26	7	8	4	34	24	27
PF3D7_0621100-1	26	6	6	6	1	1	16	20	27	17	17	17	1	2	4	10	22	15	52	148	23	2	3	2	15	19	17
PF3D7_0621200-1	21	15	14	7	5	7	25	24	20	13	11	13	3	4	7	23	8	10	36	50	34	11	3	6	15	23	15
PF3D7_0621300-1	32	17	18	8	13	10	3	6	2	20	40	25	6	12	10	1	3	1	47	98	27	5	10	12	5	1	3
PF3D7_0621400-1	35	16	18	11	12	3	15	11	18	24	25	22	8	10	8	12	6	11	62	158	38	9	10	10	12	16	17
PF3D7_0621500-1	18	15	13	8	14	8	4	5	3	16	18	26	7	9	10	3	3	5	18	43	13	13	13	14	3	4	0
PF3D7_0621600-1	6	1	2	4	2	1	2	4	3	2	5	6	0	1	4	1	2	2	7	18	7	3	2	5	1	5	4
PF3D7_0621700-1	37	12	22	10	11	14	3	1	5	29	31	42	8	6	6	2	2	2	75	216	29	9	9	13	16	3	1
PF3D7_0621800-1	11	9	7	4	3	6	2	2	1	13	6	9	1	0	7	2	4	1	12	30	6	6	1	3	3	2	2
PF3D7_0621900-1	15	20	14	7	7	12	5	3	3	18	21	15	10	14	20	2	3	4	30	53	14	5	7	8	3	3	4
PF3D7_0622000-1	33	29	21	10	13	15	16	15	14	63	42	46	14	11	5	11	16	15	30	63	30	22	11	14	21	19	10
PF3D7_0622100-1	72	60	58	20	28	24	21	9	17	86	92	67	17	25	18	14	15	13	112	265	67	29	34	40	25	18	30
PF3D7_0622200-1	40	14	22	3	1	2	2	0	1	7	27	27	0	5	4	0	3	1	85	217	41	6	2	2	2	1	5
PF3D7_0622300-1	25	4	11	9	15	7	4	4	4	17	22	20	4	7	3	7	6	9	48	131	29	4	10	12	4	4	6
PF3D7_0622400-1	23	27	14	22	19	29	19	17	17	21	27	21	24	24	18	14	14	14	17	32	18	26	20	22	10	5	6
PF3D7_0622500-1	14	20	14	96	124	109	49	39	51	16	28	14	87	85	80	54	37	35	37	65	27	88	118	135	58	50	46
PF3D7_0622600-1	2	0	0	0	0	0	0	0	0	0	0	1	1	0	1	0	0	0	1	5	1	0	1	0	0	0	0
PF3D7_0622700-1	5	1	3	2	5	4	4	10	5	3	0	4	1	6	4	10	9	6	8	18	1	3	1	1	10	9	6
PF3D7_0622800-1	39	28	11	13	14	13	14	20	22	27	31	30	8	9	10	10	9	7	67	167	41	8	14	14	18	18	32
PF3D7_0622900-1	87	13	34	4	10	8	9	5	8	48	58	69	0	3	5	4	10	2	131	378	73	4	10	8	13	9	5
PF3D7_0623000-1	14	26	18	5	5	12	20	23	16	24	23	21	9	11	9	12	12	9	39	77	36	15	19	18	21	23	30
PF3D7_0623100-1	17	16	14	16	14	22	18	12	29	17	28	20	8	16	7	17	15	14	33	74	19	22	15	12	12	16	16
PF3D7_0623200-1	29	15	17	74	78	83	58	77	80	14	28	23	71	75	51	76	51	71	28	99	23	76	75	111	66	96	63
PF3D7_0623300-1	359	261	318	140	158	172	48	66	47	223	196	196	105	131	90	44	28	35	322	569	285	145	168	177	51	64	45
PF3D7_0623400-1	5	1	2	1	2	0	1	0	0	4	6	6	0	3	1	0	1	2	10	24	5	4	2	0	3	1	2
PF3D7_0623500-1	6	6	6	6	6	4	5	7	7	28	21	24	9	15	16	16	7	8	16	24	9	4	3	8	2	6	2
PF3D7_0623600-1	17	21	15	16	24	21	13	6	4	21	24	17	14	22	7	12	4	14	20	66	13	8	21	29	20	9	6
PF3D7_0623700-1	90	44	57	34	54	56	24	31	27	112	94	81	47	59	26	28	23	22	76	229	82	43	58	56	39	28	26
PF3D7_0623800-1	62	41	48	24	23	21	54	70	74	54	66	63	14	11	6	58	46	47	107	289	78	28	30	41	52	65	58
PF3D7_0623900-1	7	5	4	0	2	2	0	1	0	6	3	5	2	0	0	1	0	0	11	41	5	1	1	0	0	2	1
PF3D7_0624000-1	8	10	5	8	9	6	11	7	11	11	10	9	3	5	2	3	8	7	9	21	13	4	7	6	12	7	16
PF3D7_0624100-1	42	57	46	156	130	145	157	177	239	74	73	55	103	125	87	210	152	148	66	172	61	110	141	152	149	170	159
PF3D7_0624200-1	41	27	38	93	83	83	122	136	165	88	85	87	78	121	57	142	139	132	79	159	62	80	89	112	154	144	154
PF3D7_0624300-1	5	1	6	2	3	1	1	4	2	11	5	4	2	5	1	2	2	0	15	45	16	3	4	2	3	2	0
PF3D7_0624400-1	20	3	5	8	7	2	2	3	5	16	19	15	3	1	5	0	0	1	39	104	15	3	2	4	3	5	3
PF3D7_0624500-1	12	7	10	3	1	7	4	6	6	21	15	19	6	4	8	12	4	9	22	33	16	5	4	2	8	4	3
PF3D7_0624600-1	74	25	26	14	13	12	24	12	21	41	83	64	10	9	11	19	27	15	137	358	81	24	19	15	30	24	24
PF3D7_0624700-1	103	132	117	112	126	100	87	100	97	124	101	118	96	155	101	109	96	107	109	254	106	108	115	131	91	101	104
PF3D7_0624800-1	18	8	9	4	7	8	4	4	5	21	24	21	2	6	3	2	5	5	34	48	18	4	7	4	6	2	6
PF3D7_0624900-1	17	1	4	1	3	2	0	1	1	7	13	19	0	1	0	1	0	1	19	72	12	1	3	3	2	2	0
PF3D7_0625000.1-1	0	0	0	0	0	0	0	0	0	0	0	0	0	0	0	0	0	0	0	0	0	0	0	0	0	0	0
PF3D7_0625000.2-1	0	0	0	0	0	0	1	1	0	1	0	1	0	0	0	0	0	0	0	0	0	0	0	0	0	1	0
PF3D7_0625100-1	14	10	27	20	28	28	36	57	77	18	21	26	17	28	20	54	57	49	43	65	28	36	34	28	44	55	50
PF3D7_0625200-1	45	3	8	1	2	4	3	1	4	14	38	36	1	4	1	3	3	0	33	134	29	3	1	0	8	3	3
PF3D7_0625300-1	54	14	13	15	17	13	21	20	31	34	56	56	14	13	15	38	24	26	99	246	53	8	16	17	31	27	30
PF3D7_0625400-1	1	8	3	7	5	7	13	8	10	1	4	8	5	5	7	13	6	8	11	36	6	5	6	5	14	11	18
PF3D7_0625500-1	10	4	4	1	3	2	2	1	3	10	11	17	4	8	3	0	3	0	21	51	10	2	3	1	3	1	5
PF3D7_0625600-1	3	2	0	3	2	5	5	2	1	3	5	4	3	2	2	4	1	2	8	20	7	3	1	2	2	3	2
PF3D7_0625700-1	3	2	3	0	0	1	1	2	0	1	0	3	0	3	0	0	0	0	5	13	5	1	1	1	1	1	2
PF3D7_0625800-1	3	3	0	0	2	0	2	0	0	4	5	2	1	4	0	1	3	0	3	19	9	1	1	0	3	0	2
PF3D7_0625900-1	13	4	5	0	4	2	1	1	0	3	15	10	1	0	0	3	1	0	13	56	13	1	1	1	2	0	1
PF3D7_0626000-1	44	23	16	17	4	15	4	3	8	31	32	30	7	7	11	7	0	4	51	140	43	4	6	15	10	7	5
PF3D7_0626100-1	326	261	255	228	258	277	60	92	97	263	249	203	167	267	228	84	80	66	292	486	304	215	248	290	84	89	74
PF3D7_0626200-1	109	110	81	56	63	76	29	31	34	136	105	107	51	57	49	20	26	20	109	182	80	63	58	94	25	31	25
PF3D7_0626300-1	44	38	48	10	13	14	21	7	13	38	35	35	11	14	10	22	12	14	47	100	43	15	19	15	16	10	17
PF3D7_0626400-1	35	9	10	0	1	3	4	2	1	22	36	36	1	1	1	0	1	2	64	224	23	2	4	0	3	1	2
PF3D7_0626500-1	27	10	15	30	35	45	15	16	18	29	77	45	16	24	15	13	4	16	63	190	44	29	40	56	24	18	15
PF3D7_0626600-1	2	1	2	1	5	0	6	5	10	8	5	3	3	2	4	9	6	4	7	15	4	2	0	2	5	7	9
PF3D7_0626700-1	5	13	10	5	6	5	4	10	10	12	11	8	1	11	2	5	6	3	17	51	22	6	6	10	8	15	14
PF3D7_0626800-1	25	14	10	26	26	43	9	8	17	9	7	9	24	30	30	8	7	6	24	51	24	20	33	29	13	5	11
PF3D7_0626840-1	0	2	1	0	1	0	0	0	0	0	1	0	0	1	1	0	0	0	1	2	0	0	0	0	1	0	1
PF3D7_0626900-1	22	10	10	7	6	4	1	4	3	18	20	20	6	8	6	8	3	5	34	86	30	4	8	4	6	2	8
PF3D7_0627000-1	17	0	2	1	0	1	0	1	2	5	18	5	0	0	0	1	2	0	30	70	12	0	1	0	2	0	0
PF3D7_0627100-1	18	9	14	5	3	6	7	9	9	18	21	19	5	5	8	6	13	10	29	107	33	7	4	8	7	7	13
PF3D7_0627200-1	34	10	20	15	16	20	26	31	34	18	16	26	27	21	18	28	24	23	17	50	28	8	18	11	28	23	25
PF3D7_0627300-1	25	24	13	5	7	5	5	6	7	15	15	17	15	12	14	7	9	2	23	43	15	9	6	15	11	12	7
PF3D7_0627400-1	5	9	9	2	3	2	6	6	2	10	7	3	2	3	0	1	8	1	9	16	12	1	4	4	10	3	6
PF3D7_0627500-1	106	115	139	99	90	103	56	60	103	154	168	146	80	128	78	78	58	66	196	321	154	88	104	114	70	69	81
PF3D7_0627600-1	15	3	4	2	1	1	1	0	0	7	16	12	1	3	1	1	0	2	24	58	17	2	1	2	3	1	3
PF3D7_0627700-1	16	10	7	8	5	7	3	3	15	14	17	8	6	10	6	7	9	4	20	70	12	8	8	10	4	3	7
PF3D7_0627800-1	30	18	26	10	3	13	7	8	17	25	23	26	5	7	9	5	7	7	39	126	34	9	11	10	10	11	13
PF3D7_0627900-1	2	3	4	0	3	3	1	2	1	8	6	4	3	4	2	2	3	4	2	15	7	4	2	0	2	3	6
PF3D7_0628000-1	1	3	1	0	1	1	16	15	24	0	5	2	2	0	0	13	4	9	2	11	5	1	1	1	9	12	11
PF3D7_0628100-1	238	50	90	20	9	7	50	39	69	128	177	224	1	9	7	30	64	52	368	1277	229	28	25	3	69	47	45
PF3D7_0628200-1	90	47	52	14	9	8	71	73	81	36	56	66	5	10	6	53	66	53	139	502	91	15	11	10	68	59	52
PF3D7_0628300-1	72	60	63	37	34	31	1045	1097	1439	91	78	74	28	39	40	834	891	850	162	248	107	48	50	70	975	909	908
PF3D7_0628400-1	15	9	10	11	15	18	9	6	6	22	25	16	11	14	11	13	4	8	26	31	19	12	16	16	6	8	11
PF3D7_0628500-1	10	4	4	4	2	3	8	5	8	11	15	24	6	5	2	5	3	3	16	41	12	2	4	3	5	4	10
PF3D7_0628600-1	5	1	4	1	2	4	3	0	0	7	7	9	4	2	2	2	2	1	6	26	8	1	3	2	0	1	1
PF3D7_0628700-1	187	180	127	669	699	710	185	243	267	181	214	194	486	752	505	263	240	211	220	446	164	550	585	776	248	249	251
PF3D7_0628800-1	35	23	21	33	35	30	9	7	14	28	24	23	23	35	18	11	9	8	43	78	27	30	26	42	21	12	10
PF3D7_0628900-1	43	13	18	36	46	43	12	23	16	38	44	45	41	35	32	15	20	17	75	171	48	38	43	44	14	18	14
PF3D7_0629000-1	14	7	9	50	68	41	11	9	13	16	25	18	36	81	58	17	16	20	17	20	16	35	60	61	14	8	14
PF3D7_0629100-1	8	2	3	4	6	4	2	1	3	1	3	7	3	3	6	1	0	1	14	41	4	3	5	3	3	3	2
PF3D7_0629200-1	13	5	5	1	2	1	2	2	3	5	8	14	4	4	2	0	2	2	26	78	17	5	1	2	3	0	1
PF3D7_0629300-1	21	18	11	5	11	12	9	6	2	21	15	11	10	11	9	5	8	4	24	79	29	8	18	18	11	14	6
PF3D7_0629400-1	6	1	1	5	6	7	2	1	3	5	5	3	3	6	8	0	2	2	8	19	3	11	7	6	1	1	2
PF3D7_0629500-1	15	14	14	9	10	13	11	9	7	22	15	15	5	7	13	7	10	6	37	115	20	7	19	16	6	10	7
PF3D7_0629600-1	6	3	1	3	1	3	3	2	4	9	4	2	1	3	3	4	1	3	16	27	6	4	2	5	3	2	3
PF3D7_0629700-1	270	42	79	14	14	16	25	9	13	106	181	157	4	7	19	14	17	14	371	1185	228	41	23	18	56	22	15
PF3D7_0629800-1	46	7	22	8	6	5	4	3	5	25	46	35	1	4	6	3	2	1	68	248	39	5	3	4	18	5	2
PF3D7_0629900-1	1	3	5	1	1	1	2	0	1	6	4	8	4	4	1	2	2	0	4	14	4	0	3	1	2	1	2
PF3D7_0630000-1	9	2	3	1	1	0	1	0	0	10	14	7	1	1	2	0	2	4	9	32	8	0	1	1	2	0	1
PF3D7_0630100-1	9	1	2	1	1	1	2	0	1	6	7	8	0	1	1	0	0	0	19	42	15	1	3	2	2	2	1
PF3D7_0630200-1	2	1	0	1	1	3	1	1	2	2	0	2	3	2	0	3	0	2	3	5	1	0	0	1	1	0	2
PF3D7_0630300-1	104	5	25	11	6	9	5	14	14	51	58	68	5	11	6	11	8	8	116	363	60	5	16	4	16	12	3
PF3D7_0630400-1	13	12	5	14	13	19	12	26	20	11	10	18	12	8	7	13	9	10	25	52	21	15	17	17	28	19	21
PF3D7_0630500-1	6	6	5	5	4	7	2	0	3	7	11	10	4	8	7	3	5	6	11	30	8	7	3	6	4	4	2
PF3D7_0630600-1	6	2	1	2	0	1	6	4	2	1	6	3	1	2	3	2	6	1	4	10	2	1	0	1	9	8	6
PF3D7_0630700-1	19	0	8	0	0	2	0	0	1	6	9	12	0	0	0	0	1	1	24	93	12	2	1	4	0	0	0
PF3D7_0630800-1	192	149	136	91	101	109	21	23	22	164	152	148	91	90	60	23	9	25	178	427	140	89	106	104	33	18	26
PF3D7_0630900-1	18	14	14	4	5	10	6	8	7	22	30	22	9	19	1	6	8	8	34	100	31	5	11	9	10	5	6
PF3D7_0631000-1	1	0	0	0	0	0	0	0	0	3	0	2	0	0	1	0	0	1	3	5	0	0	0	0	0	0	0
PF3D7_0631100-1	3	0	2	0	0	0	0	0	0	2	2	3	0	0	0	0	0	0	8	11	1	0	1	0	1	0	1
PF3D7_0631200-1	0	0	0	0	0	0	0	0	0	0	0	0	0	0	0	1	0	0	1	2	0	0	0	1	0	0	0
PF3D7_0631300-1	0	0	0	0	0	0	0	0	0	0	0	0	0	0	0	0	0	0	0	0	0	0	0	0	0	0	0
PF3D7_0631400-1	5	0	0	0	0	0	0	0	0	0	2	0	0	0	0	0	0	0	2	7	0	0	0	0	0	0	0
PF3D7_0631500-1	2	1	0	0	0	0	0	0	0	0	1	2	0	0	0	0	0	0	1	2	0	0	0	0	0	0	1
PF3D7_0631600-1	0	0	0	0	0	0	0	0	0	0	1	0	0	0	0	0	0	0	0	1	0	0	0	0	0	0	0
PF3D7_0631700-1	0	0	0	0	0	0	0	0	0	0	0	0	0	0	0	0	0	0	0	0	0	0	0	0	0	0	0
PF3D7_0631800-1	3	3	2	0	0	1	0	0	0	0	1	0	0	0	0	0	0	0	2	5	3	1	3	2	0	1	1
PF3D7_0631900-1	4	3	2	0	0	2	0	0	1	1	1	4	0	0	0	0	0	0	1	14	0	1	0	1	0	0	0
PF3D7_0632000-1	2	0	1	0	0	0	0	0	0	0	1	1	0	0	0	0	0	0	1	6	1	0	0	0	0	1	0
PF3D7_0632100-1	0	0	1	0	0	0	0	0	0	0	0	2	0	0	0	0	0	0	0	1	1	0	0	0	0	0	0
PF3D7_0632200-1	1	1	1	0	0	0	0	0	0	0	0	1	0	0	0	0	0	0	2	2	3	0	0	1	0	0	0
PF3D7_0632300-1	3	2	0	2	2	2	0	1	1	1	1	2	0	0	0	0	0	0	3	11	3	1	1	0	2	0	0
PF3D7_0632400-1	12	14	14	4	3	2	1	1	2	2	4	6	1	3	1	0	0	0	8	29	17	2	7	2	0	1	1
PF3D7_0632500-1	114	56	58	9	5	6	11	14	11	48	84	75	0	6	3	7	4	10	179	559	118	14	5	11	18	9	6
PF3D7_0632600-1	1	0	0	0	0	0	1	0	1	3	4	4	0	0	0	0	1	0	5	20	2	2	3	1	1	0	2
PF3D7_0632700-1	7	13	9	4	9	6	3	0	3	43	33	40	18	16	14	9	8	6	58	100	33	18	21	19	15	20	17
PF3D7_0632800-1	58	26	33	0	2	2	3	5	11	27	50	46	4	5	2	16	11	14	89	313	63	6	7	7	19	13	8
PF3D7_0700100-1	14	6	16	1	0	2	0	1	1	9	14	10	1	1	0	1	1	2	29	94	25	4	5	3	1	0	2
PF3D7_0700200-1	1	1	0	0	0	0	0	0	1	0	0	0	0	0	0	1	0	0	1	2	0	0	0	1	0	0	0
PF3D7_0700300-1	0	0	0	0	0	0	0	0	0	1	0	0	0	0	0	0	0	0	1	0	0	0	0	0	0	0	0
PF3D7_0700400-1	4	0	0	0	0	0	0	0	0	0	1	1	0	0	0	0	0	0	2	9	1	0	0	0	0	0	0
PF3D7_0700500-1	1	0	0	0	0	0	0	0	0	1	1	1	0	1	0	1	0	0	0	4	1	0	0	0	0	0	0
PF3D7_0700600-1	0	0	0	0	0	0	0	0	0	0	0	0	0	0	0	0	0	0	0	0	1	0	0	0	0	0	0
PF3D7_0700700-1	5	6	9	3	1	3	0	0	1	3	7	11	5	4	1	0	0	0	19	35	5	1	8	8	2	2	3
PF3D7_0700800-1	7	1	3	1	1	1	1	0	0	1	5	3	1	0	1	0	0	0	14	33	6	2	1	0	0	0	0
PF3D7_0700900-1	2	4	0	0	0	1	0	0	1	3	0	6	0	1	0	1	1	0	6	19	6	1	0	4	0	0	0
PF3D7_0701000-1	0	1	0	0	0	0	0	0	0	1	1	0	0	0	0	0	0	0	2	1	0	0	0	0	1	2	0
PF3D7_0701100-1	45	55	53	9	16	8	9	5	13	14	8	15	1	2	1	2	4	1	58	97	36	8	5	15	12	14	15
PF3D7_0701200-1	1	2	2	0	0	2	0	0	0	0	0	0	0	0	0	0	0	0	14	15	5	1	3	2	0	1	0
PF3D7_0701300-1	0	0	0	0	0	0	0	0	0	0	0	0	0	0	0	0	0	0	0	0	0	0	0	0	0	0	0
PF3D7_0701400-1	0	0	0	0	0	0	0	0	0	0	0	0	0	0	0	0	0	0	1	1	0	0	0	0	0	0	0
PF3D7_0701500-1	0	0	0	0	0	0	0	0	0	0	0	0	0	0	0	0	0	0	0	0	0	0	0	0	0	0	0
PF3D7_0701600-1	8	2	3	1	1	0	1	0	0	2	6	6	1	0	1	0	0	0	7	25	5	2	0	2	1	0	0
PF3D7_0701700-1	0	0	0	0	0	0	0	0	0	0	0	0	0	0	0	0	0	0	0	0	0	0	0	0	0	0	0
PF3D7_0701800-1	0	0	2	0	0	0	0	0	0	0	0	0	0	0	0	0	0	0	3	5	1	2	0	0	0	0	0
PF3D7_0701900-1	41	6	17	2	3	2	2	0	3	11	26	28	1	0	0	2	1	0	79	188	41	2	2	0	6	3	1
PF3D7_0702000-1	6	2	1	0	1	0	2	2	2	4	5	9	1	0	0	0	0	0	25	48	15	1	2	1	0	0	1
PF3D7_0702100-1	29	15	13	0	4	1	8	10	8	13	14	15	2	0	0	3	0	1	35	111	27	4	2	2	7	8	6
PF3D7_0702200-1	15	6	5	1	4	0	18	23	14	3	5	4	0	0	0	2	7	3	17	52	17	3	0	0	16	23	17
PF3D7_0702300-1	11	13	16	2	1	3	4	5	3	15	21	18	4	7	1	2	3	1	21	38	17	4	7	8	4	7	2
PF3D7_0702400-1	3	3	2	2	1	3	0	0	0	7	2	2	1	1	0	0	0	0	7	6	2	2	0	4	1	0	0
PF3D7_0702500-1	13	17	13	7	4	7	1	3	9	21	24	14	4	7	5	7	5	5	24	50	26	8	10	5	12	5	6
PF3D7_0702600-1	25	23	18	3	5	9	9	22	17	49	61	48	8	9	9	6	9	7	44	70	29	9	9	11	16	15	19
PF3D7_0702700-1	0	0	0	0	0	0	0	0	0	0	0	0	0	0	0	0	0	0	1	1	2	0	0	1	0	0	0
PF3D7_0702800-1	0	0	0	0	0	0	0	0	0	2	3	0	0	0	1	0	0	0	0	0	0	0	0	1	0	0	0
PF3D7_0702900-1	7	3	9	4	3	2	7	6	11	7	11	8	1	2	4	4	6	2	6	10	4	7	6	5	7	7	7
PF3D7_0703000-1	33	16	24	7	5	11	10	7	8	41	47	37	5	10	4	5	11	1	43	139	40	3	9	12	6	7	7
PF3D7_0703100-1	1	5	3	4	1	2	4	0	2	4	8	4	4	3	0	4	1	2	3	7	4	2	3	5	3	4	6
PF3D7_0703200-1	22	2	14	5	11	9	6	2	9	10	17	13	4	8	12	5	7	4	22	70	8	5	5	10	6	6	4
PF3D7_0703300-1	11	10	6	6	6	7	4	1	4	20	18	14	4	15	4	0	5	1	13	26	15	6	5	8	5	3	8
PF3D7_0703400-1	20	4	11	1	2	2	1	0	0	11	19	24	2	5	1	0	2	0	36	93	15	1	0	1	3	2	2
PF3D7_0703500-1	43	38	36	29	27	32	13	21	20	38	33	34	35	22	28	9	20	18	46	101	48	22	25	43	13	20	21
PF3D7_0703600-1	56	46	49	20	24	30	14	14	15	45	67	52	21	35	15	6	6	8	61	126	37	17	29	30	7	9	12
PF3D7_0703700-1	19	17	19	5	9	13	50	50	77	19	28	28	17	16	17	109	66	71	29	70	19	15	14	19	52	51	49
PF3D7_0703800-1	23	2	14	0	4	4	2	1	7	30	39	31	6	5	4	0	1	3	65	117	33	7	8	6	4	4	5
PF3D7_0703900-1	87	20	49	13	3	8	5	1	4	39	58	69	6	8	11	0	4	2	134	448	93	11	13	9	13	7	7
PF3D7_0704000-1	33	6	11	6	6	5	3	2	3	16	10	24	1	6	8	0	4	1	48	159	36	6	3	7	4	5	2
PF3D7_0704100-1	75	7	25	8	8	3	34	29	50	64	216	135	2	12	4	36	51	31	282	563	147	10	6	1	66	34	38
PF3D7_0704200-1	20	5	6	3	3	4	13	22	16	8	9	9	4	5	1	17	17	10	21	60	17	4	4	3	14	15	10
PF3D7_0704300-1	70	11	25	9	10	11	16	18	23	53	97	87	4	4	6	17	19	18	162	488	88	11	10	8	32	20	22
PF3D7_0704400-1	13	5	7	1	6	0	10	18	8	19	21	26	1	5	4	11	5	17	19	79	14	5	6	4	9	18	9
PF3D7_0704500-1	38	2	9	6	3	4	12	10	21	17	31	35	6	7	2	11	11	14	44	181	26	5	3	5	18	16	11
PF3D7_0704600-1	152	53	89	34	25	29	75	62	96	83	107	106	14	24	15	68	64	74	267	811	152	30	39	43	91	68	76
PF3D7_0704700-1	41	10	8	5	1	7	8	5	2	19	48	48	2	7	9	6	5	5	64	179	62	6	9	1	10	7	6
PF3D7_0704800-1	27	5	7	2	1	2	2	1	8	10	10	10	6	5	6	5	6	4	26	68	29	8	6	7	8	7	4
PF3D7_0704900-1	11	12	6	5	9	6	74	50	94	12	16	12	2	9	5	40	44	47	15	36	27	8	4	14	58	46	40
PF3D7_0705000-1	42	16	18	8	4	4	1	4	3	26	31	31	6	9	5	4	5	2	57	220	39	6	13	6	7	3	3
PF3D7_0705100-1	22	1	11	1	1	1	2	4	5	19	29	35	1	0	1	4	4	3	54	148	23	2	1	7	7	4	4
PF3D7_0705200-1	31	4	12	2	1	6	5	2	4	31	53	57	4	1	4	3	9	4	77	225	41	7	7	5	20	4	5
PF3D7_0705300-1	37	3	6	6	5	1	5	6	3	16	28	40	0	1	0	9	11	13	56	192	32	6	3	4	8	3	8
PF3D7_0705400-1	1	1	3	1	5	1	8	3	4	3	1	4	2	0	2	2	7	5	5	13	2	0	3	0	3	2	2
PF3D7_0705500-1	37	8	20	6	5	2	14	12	21	30	19	29	2	4	4	11	16	11	64	206	39	8	5	5	18	13	14
PF3D7_0705600-1	39	13	22	2	3	7	8	11	9	21	46	26	9	4	7	7	4	5	91	219	49	6	7	3	15	7	6
PF3D7_0705700-1	16	8	11	13	16	20	3	8	2	8	6	6	9	18	14	2	4	6	15	20	8	16	14	20	7	4	5
PF3D7_0705800-1	20	17	23	10	4	11	8	3	5	21	8	7	7	9	11	6	3	1	23	30	17	6	15	11	7	9	6
PF3D7_0705900-1	6	2	0	2	2	2	0	1	2	4	7	4	5	3	3	1	2	1	4	12	5	4	3	4	3	0	2
PF3D7_0706000-1	33	13	9	16	7	18	11	5	14	20	28	21	13	24	18	10	9	10	55	116	26	17	19	15	19	18	12
PF3D7_0706100-1	43	29	29	16	11	8	15	16	22	28	36	39	8	8	13	8	11	11	59	122	51	13	18	16	24	22	12
PF3D7_0706200-1	5	2	6	1	0	2	3	1	9	3	14	10	0	3	3	2	5	4	13	13	2	1	0	1	5	7	7
PF3D7_0706300-1	1205	1174	1141	643	669	664	153	135	169	991	1106	881	625	552	406	146	109	116	1184	2106	867	563	523	663	165	166	157
PF3D7_0706400-1	7	5	3	3	10	4	4	4	5	7	9	3	2	3	4	10	2	3	8	18	11	5	2	5	3	4	4
PF3D7_0706500-1	47	15	26	9	11	16	10	9	11	36	51	38	11	11	8	8	13	4	92	226	61	12	7	13	10	4	4
PF3D7_0706600-1	28	3	12	3	1	2	2	0	0	23	20	30	2	3	3	1	1	0	43	102	11	3	5	6	9	2	2
PF3D7_0706700-1	37	31	21	20	9	20	43	44	71	46	36	40	26	24	16	41	37	30	78	170	67	27	35	26	52	43	41
PF3D7_0706800-1	3	5	4	0	1	0	8	6	4	3	3	5	1	0	0	0	7	1	5	17	5	0	1	1	5	5	5
PF3D7_0706900-1	0	0	1	0	0	1	0	0	0	0	0	3	1	1	0	0	0	0	0	1	0	0	0	0	0	0	1
PF3D7_0707000-1	2	0	1	2	2	1	0	1	0	2	0	0	0	2	1	1	1	2	3	4	0	1	0	1	0	0	0
PF3D7_0707100-1	0	0	0	0	0	0	0	0	0	1	0	1	0	0	0	0	0	0	0	9	0	0	0	0	0	0	1
PF3D7_0707200-1	64	5	18	15	6	6	10	6	12	21	60	35	4	5	3	7	7	13	98	291	64	6	6	9	17	12	8
PF3D7_0707300-1	25	10	11	7	9	12	63	61	80	19	16	26	12	6	8	63	76	47	47	93	28	6	11	5	50	42	48
PF3D7_0707400-1	12	23	9	5	8	8	15	14	9	23	27	19	4	4	5	7	13	7	25	83	20	7	12	15	9	10	9
PF3D7_0707420-1	2	3	2	1	1	0	1	0	2	0	2	2	0	1	1	0	2	0	6	6	2	0	0	0	1	0	1
PF3D7_0707500-1	38	4	12	2	3	4	12	8	4	26	39	35	2	1	2	5	6	7	71	181	40	4	1	7	6	13	1
PF3D7_0707600-1	7	6	4	1	3	5	5	1	4	9	12	6	1	2	3	5	5	4	9	30	7	5	4	4	8	4	2
PF3D7_0707700-1	17	5	10	3	6	3	4	8	11	12	19	19	4	7	4	5	1	4	29	91	15	3	4	7	10	10	4
PF3D7_0707800-1	62	31	39	17	6	19	8	4	7	69	58	57	13	26	11	5	9	9	90	215	63	29	29	33	16	7	15
PF3D7_0707900-1	7	1	3	1	0	2	2	0	0	7	4	6	3	2	3	1	3	2	9	32	8	2	2	2	0	2	2
PF3D7_0708000-1	34	17	15	7	15	9	2	6	6	23	18	33	4	9	7	1	2	1	38	112	32	13	14	7	0	5	10
PF3D7_0708100-1	9	8	7	8	14	10	13	8	5	4	11	8	4	14	17	5	2	5	8	21	11	14	12	14	5	7	4
PF3D7_0708200-1	25	3	9	2	0	4	1	0	0	11	23	34	4	3	1	0	3	0	56	129	32	0	2	3	3	0	3
PF3D7_0708300-1	88	61	63	28	34	37	16	18	21	84	60	79	19	47	34	12	15	12	85	200	84	36	45	32	25	23	30
PF3D7_0708400-1	114	74	78	87	88	114	21	6	42	77	72	75	89	120	99	28	24	21	124	327	106	96	71	132	32	24	31
PF3D7_0708500-1	81	17	30	3	6	7	7	4	8	45	55	50	7	7	4	10	7	8	101	299	57	15	5	10	18	12	5
PF3D7_0708600-1	10	5	4	0	3	2	0	0	0	5	12	4	1	1	0	0	0	1	9	36	7	1	0	2	0	0	0
PF3D7_0708700-1	3	1	0	1	0	0	3	0	1	2	2	3	0	0	2	0	0	0	1	12	1	1	0	1	5	0	2
PF3D7_0708800-1	60	28	42	36	23	39	11	12	12	29	48	49	28	37	28	4	11	7	77	233	63	36	26	27	9	17	12
PF3D7_0708900-1	33	20	21	13	6	4	8	10	16	32	30	32	6	9	3	5	2	5	47	89	39	6	15	7	13	14	7
PF3D7_0709000-1	46	42	43	19	26	23	19	22	39	63	45	41	20	36	12	21	23	17	86	156	72	21	36	36	39	28	30
PF3D7_0709050-1	73	73	56	32	40	48	19	15	19	70	64	53	34	51	29	9	9	13	66	121	60	50	52	48	12	13	19
PF3D7_0709100-1	30	9	13	5	8	9	13	16	14	14	21	22	7	11	10	14	9	11	37	115	33	7	7	16	5	11	12
PF3D7_0709200-1	9	7	3	16	23	21	22	25	27	11	10	9	33	26	21	27	17	24	8	25	6	19	25	20	25	19	25
PF3D7_0709300-1	59	8	24	14	10	16	9	6	7	28	39	50	7	15	6	7	7	10	91	254	41	12	14	15	15	12	9
PF3D7_0709400-1	19	7	12	3	5	5	2	1	5	18	27	23	0	4	0	0	4	3	62	143	33	5	6	5	7	3	7
PF3D7_0709500-1	16	10	10	8	10	8	4	5	4	22	26	14	11	13	9	7	3	2	19	27	17	6	7	8	5	5	3
PF3D7_0709600-1	56	6	21	7	4	3	2	2	2	24	46	47	2	7	1	0	2	3	98	245	50	3	5	5	9	4	0
PF3D7_0709700-1	14	5	8	2	3	3	1	1	3	6	12	12	5	1	1	2	2	0	18	33	8	2	2	4	3	3	6
PF3D7_0709800-1	1	0	1	1	1	0	2	6	3	1	3	3	0	1	0	3	2	1	4	5	3	0	2	3	1	4	1
PF3D7_0709900-1	150	17	41	11	2	4	8	5	7	71	113	121	1	2	1	8	6	5	186	571	121	9	6	1	28	12	3
PF3D7_0710000-1	84	3	37	5	7	7	9	9	10	47	86	87	5	6	1	6	11	7	151	428	84	8	11	8	30	10	11
PF3D7_0710100-1	19	3	4	0	2	2	0	2	3	13	16	28	3	4	4	2	2	1	44	122	23	1	3	4	7	1	3
PF3D7_0710200-1	171	9	52	12	13	14	11	9	12	120	232	240	3	7	12	5	10	9	342	1025	185	10	22	5	56	20	8
PF3D7_0710300-1	6	4	2	5	7	7	8	4	8	9	6	6	2	7	3	9	11	8	4	15	7	4	8	4	10	14	9
PF3D7_0710400-1	19	3	10	30	23	29	7	8	7	18	31	27	19	24	27	8	4	4	17	64	16	24	23	22	9	7	12
PF3D7_0710500-1	52	45	37	39	41	36	15	11	19	42	44	47	30	51	29	12	7	13	54	104	43	34	37	42	11	14	8
PF3D7_0710600-1	10	6	4	6	7	3	1	1	1	7	13	13	2	5	7	2	2	5	7	37	9	6	9	8	1	5	3
PF3D7_0710700-1	24	13	5	2	5	6	0	4	3	17	19	19	1	8	6	3	1	3	26	65	15	3	7	4	1	3	2
PF3D7_0710800-1	16	7	9	4	6	4	1	1	1	19	17	15	3	2	6	2	4	3	32	102	27	5	10	10	6	3	1
PF3D7_0710900-1	15	4	10	2	1	3	2	0	5	10	25	16	2	4	4	0	0	1	34	86	20	3	1	0	7	3	2
PF3D7_0711000-1	48	6	22	6	7	10	4	3	4	23	32	33	3	10	3	0	4	5	85	270	44	6	11	5	5	4	2
PF3D7_0711100-1	11	10	6	20	17	18	4	2	4	17	14	10	12	23	17	6	10	8	16	28	20	13	16	28	7	9	5
PF3D7_0711200-1	42	43	34	20	15	18	15	9	12	52	47	53	19	19	26	13	11	7	66	117	42	33	32	24	16	11	10
PF3D7_0711300-1	5	2	4	1	1	2	2	3	2	2	4	2	2	0	1	1	0	0	10	20	4	4	2	4	1	2	0
PF3D7_0711400-1	38	6	11	5	2	2	6	3	2	18	22	25	4	3	3	2	0	1	85	183	23	5	2	4	5	2	4
PF3D7_0711500-1	12	11	7	4	6	4	2	1	1	12	6	14	2	2	1	1	2	0	23	80	12	7	5	3	4	3	2
PF3D7_0711600-1	0	0	0	0	0	0	0	0	0	0	0	0	0	0	0	0	0	0	1	0	0	0	0	0	0	0	0
PF3D7_0711700-1	41	28	25	5	0	1	5	0	0	26	31	29	2	2	0	1	1	0	82	230	58	4	0	6	3	2	2
PF3D7_0711800-1	0	0	0	0	0	0	0	0	0	0	0	0	0	0	0	0	0	0	0	0	0	0	0	0	0	0	0
PF3D7_0711900-1	1	2	2	1	1	1	0	1	0	1	0	0	0	0	0	1	0	0	2	3	0	1	0	3	3	0	0
PF3D7_0712000-1	43	26	27	4	0	2	2	3	3	24	21	25	2	1	1	4	1	0	63	226	43	3	3	6	3	0	1
PF3D7_0712100-1	0	0	0	0	0	0	0	0	0	0	0	0	0	0	0	0	0	0	0	1	0	0	0	0	0	0	1
PF3D7_0712200-1	0	1	0	1	0	0	0	0	0	0	1	0	0	1	0	0	0	0	3	1	0	0	0	0	0	0	0
PF3D7_0712300-1	36	25	21	0	1	1	1	4	6	16	14	9	0	2	0	3	0	2	64	188	40	4	0	3	7	2	5
PF3D7_0712400-1	17	11	11	0	0	2	2	0	0	4	11	10	0	0	2	0	1	1	32	76	17	3	0	2	1	0	1
PF3D7_0712500-1	4	2	2	0	0	1	1	1	1	1	1	1	0	0	0	0	1	0	0	4	3	0	0	1	0	0	0
PF3D7_0712600-1	78	63	80	9	12	7	3	6	6	21	13	18	0	1	0	1	0	0	38	144	35	1	2	1	1	0	0
PF3D7_0712700-1	0	0	0	0	0	0	0	0	0	0	0	0	0	0	0	0	0	0	0	0	0	0	0	0	0	0	0
PF3D7_0712800-1	38	19	18	6	5	9	12	6	8	13	22	9	1	0	0	1	1	2	47	137	20	1	1	1	0	1	0
PF3D7_0712900-1	63	59	44	7	4	3	6	10	3	21	23	23	0	1	0	1	2	1	53	140	25	1	1	4	1	0	2
PF3D7_0713000-1	27	24	25	3	2	6	0	1	1	5	3	4	0	2	0	0	1	0	9	26	7	2	0	2	0	1	1
PF3D7_0713100-1	365	364	393	54	61	55	41	40	50	458	397	437	34	48	30	12	21	14	384	668	344	59	46	61	35	36	44
PF3D7_0713200-1	6	3	0	0	0	0	0	1	0	2	0	0	0	0	1	0	0	0	4	7	0	0	0	0	0	0	0
PF3D7_0713300-1	12	13	13	1	5	3	8	2	8	8	12	7	5	4	0	3	8	1	15	33	14	7	3	7	6	3	6
PF3D7_0713400-1	6	2	3	3	2	4	2	0	3	6	7	5	4	1	2	5	1	2	5	17	4	2	1	3	3	2	1
PF3D7_0713500-1	18	1	5	2	2	1	1	3	1	8	14	20	0	0	2	2	1	1	33	112	18	2	6	2	4	1	0
PF3D7_0713600-1	23	7	18	1	3	6	2	4	0	13	20	33	2	1	3	1	3	1	27	106	26	2	3	2	2	1	2
PF3D7_0713700-1	8	5	5	3	2	0	4	4	3	9	7	5	5	1	1	2	3	1	6	17	9	4	2	4	1	5	2
PF3D7_0713800-1	9	6	11	1	4	2	3	6	5	2	14	5	1	2	3	4	2	3	25	42	14	4	2	0	12	4	2
PF3D7_0713900-1	93	18	35	16	12	7	10	7	4	59	51	84	3	9	15	7	4	5	124	341	75	15	15	7	14	8	10
PF3D7_0714000-1	4	2	9	3	3	5	14	6	16	5	4	8	3	2	3	9	16	13	10	28	10	4	2	1	11	9	11
PF3D7_0714100-1	60	3	4	2	0	0	0	1	1	15	39	40	0	0	1	0	0	1	81	250	39	6	1	1	5	3	2
PF3D7_0714200-1	21	6	8	4	6	3	8	1	4	18	23	25	2	8	1	3	11	6	38	122	30	8	7	1	14	4	6
PF3D7_0714300-1	44	8	12	8	6	3	4	7	4	29	43	47	7	6	10	3	4	5	93	241	45	14	11	6	17	3	6
PF3D7_0714400-1	16	5	9	4	2	2	2	3	1	5	15	13	1	4	4	2	2	0	18	70	21	3	4	3	2	0	3
PF3D7_0714500-1	25	6	9	6	6	5	3	5	3	10	15	16	3	3	3	3	1	3	32	85	17	6	5	3	7	5	3
PF3D7_0714600-1	39	11	8	8	3	3	4	0	10	28	47	34	2	7	6	3	8	3	70	237	41	10	8	7	12	7	7
PF3D7_0714700-1	1	1	0	0	0	0	0	0	0	0	0	0	0	0	0	0	0	0	1	1	0	0	0	0	0	0	0
PF3D7_0714800-1	0	0	0	0	0	0	0	0	0	3	1	1	0	0	0	0	0	0	3	1	0	0	1	0	0	0	0
PF3D7_0714900-1	11	7	9	2	6	8	0	1	1	4	9	8	6	4	4	0	1	2	8	21	12	4	2	4	1	3	0
PF3D7_0715000-1	9	7	11	7	4	8	6	13	11	24	30	23	10	19	4	10	9	12	27	44	16	6	5	9	11	6	7
PF3D7_0715100-1	6	9	3	6	4	3	1	2	1	5	7	2	3	0	2	1	2	0	10	14	3	4	1	10	0	1	4
PF3D7_0715200-1	40	3	21	2	4	3	10	5	3	24	38	46	1	2	3	8	4	7	81	232	41	9	3	2	8	7	3
PF3D7_0715300-1	7	3	2	5	6	3	0	5	8	8	5	3	4	3	3	8	10	4	7	16	4	2	7	6	8	4	6
PF3D7_0715400-1	11	1	6	2	1	0	0	2	0	10	12	5	1	1	0	1	0	0	20	36	7	3	0	0	3	0	1
PF3D7_0715500-1	1	1	0	2	0	1	1	0	1	4	1	3	0	2	1	0	2	0	2	7	0	1	1	0	1	0	0
PF3D7_0715600-1	3	1	3	2	3	4	2	5	0	2	2	2	0	4	1	3	3	2	3	13	5	1	4	6	4	0	0
PF3D7_0715700-1	0	1	0	1	2	1	0	0	1	2	0	1	1	0	0	1	0	0	1	6	2	0	0	1	0	1	0
PF3D7_0715800-1	3	1	8	4	2	1	3	2	5	2	7	6	1	2	2	1	2	2	12	34	5	3	6	4	2	4	4
PF3D7_0715900-1	18	4	6	6	4	0	2	1	3	5	10	11	6	6	3	1	2	4	29	86	19	1	2	4	8	2	4
PF3D7_0716000-1	45	22	20	14	5	12	1	4	2	43	40	36	6	10	10	3	3	7	62	155	42	11	7	9	9	7	9
PF3D7_0716100-1	82	31	59	39	20	30	11	10	13	44	80	78	27	39	18	16	11	6	143	334	85	31	28	38	15	13	13
PF3D7_0716200-1	17	4	8	3	6	1	3	3	5	5	13	12	2	2	1	3	2	0	22	66	22	4	5	5	5	0	3
PF3D7_0716300-1	4	5	8	12	13	11	4	9	11	7	8	4	7	10	14	10	22	15	6	15	8	13	10	18	10	9	17
PF3D7_0716400-1	2	4	0	4	8	5	0	2	3	2	7	5	5	13	3	4	3	2	3	12	5	9	7	3	1	3	3
PF3D7_0716500-1	13	9	6	9	3	8	2	2	4	14	20	13	10	8	9	10	5	4	16	47	20	7	8	11	5	2	2
PF3D7_0716600-1	25	26	20	28	29	40	30	35	40	17	27	24	17	24	23	22	21	17	47	105	39	33	48	56	30	29	21
PF3D7_0716700-1	31	14	17	7	3	9	2	4	6	14	23	27	7	5	2	5	1	3	53	142	32	11	9	4	7	2	5
PF3D7_0716800-1	13	9	7	4	3	10	7	7	11	12	14	9	5	7	4	9	11	3	17	39	9	3	4	7	14	4	10
PF3D7_0716900-1	20	20	24	32	30	31	56	54	61	45	21	37	21	38	17	63	50	61	36	81	35	28	39	48	52	58	74
PF3D7_0717000-1	107	78	78	175	186	185	51	61	74	110	120	105	169	226	167	87	50	66	126	180	89	149	195	247	51	53	63
PF3D7_0717100-1	52	39	60	21	24	32	57	95	98	45	54	51	23	27	19	85	44	77	81	199	56	19	30	38	70	72	62
PF3D7_0717200-1	27	14	20	25	18	18	25	29	28	16	18	25	11	24	8	24	13	24	40	121	30	21	21	35	39	34	29
PF3D7_0717300-1	11	8	4	2	4	1	0	2	3	8	17	18	2	1	4	1	1	1	23	75	16	1	2	5	5	1	0
PF3D7_0717400-1	26	15	14	6	4	3	17	15	20	20	23	21	9	9	4	16	22	20	49	113	27	6	8	16	18	23	14
PF3D7_0717500-1	16	1	11	2	2	1	9	6	11	7	12	15	2	2	0	9	12	13	19	54	16	3	4	3	12	8	6
PF3D7_0717600-1	26	13	10	5	0	5	16	14	11	9	25	33	5	9	7	8	10	6	57	182	38	7	3	3	11	10	12
PF3D7_0717700-1	20	19	12	9	10	10	21	7	25	15	18	12	4	12	8	21	21	14	32	87	24	15	14	14	20	13	11
PF3D7_0717800-1	105	37	38	15	14	19	4	8	14	38	64	71	6	14	11	13	3	6	139	430	73	13	11	11	15	11	5
PF3D7_0717900-1	19	1	4	3	0	1	2	0	1	6	12	15	1	2	1	1	0	0	15	73	10	5	3	3	3	1	0
PF3D7_0718000-1	272	75	116	63	56	72	12	13	16	152	258	254	43	53	31	7	13	19	367	1059	283	54	76	102	65	25	20
PF3D7_0718100-1	110	10	31	8	8	12	4	2	2	51	103	96	3	2	2	2	1	6	149	469	78	10	3	3	23	6	3
PF3D7_0718300-1	11	1	7	2	2	0	2	1	3	8	6	10	1	1	1	1	1	0	13	51	16	2	3	1	2	3	1
PF3D7_0718400-1	47	55	45	24	31	32	28	48	42	79	78	69	27	56	30	54	45	47	52	112	60	26	30	50	45	44	43
PF3D7_0718500-1	13	3	7	5	8	7	18	18	23	11	13	6	4	2	4	8	13	24	28	35	16	2	8	5	28	24	23
PF3D7_0718600-1	65	9	23	12	3	5	6	2	12	50	58	64	8	15	9	4	7	8	128	322	66	9	5	14	13	9	3
PF3D7_0718700-1	41	36	37	31	26	29	30	31	41	38	29	25	20	19	13	22	28	22	41	66	31	19	16	18	47	40	35
PF3D7_0718800-1	9	8	7	8	13	6	6	3	5	9	7	10	8	13	8	10	7	1	9	26	10	7	11	20	4	4	7
PF3D7_0718900-1	9	12	9	12	5	2	3	3	1	10	16	16	6	4	5	5	4	3	16	33	23	7	5	8	7	4	4
PF3D7_0719000-1	8	1	0	0	2	1	0	0	0	4	7	5	5	4	4	1	1	2	9	34	8	1	4	2	1	1	2
PF3D7_0719100-1	442	429	366	264	310	297	79	86	101	319	353	329	280	304	271	85	73	53	394	757	370	267	314	384	87	76	76
PF3D7_0719200-1	73	38	65	23	26	18	6	1	5	66	67	80	19	32	19	4	6	6	68	148	87	14	35	36	7	5	6
PF3D7_0719300-1	49	12	22	7	3	7	3	4	2	29	23	37	5	6	9	6	4	4	88	209	37	8	5	4	11	3	5
PF3D7_0719400-1	72	18	29	4	17	13	5	5	11	38	76	50	6	10	16	14	9	12	113	327	73	9	10	11	18	9	6
PF3D7_0719500-1	24	18	11	15	24	23	41	47	78	37	37	25	22	32	25	56	64	51	46	93	36	17	22	33	61	53	54
PF3D7_0719600-1	11	9	2	9	3	10	12	7	8	18	7	5	7	2	8	5	5	9	11	28	9	6	7	7	9	5	5
PF3D7_0719700-1	3	3	8	6	7	7	2	2	3	3	4	3	4	4	3	0	2	3	7	11	4	3	4	5	0	1	3
PF3D7_0719800-1	21	1	9	3	2	4	4	3	4	19	27	25	5	1	0	3	5	7	37	64	20	6	4	3	3	3	8
PF3D7_0719900-1	118	29	57	18	9	19	15	10	16	57	95	106	9	18	26	15	14	7	193	658	104	23	23	23	44	15	7
PF3D7_0720000-1	11	7	5	5	1	2	0	4	5	6	10	3	2	6	6	6	4	2	11	23	5	4	3	5	5	4	2
PF3D7_0720100-1	20	6	7	9	7	7	2	0	2	16	20	15	6	10	5	0	3	2	30	91	16	7	6	10	4	3	0
PF3D7_0720200-1	6	0	1	0	0	3	2	0	6	5	4	2	1	2	2	4	0	1	9	25	7	2	2	2	2	2	1
PF3D7_0720300-1	39	19	31	3	9	17	1	4	4	22	19	21	7	19	7	2	3	3	25	58	23	4	6	17	4	3	4
PF3D7_0720400-1	25	18	14	6	12	9	5	3	4	29	21	26	12	14	14	5	6	10	34	102	25	6	8	11	5	8	5
PF3D7_0720500-1	40	33	39	64	82	68	81	84	77	26	22	26	41	47	56	75	58	69	50	86	31	64	60	67	71	74	63
PF3D7_0720600-1	92	101	68	159	156	149	86	75	95	113	104	79	136	165	122	115	111	98	96	163	98	131	156	188	105	109	89
PF3D7_0720700-1	80	18	31	5	10	6	16	22	34	37	62	80	6	4	3	27	32	11	131	373	92	14	5	6	36	27	33
PF3D7_0720800-1	7	1	2	1	1	1	1	1	2	3	8	3	0	1	4	0	0	0	12	19	7	0	1	2	0	2	2
PF3D7_0720900-1	8	3	2	1	0	1	1	3	0	1	6	9	0	1	3	1	0	1	14	38	5	1	1	2	2	1	0
PF3D7_0721000-1	177	43	70	54	45	48	52	49	66	106	154	144	46	43	46	58	31	44	299	716	167	59	58	66	77	53	53
PF3D7_0721100-1	10	6	3	12	15	17	11	2	13	8	6	11	15	10	11	7	8	3	14	29	5	10	18	12	8	7	13
PF3D7_0721200-1	168	139	132	118	147	174	214	229	292	279	269	239	281	350	234	275	272	237	194	362	136	110	171	179	252	235	236
PF3D7_0721300-1	61	15	14	6	2	5	1	1	2	17	29	38	6	3	5	3	1	1	72	216	45	7	3	5	6	2	1
PF3D7_0721400-1	10	8	6	2	2	1	2	3	3	25	20	16	3	7	3	6	4	2	13	34	10	2	8	6	7	1	6
PF3D7_0721500-1	73	61	58	34	38	43	11	11	14	101	105	79	67	47	41	11	9	6	108	229	61	35	32	36	23	19	15
PF3D7_0721600-1	14	11	13	3	14	13	1	5	3	11	4	9	8	11	13	0	2	1	17	22	11	5	8	8	0	1	2
PF3D7_0721700-1	6	10	11	8	12	13	3	4	9	13	5	5	4	10	4	4	2	4	13	34	15	6	2	6	10	5	4
PF3D7_0721800-1	4	5	3	1	1	7	2	1	3	7	5	4	3	2	2	3	3	1	13	11	6	1	2	5	5	1	2
PF3D7_0721900-1	3	9	4	3	0	4	1	1	1	4	6	3	1	6	1	2	4	2	5	6	3	2	2	2	1	2	2
PF3D7_0722000-1	33	6	11	4	4	7	1	4	4	13	17	22	4	7	3	4	0	2	35	122	25	3	5	6	8	11	5
PF3D7_0722100-1	17	13	20	8	9	18	106	106	176	19	12	13	3	1	8	94	71	61	39	64	43	19	15	22	113	129	123
PF3D7_0722200-1	33	8	16	1	2	1	38	36	40	18	30	27	6	3	2	41	37	28	75	154	24	5	6	2	44	41	41
PF3D7_0722300-1	36	17	16	12	14	6	92	98	115	28	70	40	10	10	15	79	44	63	70	203	43	13	13	14	81	71	87
PF3D7_0722400-1	15	28	20	6	4	14	6	5	15	29	29	19	9	11	7	9	7	5	27	42	20	7	13	9	8	5	6
PF3D7_0722500-1	25	2	11	3	0	3	2	2	0	11	18	18	2	2	2	3	1	2	56	129	20	5	2	0	6	1	1
PF3D7_0722600-1	32	8	11	4	1	8	4	3	10	10	27	24	4	5	5	4	4	4	43	136	35	5	3	6	8	3	7
PF3D7_0722700-1	1	0	1	1	0	0	2	0	2	2	3	2	2	0	2	0	0	3	1	4	1	1	0	2	0	2	2
PF3D7_0722800-1	26	7	12	5	0	2	1	0	0	9	15	17	0	3	1	1	2	0	38	97	10	4	1	0	0	1	1
PF3D7_0722900-1	26	15	13	11	10	8	14	11	21	41	43	34	23	13	19	27	14	12	37	58	24	6	9	10	11	12	14
PF3D7_0723000-1	3	0	1	4	0	0	1	0	0	1	7	6	1	1	0	0	0	0	4	33	5	0	0	3	0	0	0
PF3D7_0723100-1	7	0	3	1	0	0	1	0	1	2	9	5	0	0	0	0	0	0	13	49	7	0	0	0	1	0	0
PF3D7_0723200-1	9	16	8	8	12	8	101	163	173	10	7	12	14	18	23	141	142	124	23	55	25	11	13	15	129	113	116
PF3D7_0723300-1	25	6	9	3	1	3	6	5	3	10	10	18	1	7	3	5	2	3	38	118	25	4	1	2	7	7	7
PF3D7_0723400-1	55	20	21	11	9	11	8	11	13	39	48	42	10	8	9	5	8	7	82	254	47	8	12	11	11	9	7
PF3D7_0723500-1	16	24	21	13	11	15	11	10	14	27	16	15	9	7	5	6	9	3	31	47	26	13	7	16	14	12	11
PF3D7_0723600-1	5	3	1	5	2	6	1	0	5	8	4	3	6	2	2	4	1	2	8	10	3	1	5	4	0	2	0
PF3D7_0723700-1	29	6	13	2	5	3	9	13	9	7	22	19	2	7	3	13	6	5	45	132	22	4	4	5	13	6	6
PF3D7_0723800-1	53	31	38	19	15	17	67	38	76	38	70	60	21	28	15	56	64	45	111	316	68	17	17	19	60	54	61
PF3D7_0723900-1	34	9	12	4	10	10	20	16	25	19	23	24	9	10	5	27	17	28	44	132	27	5	8	9	21	17	20
PF3D7_0724000-1	279	274	282	228	249	262	133	132	151	263	295	283	173	227	145	170	154	122	324	706	301	182	227	238	130	150	150
PF3D7_0724100-1	47	7	13	11	6	5	4	4	6	22	33	31	5	4	7	2	7	3	60	174	35	6	6	5	8	6	3
PF3D7_0724200-1	13	4	4	0	0	1	2	1	1	10	8	17	2	1	3	0	2	2	18	57	15	2	4	0	4	0	0
PF3D7_0724300-1	28	31	20	21	30	32	20	23	33	51	55	48	18	44	21	19	11	25	43	92	40	35	40	46	29	30	19
PF3D7_0724400-1	5	0	0	0	1	1	1	4	2	1	0	4	1	0	0	1	0	0	3	4	1	0	0	1	0	1	0
PF3D7_0724500-1	33	11	14	28	38	35	53	59	46	20	23	26	34	38	34	64	47	37	23	81	29	25	33	35	51	55	41
PF3D7_0724600-1	56	42	45	23	20	26	25	13	26	57	56	55	21	32	27	18	15	17	88	189	74	19	22	33	31	12	14
PF3D7_0724700-1	133	25	54	27	17	21	29	46	39	62	107	128	15	24	18	46	34	36	218	612	130	18	29	30	54	39	42
PF3D7_0724800-1	21	13	17	8	7	7	5	5	10	14	14	14	9	10	6	10	6	5	29	56	18	8	8	3	8	12	8
PF3D7_0724900-1	46	13	15	4	3	3	5	10	12	21	32	38	6	5	4	12	14	10	115	333	50	8	8	4	16	11	5
PF3D7_0725000-1	39	4	16	3	5	9	11	12	17	17	41	41	4	2	6	11	11	8	62	222	38	8	3	8	16	15	9
PF3D7_0725100-1	42	12	27	13	11	12	9	15	12	39	32	40	16	9	13	14	9	7	74	201	43	11	15	10	13	12	5
PF3D7_0725200-1	4	4	3	2	2	4	1	0	3	6	4	2	2	3	1	1	3	0	6	9	4	0	2	1	4	1	5
PF3D7_0725300-1	19	7	7	1	1	4	2	1	3	10	12	18	2	3	0	2	0	1	26	80	16	5	4	2	5	2	1
PF3D7_0725400-1	3	8	6	3	2	4	11	9	12	5	5	5	2	7	10	6	9	5	6	32	9	3	5	9	10	13	10
PF3D7_0725500-1	12	7	14	11	3	8	257	253	294	19	15	16	9	9	14	189	264	185	24	33	11	8	11	7	196	193	150
PF3D7_0725600-1	0	0	0	0	0	0	0	0	0	0	0	0	0	1	0	0	0	0	0	2	1	1	0	0	0	0	0
PF3D7_0725700-1	0	0	1	0	0	0	0	0	1	1	0	0	1	0	0	0	0	0	1	1	0	0	0	0	1	1	0
PF3D7_0725800-1	0	0	0	0	0	0	0	0	0	0	0	0	0	0	0	0	0	0	0	0	0	0	0	0	0	0	0
PF3D7_0725900-1	0	0	0	0	0	0	0	0	0	0	0	0	0	0	0	0	0	0	0	0	0	0	0	0	0	0	0
PF3D7_0726000-1	3	4	1	2	5	0	1	0	2	0	2	2	1	1	1	1	1	1	4	10	1	2	0	1	1	0	2
PF3D7_0726100-1	77	44	42	29	25	22	11	14	14	70	70	66	25	33	25	14	13	13	114	225	51	29	37	53	19	17	17
PF3D7_0726200-1	18	6	4	4	4	5	8	10	9	12	18	18	5	7	1	6	6	2	28	87	13	3	6	2	6	5	2
PF3D7_0726300-1	54	39	37	21	17	21	44	48	75	40	51	36	24	26	20	32	42	32	48	175	49	27	33	16	40	33	40
PF3D7_0726400-1	161	20	55	29	23	38	26	44	43	103	162	175	17	41	36	36	44	41	254	667	159	26	43	39	71	53	39
PF3D7_0726500-1	127	26	39	23	19	12	12	14	17	60	97	115	16	25	17	19	27	13	142	487	104	28	24	20	31	20	23
PF3D7_0726600-1	26	21	19	24	33	52	17	33	36	24	33	19	38	52	38	39	34	28	33	98	32	31	34	34	33	41	30
PF3D7_0726700-1	1	1	0	2	4	4	3	2	2	2	3	3	2	2	1	0	3	1	5	12	3	7	1	1	0	1	0
PF3D7_0726800-1	5	12	12	0	6	3	6	2	5	24	22	20	9	9	4	12	5	11	12	18	16	2	9	5	4	3	5
PF3D7_0726900-1	11	7	12	10	9	14	12	16	19	18	19	15	19	18	13	21	13	25	14	29	14	16	20	22	12	18	16
PF3D7_0727000-1	48	4	14	7	6	11	6	2	4	25	45	48	2	6	9	4	4	7	71	232	30	5	5	9	13	5	4
PF3D7_0727100-1	12	2	4	1	2	3	2	8	6	8	13	20	4	2	2	4	7	10	19	72	10	2	3	6	8	4	9
PF3D7_0727200-1	6	1	4	4	2	1	2	1	2	8	6	6	1	6	1	1	3	1	13	35	8	7	3	3	1	1	2
PF3D7_0727300-1	25	12	18	3	8	6	4	1	3	14	25	18	7	10	7	5	3	5	33	83	29	4	11	14	12	8	5
PF3D7_0727400-1	5	3	3	2	4	4	4	3	2	5	4	2	5	3	0	8	4	0	9	23	4	7	8	8	12	5	4
PF3D7_0727500-1	25	0	7	3	2	1	1	1	0	16	15	23	5	3	2	2	3	1	43	124	14	0	1	5	5	6	4
PF3D7_0727600-1	26	2	8	5	6	4	2	2	1	14	26	27	3	9	5	3	3	2	36	90	22	5	5	3	6	4	3
PF3D7_0727700-1	31	7	7	5	3	3	3	4	6	18	29	25	0	4	3	1	3	2	62	152	29	1	7	5	7	2	6
PF3D7_0727800-1	46	34	30	15	16	16	14	19	20	38	33	52	12	16	14	11	15	11	95	221	69	13	17	16	15	16	19
PF3D7_0727900-1	35	21	32	18	14	16	21	19	29	42	45	49	6	14	8	25	21	17	52	125	38	11	8	13	21	30	31
PF3D7_0728000-1	8	6	3	2	4	2	3	5	6	4	9	3	2	4	3	5	6	0	14	33	11	1	4	3	5	5	7
PF3D7_0728100-1	195	17	54	9	11	6	12	9	9	113	215	230	6	5	11	8	13	8	320	857	207	17	15	11	36	14	9
PF3D7_0728200-1	4	4	6	0	0	1	2	0	3	6	11	10	2	1	1	0	0	0	24	43	10	0	4	1	3	1	0
PF3D7_0728300-1	24	7	7	22	27	28	45	50	51	32	22	38	15	27	21	48	37	43	31	66	20	22	16	25	48	40	34
PF3D7_0728400.1-1	0	0	0	0	0	0	0	0	0	0	0	0	0	0	0	0	0	0	0	0	0	0	0	0	0	0	0
PF3D7_0728400.2-1	0	0	0	0	0	0	0	0	0	0	0	0	0	0	0	0	0	0	0	0	0	0	0	0	0	0	0
PF3D7_0728500-1	16	16	9	31	37	40	22	26	33	13	10	10	31	27	27	25	21	30	18	30	12	31	38	40	28	29	30
PF3D7_0728600-1	143	19	41	9	3	8	10	7	7	45	74	119	6	6	7	7	8	6	181	559	121	10	14	10	15	15	6
PF3D7_0728700-1	34	4	9	3	3	3	2	1	1	12	35	41	4	3	0	4	3	3	61	140	27	4	2	3	9	7	2
PF3D7_0728800-1	29	3	8	2	2	3	1	1	1	11	18	16	4	3	5	3	5	1	29	70	17	4	6	5	4	2	1
PF3D7_0728900-1	90	60	53	200	223	242	97	130	152	94	100	92	166	221	182	110	94	101	103	284	91	179	199	272	133	111	130
PF3D7_0729000-1	2	2	3	2	1	3	4	0	2	3	5	1	0	0	1	1	1	1	9	8	3	1	1	3	6	1	0
PF3D7_0729100-1	16	8	17	4	4	2	6	3	1	14	19	14	4	3	1	2	4	3	48	115	28	3	6	2	7	4	2
PF3D7_0729200-1	21	12	8	2	5	10	1	4	2	15	13	22	7	5	8	3	2	6	21	32	17	6	8	4	7	5	5
PF3D7_0729300-1	40	15	11	5	5	5	0	2	2	29	42	29	2	5	13	2	2	2	91	229	40	10	6	4	6	2	2
PF3D7_0729400-1	8	7	4	1	4	3	4	3	3	7	8	8	5	3	6	3	1	2	5	18	9	4	1	3	3	6	0
PF3D7_0729500-1	15	4	8	3	3	2	1	2	6	5	16	15	0	2	3	4	5	1	34	94	17	4	1	5	2	5	3
PF3D7_0729600-1	5	0	2	0	0	1	3	1	2	4	13	10	1	2	1	3	1	2	20	54	10	5	1	2	5	3	0
PF3D7_0729700-1	17	9	13	10	11	6	8	18	29	14	19	21	17	13	11	19	24	14	34	84	21	11	6	8	32	25	23
PF3D7_0729800-1	6	0	5	0	0	0	0	1	0	1	4	3	0	0	0	0	1	1	6	8	3	0	0	1	0	1	0
PF3D7_0729900-1	93	74	55	163	127	119	53	51	62	109	100	101	151	134	113	70	46	45	108	317	98	103	116	155	67	68	53
PF3D7_0730000-1	2	3	0	4	6	0	5	3	4	7	10	3	4	3	6	7	5	2	12	20	5	1	4	8	6	7	4
PF3D7_0730100-1	33	3	6	0	4	4	2	1	1	11	18	29	4	6	5	3	2	2	47	111	20	2	3	1	6	3	3
PF3D7_0730200-1	4	6	6	3	6	7	5	4	9	10	11	11	5	4	2	7	2	3	18	43	10	5	3	9	9	2	5
PF3D7_0730300-1	15	11	6	9	12	11	12	7	12	14	27	23	5	9	8	4	3	6	24	63	25	6	4	8	10	11	11
PF3D7_0730400-1	12	14	16	14	13	9	50	53	59	27	27	20	18	24	27	44	50	40	28	42	22	15	13	26	38	37	45
PF3D7_0730500-1	104	13	39	9	6	3	109	136	164	63	104	100	3	9	7	85	111	86	211	479	85	8	8	9	129	92	90
PF3D7_0730600-1	15	6	13	1	4	1	1	1	4	11	8	13	5	3	7	1	2	1	14	18	10	3	2	5	2	4	2
PF3D7_0730700-1	3	5	1	3	0	2	0	0	0	5	4	4	1	1	2	0	0	1	4	9	5	0	1	1	2	2	0
PF3D7_0730800.1-1	0	0	0	0	0	0	0	0	0	0	0	0	0	0	0	0	0	0	0	0	0	0	0	0	0	0	0
PF3D7_0730800.2-1	0	0	0	0	0	0	0	0	0	0	0	0	0	0	0	0	0	0	0	0	0	0	0	0	0	0	0
PF3D7_0730900-1	31	15	13	6	1	7	1	1	1	14	13	17	3	4	3	0	0	0	54	149	25	2	3	1	2	0	2
PF3D7_0731000-1	64	35	39	7	3	11	22	18	20	45	60	48	9	9	11	6	11	7	39	100	46	12	6	12	24	27	22
PF3D7_0731100-1	19	9	12	5	1	3	5	2	6	11	14	12	2	2	5	2	1	1	38	103	22	5	2	5	6	2	5
PF3D7_0731200-1	20	11	18	1	2	2	6	4	1	25	28	32	5	1	1	2	4	1	29	57	17	2	1	4	5	6	3
PF3D7_0731300-1	9	1	3	1	0	1	1	0	1	10	4	5	3	4	2	1	1	0	11	32	12	3	3	3	4	3	1
PF3D7_0731400-1	85	118	122	23	45	23	1884	2057	2168	95	89	71	13	25	19	1160	1515	1274	234	447	213	36	55	71	1513	1645	1707
PF3D7_0731500-1	16	8	12	13	7	11	34	22	33	11	13	9	2	6	7	17	20	17	16	58	17	8	7	4	29	21	36
PF3D7_0731600-1	50	35	17	20	22	16	8	2	11	20	28	32	12	16	14	6	10	6	75	237	54	20	20	13	6	13	12
PF3D7_0731700-1	2	1	4	0	0	0	0	0	0	0	3	2	1	0	0	0	0	0	5	16	2	1	0	0	1	1	0
PF3D7_0731800-1	4	0	1	0	0	0	0	0	1	1	3	2	0	0	1	0	0	0	2	4	2	0	0	0	2	0	0
PF3D7_0731900-1	11	1	5	0	0	0	0	0	0	6	6	5	0	0	0	0	1	0	17	44	8	2	0	1	0	0	0
PF3D7_0732000-1	1	0	1	0	0	0	0	0	0	0	0	0	0	0	0	0	0	0	0	2	1	0	0	0	1	0	0
PF3D7_0732100-1	0	0	2	0	0	1	0	0	0	0	0	0	0	0	0	0	0	0	0	4	0	0	0	0	0	0	0
PF3D7_0732200-1	0	2	1	1	0	0	0	1	0	0	1	0	0	0	0	0	0	0	2	6	0	0	2	0	1	0	0
PF3D7_0732300-1	0	1	0	0	0	0	0	0	0	1	0	0	1	0	0	0	0	0	2	8	1	0	0	0	0	1	1
PF3D7_0732400-1	1	1	1	0	0	0	0	0	0	1	1	0	0	2	0	0	0	0	0	0	3	0	0	0	0	0	1
PF3D7_0732500-1	8	2	4	1	1	1	1	1	2	1	7	0	1	2	0	0	0	0	5	12	4	0	2	1	1	0	3
PF3D7_0732600-1	0	0	0	0	0	0	0	1	0	0	0	0	0	0	0	0	0	0	0	0	0	0	0	0	0	0	0
PF3D7_0732700-1	1	0	4	0	1	0	0	0	0	1	2	1	0	0	0	0	0	0	5	10	0	1	0	0	0	0	0
PF3D7_0732800-1	1	0	7	0	0	0	0	0	0	2	6	5	0	0	0	0	0	0	8	14	3	1	0	0	1	0	0
PF3D7_0732900-1	3	3	2	5	0	0	2	1	0	3	6	0	3	0	1	1	1	0	13	24	12	2	2	4	6	6	3
PF3D7_0733000-1	24	17	23	1	2	1	3	4	1	25	22	25	4	3	0	2	1	2	73	173	54	3	3	7	7	5	5
PF3D7_0800100-1	39	20	33	13	11	8	16	24	30	23	30	34	14	7	6	20	17	19	69	156	42	17	14	15	32	14	28
PF3D7_0800200-1	61	38	46	17	15	14	46	40	47	54	49	45	15	16	11	49	29	27	115	323	79	22	26	32	38	40	47
PF3D7_0800300-1	24	24	17	3	1	2	0	2	1	22	31	28	1	2	0	4	2	3	49	169	30	10	7	15	11	12	7
PF3D7_0800400-1	2	2	0	3	0	0	0	1	1	3	4	6	0	0	1	2	0	0	56	81	39	10	9	11	4	5	7
PF3D7_0800500-1	1	0	0	0	2	1	0	2	0	1	1	1	0	2	0	0	0	1	5	14	5	3	1	6	0	1	1
PF3D7_0800600-1	5	0	0	0	1	1	0	0	0	3	1	1	0	0	0	1	0	0	4	18	1	0	0	0	0	0	0
PF3D7_0800700-1	27	11	6	1	0	0	1	0	1	13	11	15	0	1	0	0	0	1	33	115	20	2	0	0	3	0	1
PF3D7_0800800-1	10	6	6	0	1	1	0	5	0	4	4	10	1	0	0	1	2	2	11	28	10	1	0	1	2	0	2
PF3D7_0800900-1	56	49	36	27	35	26	5	10	13	61	54	58	38	52	33	12	13	6	38	101	35	23	25	25	7	5	4
PF3D7_0801000-1	8	9	8	7	1	7	1	1	2	14	11	11	4	2	5	2	2	1	7	26	6	2	3	4	5	0	0
PF3D7_0801100-1	259	273	246	115	126	127	203	261	336	212	167	157	96	121	98	283	212	218	281	476	262	138	143	165	223	192	213
PF3D7_0801200-1	2	1	0	2	1	1	0	0	0	3	1	0	0	0	0	0	0	0	2	5	4	0	0	2	0	2	0
PF3D7_0801300-1	26	36	32	25	22	21	5	10	10	34	34	26	13	18	11	12	6	5	41	83	39	16	22	26	12	11	11
PF3D7_0801400-1	4	0	3	3	1	0	1	1	1	1	1	0	0	1	0	0	0	0	4	2	0	0	2	0	0	0	0
PF3D7_0801500-1	8	4	6	4	4	2	0	0	1	7	9	10	3	2	2	2	4	0	12	47	8	3	3	3	1	2	2
PF3D7_0801600-1	6	5	5	5	6	3	0	0	1	9	6	5	1	4	7	3	0	4	7	7	3	3	4	5	1	2	3
PF3D7_0801700-1	72	7	26	6	11	10	5	5	9	41	81	79	7	17	11	10	4	5	110	338	62	9	10	13	20	3	8
PF3D7_0801800-1	49	34	40	20	22	22	10	8	11	46	48	54	9	25	27	9	11	9	94	252	68	19	19	14	7	11	14
PF3D7_0801900-1	175	30	75	15	13	7	6	2	8	137	270	231	11	17	15	4	4	6	368	954	214	17	12	12	58	9	9
PF3D7_0802000-1	49	42	38	27	23	32	10	10	8	26	42	39	20	27	32	10	10	7	84	196	40	26	18	34	14	4	12
PF3D7_0802100-1	83	24	37	11	13	8	15	9	17	36	68	63	8	12	14	8	16	17	122	342	60	17	14	11	19	12	19
PF3D7_0802200-1	20	17	17	23	28	42	7	16	11	21	35	37	32	38	24	17	13	11	30	82	33	40	37	33	14	8	15
PF3D7_0802300-1	33	19	13	18	15	21	3	7	5	19	21	21	10	17	6	6	2	1	33	107	28	12	13	13	6	8	9
PF3D7_0802400-1	42	13	18	25	18	16	37	36	51	25	38	22	20	19	10	41	20	24	60	165	35	15	17	16	34	32	30
PF3D7_0802500-1	239	229	202	168	167	175	51	43	57	237	204	210	153	172	119	61	28	45	265	636	202	145	153	187	66	54	38
PF3D7_0802600-1	81	21	28	4	8	5	27	22	39	44	65	67	2	2	2	19	26	19	128	408	74	11	6	3	34	26	21
PF3D7_0802700-1	19	1	7	1	0	1	0	1	1	8	17	14	0	1	1	1	0	0	23	85	9	1	0	0	4	3	3
PF3D7_0802800-1	15	2	4	3	1	1	2	5	7	2	8	3	4	1	3	3	7	5	13	45	14	1	4	0	3	5	5
PF3D7_0802900-1	7	0	0	3	1	2	10	19	15	1	2	6	3	12	1	27	24	33	4	9	4	1	4	2	11	8	8
PF3D7_0803000-1	84	29	47	16	23	14	12	13	18	63	46	46	27	38	24	20	16	19	91	210	52	15	15	21	27	17	13
PF3D7_0803100-1	119	49	63	31	31	25	20	13	14	67	93	90	36	28	22	12	10	11	142	393	80	29	28	28	22	14	9
PF3D7_0803200-1	48	14	17	3	10	12	18	14	27	51	53	61	9	13	9	17	22	16	86	208	46	8	9	26	24	23	11
PF3D7_0803300-1	13	0	4	3	0	0	2	5	2	4	6	14	0	3	0	0	3	1	15	35	6	1	4	2	6	0	0
PF3D7_0803400-1	21	10	16	2	6	9	11	12	13	20	28	36	4	3	4	9	10	11	57	126	19	3	3	1	17	12	15
PF3D7_0803500-1	26	19	28	12	13	11	33	39	53	43	34	38	16	19	10	45	32	34	55	134	50	12	25	21	40	34	45
PF3D7_0803600-1	37	16	17	17	16	9	18	18	24	30	44	39	12	11	7	5	19	18	60	188	43	9	13	22	20	21	23
PF3D7_0803700-1	26	28	14	12	11	20	21	8	28	23	26	15	7	17	9	29	16	15	20	42	28	18	13	16	20	14	9
PF3D7_0803800-1	15	4	6	7	0	4	1	3	5	10	10	8	0	3	2	5	3	2	21	48	9	1	3	4	3	1	2
PF3D7_0803900-1	0	2	0	0	1	0	0	0	0	2	1	1	1	0	0	0	0	0	2	0	0	1	1	0	0	0	2
PF3D7_0804000-1	53	25	31	14	15	25	8	10	10	39	31	35	8	7	13	5	8	3	87	205	53	13	12	18	15	7	11
PF3D7_0804100-1	0	0	0	0	0	0	0	0	0	0	1	0	0	0	0	0	0	0	1	4	1	0	0	0	0	1	0
PF3D7_0804200-1	2	1	1	1	0	0	0	0	0	2	1	1	0	0	1	0	0	0	3	6	1	0	0	0	1	0	0
PF3D7_0804300-1	29	4	5	7	4	8	0	3	11	6	11	12	3	4	4	3	2	2	28	112	19	4	2	4	9	4	1
PF3D7_0804400-1	32	14	12	6	9	5	10	8	13	20	40	19	6	12	6	12	6	8	59	212	41	9	7	16	13	10	4
PF3D7_0804500-1	311	36	101	45	31	28	29	22	34	155	235	274	23	30	29	36	44	30	405	1154	238	42	42	34	99	38	43
PF3D7_0804600-1	18	10	12	9	6	12	4	3	8	15	15	14	10	8	8	6	7	7	31	49	19	3	10	9	12	8	10
PF3D7_0804700-1	114	6	44	2	3	6	1	2	3	58	140	131	2	5	2	2	10	3	212	553	87	5	8	6	19	4	4
PF3D7_0804800-1	7	7	10	4	0	0	4	4	3	11	10	13	3	0	3	6	3	3	22	50	12	3	1	5	7	4	4
PF3D7_0804900-1	56	69	49	15	20	16	21	15	23	55	49	44	11	8	11	14	14	14	74	138	63	14	22	26	16	9	21
PF3D7_0805000-1	52	52	75	14	21	29	21	21	27	53	56	49	17	20	10	20	17	22	106	180	85	27	25	36	29	31	22
PF3D7_0805100-1	5	2	0	0	0	0	2	2	0	4	4	8	0	2	1	1	0	1	5	22	4	0	0	0	1	4	1
PF3D7_0805200-1	1	0	1	0	0	1	3	2	5	0	1	2	0	0	1	0	5	1	3	3	0	0	0	0	6	4	2
PF3D7_0805300-1	74	2	14	3	1	1	15	7	6	43	47	55	0	1	0	4	12	6	100	282	70	4	2	0	15	9	18
PF3D7_0805400-1	6	3	1	0	3	1	0	0	1	3	4	5	1	2	0	0	0	1	3	12	3	1	1	3	3	1	0
PF3D7_0805500-1	50	34	36	21	19	24	19	15	17	52	63	44	23	20	10	14	23	19	99	211	68	23	34	56	24	15	12
PF3D7_0805600-1	3	1	3	3	4	5	4	4	1	3	6	2	3	3	4	2	3	5	10	11	4	5	1	11	3	3	3
PF3D7_0805700-1	13	5	7	3	2	3	3	1	1	3	8	11	3	5	2	7	5	3	26	65	14	1	1	2	4	11	4
PF3D7_0805800-1	11	1	2	1	3	0	0	0	0	8	11	12	1	2	1	0	1	1	22	61	6	1	3	1	1	0	0
PF3D7_0805900-1	8	2	2	1	0	1	0	0	1	2	1	3	1	1	2	0	0	0	15	21	6	0	1	0	1	0	1
PF3D7_0806000-1	53	5	22	7	5	6	2	1	0	25	33	33	2	6	3	2	3	1	86	199	45	9	6	5	4	4	6
PF3D7_0806100-1	37	6	9	2	1	0	3	3	4	27	33	31	2	1	1	3	9	5	73	201	33	4	1	2	3	7	2
PF3D7_0806200-1	16	9	7	13	13	15	38	50	53	6	11	13	9	15	15	50	45	51	20	43	13	7	7	10	42	38	47
PF3D7_0806300-1	13	7	9	1	2	1	18	30	23	13	7	18	2	0	1	16	18	22	20	89	18	7	1	2	20	22	21
PF3D7_0806400-1	17	4	7	9	9	7	11	19	17	8	12	15	5	9	5	22	7	16	17	33	11	2	6	8	13	14	10
PF3D7_0806500-1	12	11	11	4	2	3	10	9	19	12	6	15	1	3	2	16	10	13	22	81	15	4	5	7	12	15	16
PF3D7_0806600-1	34	5	8	3	1	2	3	2	1	5	17	22	1	2	4	1	0	0	43	145	33	4	0	0	6	8	0
PF3D7_0806700-1	51	10	28	8	10	5	6	7	10	30	54	71	14	16	8	1	10	5	108	258	63	13	9	10	11	10	5
PF3D7_0806800-1	29	28	25	17	10	13	23	20	22	17	33	34	14	19	11	22	18	14	53	163	41	23	19	14	18	15	22
PF3D7_0806900-1	38	27	26	18	22	22	30	40	55	24	34	37	18	34	17	35	44	36	49	112	52	14	21	32	44	30	24
PF3D7_0807000-1	108	112	130	62	76	71	29	46	39	83	76	68	65	85	52	48	35	27	132	210	124	62	71	86	31	38	36
PF3D7_0807100-1	88	53	79	68	92	81	17	31	33	93	118	93	82	95	68	24	20	23	127	291	96	83	82	105	39	25	17
PF3D7_0807200-1	243	245	191	130	158	200	107	103	124	239	214	197	137	200	163	110	125	101	246	455	231	144	176	206	134	111	109
PF3D7_0807300-1	5	2	5	2	4	1	7	16	18	10	6	5	2	3	4	20	11	12	10	16	5	7	5	5	13	13	9
PF3D7_0807400-1	18	19	19	14	21	23	9	8	12	15	20	13	15	19	20	16	8	15	17	46	14	24	25	23	17	18	17
PF3D7_0807500-1	22	15	24	14	22	11	6	11	18	18	30	19	16	33	15	14	20	7	32	67	24	16	17	24	13	10	10
PF3D7_0807600-1	20	17	13	12	9	13	11	8	9	19	19	23	8	17	17	7	9	5	40	109	29	5	10	10	7	6	2
PF3D7_0807700-1	38	14	18	10	4	6	7	5	11	27	33	23	5	11	6	10	14	6	77	207	34	7	8	12	16	4	10
PF3D7_0807800-1	11	5	5	2	1	4	8	2	10	7	9	9	1	1	4	2	7	7	14	41	9	2	3	5	4	3	1
PF3D7_0807900-1	6	6	3	2	5	1	3	1	1	2	7	4	1	1	2	1	4	0	5	16	4	0	2	4	4	3	2
PF3D7_0808000-1	36	9	17	2	2	4	5	4	11	20	20	35	4	5	9	6	2	9	58	192	44	4	6	12	8	8	3
PF3D7_0808100-1	17	6	10	7	3	5	8	10	16	19	13	22	5	4	4	7	7	8	37	71	20	5	8	11	6	5	3
PF3D7_0808200-1	19	25	23	12	11	7	127	133	189	23	23	23	6	6	5	117	92	89	51	83	39	12	12	19	122	159	128
PF3D7_0808300-1	19	3	3	6	6	6	6	3	4	10	11	8	5	7	5	17	7	3	18	45	3	5	8	3	7	5	7
PF3D7_0808400-1	21	13	15	34	47	38	45	52	63	41	43	30	45	53	32	60	49	32	20	57	32	39	46	71	44	59	47
PF3D7_0808500-1	3	3	4	0	1	0	0	0	1	4	7	3	2	3	2	0	0	0	5	14	5	1	0	4	0	2	0
[truncated: 3,681 more rows]
