# Supplementary material for: RecQ helicases in the malaria parasite Plasmodium falciparum affect genome stability, gene expression patterns and DNA replication dynamics
Source: PLoS Genet. 2018 Jul 2;14(7):e1007490. doi: 10.1371/journal.pgen.1007490 (PMC6044543; doi:10.1371/journal.pgen.1007490)
Supplement: S3 Spreadsheet — Lists of differentially expressed genes identified by RNA-seq analysis in ΔPfBLM or PfWRN-k/d parasites. The first sheet lists the numbers of up- and down-regulated genes in each mutant. The next 6 sheets are labelled BLM or WRN, with R, T and S referring to a ring, trophozoite or schizont time point respectively: the genomic location and product description of each gene is listed. GO terms obtained from PlasmoDB.org for each gene set are also listed in a separate set of 6 sheets. (XLSX) [file pgen.1007490.s025.xlsx]

## Sheet: Numbers of genes
Comparison	Total deregulated genes	Up in mutant	Down in mutant		Total deregulated genes (increased stringency)
	(at >1.5x fold change)				>2x fold change	>3x fold change
3D7R vs BLMR	306	147	159		199	70
3D7R vs WRNR	888	185	703		492	48
3D7T vs BLMT	109	74	35		99	57
3D7T vs WRNT	28	21	7		28	26
3D7S vs BLMS	80	39	41		65	39
3D7S vs WRNS	23	15	8		23	21
Sum of all genes	1434	481	953		906	261

## Sheet: BLMR
Gene ID	Chromosome	Genomic Location	[Product Description]
PF3D7_0100100	1	Pf3D7_01_v3: 29,510 - 37,126 (+)	erythrocyte membrane protein 1, PfEMP1 (VAR)
PF3D7_0103200	1	Pf3D7_01_v3: 140,662 - 142,219 (-)	nucleoside transporter 4 (NT4)
PF3D7_0103500	1	Pf3D7_01_v3: 154,176 - 160,426 (+)	conserved Plasmodium protein, unknown function
PF3D7_0103600	1	Pf3D7_01_v3: 161,131 - 166,229 (+)	ATP-dependent RNA helicase, putative
PF3D7_0104000	1	Pf3D7_01_v3: 175,609 - 176,376 (+)	thrombospondin-related sporozoite protein (TRSP)
PF3D7_0106100	1	Pf3D7_01_v3: 260,658 - 261,809 (-)	V-type proton ATPase subunit C, putative
PF3D7_0108800	1	Pf3D7_01_v3: 357,834 - 360,339 (+)	conserved Plasmodium protein, unknown function
PF3D7_0108900	1	Pf3D7_01_v3: 361,987 - 362,586 (-)	unspecified product
PF3D7_0110100	1	Pf3D7_01_v3: 389,261 - 392,065 (-)	selenocysteine-specific elongation factor selB homologue, putative
PF3D7_0112900	1	Pf3D7_01_v3: 486,500 - 487,186 (+)	Plasmodium exported protein, unknown function
PF3D7_0113000	1	Pf3D7_01_v3: 487,892 - 490,127 (-)	glutamic acid-rich protein (GARP)
PF3D7_0115300	1	Pf3D7_01_v3: 595,102 - 596,273 (+)	rifin (RIF)
PF3D7_0115500	1	Pf3D7_01_v3: 600,692 - 601,992 (+)	erythrocyte membrane protein 1 (PfEMP1), pseudogene
PF3D7_0200200	2	Pf3D7_02_v3: 33,030 - 34,259 (-)	rifin (RIF)
PF3D7_0202000	2	Pf3D7_02_v3: 103,385 - 105,796 (-)	knob-associated histidine-rich protein (KAHRP)
PF3D7_0202100	2	Pf3D7_02_v3: 109,564 - 110,580 (-)	liver stage associated protein 2 (LSAP2)
PF3D7_0202400	2	Pf3D7_02_v3: 120,524 - 124,102 (+)	gamete antigen 27/25, putative
PF3D7_0202900	2	Pf3D7_02_v3: 138,927 - 141,192 (+)	palmitoyltransferase, putative (DHHC12)
PF3D7_0207700	2	Pf3D7_02_v3: 308,847 - 312,155 (-)	serine repeat antigen 4 (SERA4)
PF3D7_0212800	2	Pf3D7_02_v3: 528,249 - 531,923 (+)	multidrug efflux pump, putative
PF3D7_0213200	2	Pf3D7_02_v3: 540,409 - 540,969 (-)	conserved Plasmodium protein, unknown function
PF3D7_0213600	2	Pf3D7_02_v3: 546,482 - 555,294 (-)	conserved Plasmodium protein, unknown function
PF3D7_0214800	2	Pf3D7_02_v3: 605,045 - 609,325 (+)	conserved Plasmodium membrane protein, unknown function
PF3D7_0216100	2	Pf3D7_02_v3: 664,984 - 668,532 (-)	conserved Plasmodium protein, unknown function
PF3D7_0217200	2	Pf3D7_02_v3: 709,799 - 715,252 (-)	conserved Plasmodium protein, unknown function
PF3D7_0221900	2	Pf3D7_02_v3: 873,917 - 875,178 (-)	erythrocyte membrane protein 1 (PfEMP1), pseudogene
PF3D7_0223400	2	Pf3D7_02_v3: 913,244 - 914,457 (+)	rifin (RIF)
PF3D7_0301000	3	Pf3D7_03_v3: 69,460 - 71,919 (-)	acyl-CoA synthetase (ACS2)
PF3D7_0301300	3	Pf3D7_03_v3: 82,011 - 83,515 (-)	alpha/beta hydrolase, putative
PF3D7_0302200	3	Pf3D7_03_v3: 119,458 - 124,735 (+)	cytoadherence linked asexual protein 3.2 (CLAG3.2)
PF3D7_0302400	3	Pf3D7_03_v3: 132,332 - 133,502 (-)	unspecified product
PF3D7_0303400	3	Pf3D7_03_v3: 178,420 - 181,127 (+)	palmitoyltransferase (DHHC1)
PF3D7_0303800	3	Pf3D7_03_v3: 194,430 - 196,211 (+)	IBR domain protein, putative
PF3D7_0309000	3	Pf3D7_03_v3: 384,375 - 386,879 (+)	dual specificity protein phosphatase (YVH1)
PF3D7_0309500	3	Pf3D7_03_v3: 402,933 - 405,440 (+)	asparagine synthetase, putative
PF3D7_0311600	3	Pf3D7_03_v3: 499,602 - 502,353 (+)	dolichyl-diphosphooligosaccharide--protein glycosyltransferase subunit 1, putative
PF3D7_0312100	3	Pf3D7_03_v3: 513,752 - 516,262 (+)	E3 ubiquitin-protein ligase, putative
PF3D7_0314200	3	Pf3D7_03_v3: 572,666 - 576,823 (-)	conserved Plasmodium protein, unknown function
PF3D7_0314400	3	Pf3D7_03_v3: 579,539 - 580,465 (-)	serine/threonine protein phosphatase 6, putative (PPP6)
PF3D7_0317700	3	Pf3D7_03_v3: 728,259 - 738,076 (+)	CPSF (cleavage and polyadenylation specific factor), subunit A, putative
PF3D7_0318100	3	Pf3D7_03_v3: 743,929 - 745,053 (+)	stomatin-like protein
PF3D7_0320600	3	Pf3D7_03_v3: 862,741 - 863,832 (-)	conserved Plasmodium protein, unknown function
PF3D7_0320700	3	Pf3D7_03_v3: 865,014 - 866,420 (+)	signal peptidase complex subunit 2, putative (SPC2)
PF3D7_0321300	3	Pf3D7_03_v3: 890,014 - 892,764 (-)	conserved Plasmodium protein, unknown function
PF3D7_0321700	3	Pf3D7_03_v3: 903,764 - 910,118 (-)	microtubule and actin binding protein, putative
PF3D7_0321900	3	Pf3D7_03_v3: 922,974 - 927,942 (+)	cyclic amine resistance locus protein (CARL)
PF3D7_0324100	3	Pf3D7_03_v3: 1,007,413 - 1,008,202 (-)	Pfmc-2TM Maurer's cleft two transmembrane protein (MC-2TM)
PF3D7_0324800	3	Pf3D7_03_v3: 1,027,571 - 1,028,929 (+)	rifin (RIF)
PF3D7_0400300	4	Pf3D7_04_v3: 42,032 - 43,374 (-)	rifin (RIF)
PF3D7_0400500	4	Pf3D7_04_v3: 59,636 - 60,939 (+)	rifin (RIF)
PF3D7_0400700	4	Pf3D7_04_v3: 63,104 - 64,476 (-)	rifin (RIF)
PF3D7_0401200	4	Pf3D7_04_v3: 79,193 - 80,451 (+)	rifin (RIF)
PF3D7_0401900	4	Pf3D7_04_v3: 108,380 - 111,295 (-)	acyl-CoA synthetase (ACS6)
PF3D7_0402000	4	Pf3D7_04_v3: 114,601 - 116,058 (-)	Plasmodium exported protein (PHISTa), unknown function
PF3D7_0402300	4	Pf3D7_04_v3: 137,640 - 146,653 (+)	reticulocyte binding protein homologue 1 (RH1)
PF3D7_0403300	4	Pf3D7_04_v3: 180,430 - 181,551 (-)	conserved Plasmodium protein, unknown function
PF3D7_0403400	4	Pf3D7_04_v3: 182,870 - 194,712 (+)	conserved Plasmodium protein, unknown function
PF3D7_0404400	4	Pf3D7_04_v3: 238,360 - 239,499 (-)	6-cysteine protein (P36)
PF3D7_0406500	4	Pf3D7_04_v3: 334,282 - 344,054 (-)	conserved Plasmodium protein, unknown function
PF3D7_0412700	4	Pf3D7_04_v3: 561,667 - 569,342 (-)	erythrocyte membrane protein 1, PfEMP1 (VAR)
PF3D7_0415800	4	Pf3D7_04_v3: 693,906 - 696,533 (+)	RING zinc finger protein, putative
PF3D7_0421200	4	Pf3D7_04_v3: 967,087 - 968,273 (+)	rifin (RIF)
PF3D7_0421300	4	Pf3D7_04_v3: 969,031 - 976,591 (-)	erythrocyte membrane protein 1, PfEMP1 (VAR)
PF3D7_0422000	4	Pf3D7_04_v3: 998,647 - 1,000,185 (+)	steroid dehydrogenase, putative
PF3D7_0423500	4	Pf3D7_04_v3: 1,058,997 - 1,060,551 (+)	glideosome associated protein with multiple membrane spans 2 (GAPM2)
PF3D7_0425800	4	Pf3D7_04_v3: 1,156,423 - 1,167,821 (+)	erythrocyte membrane protein 1, PfEMP1 (VAR)
PF3D7_0426000	4	Pf3D7_04_v3: 1,173,053 - 1,180,226 (-)	erythrocyte membrane protein 1, PfEMP1 (VAR)
PF3D7_0501400	5	Pf3D7_05_v3: 74,509 - 79,842 (+)	interspersed repeat antigen (FIRA)
PF3D7_0504900	5	Pf3D7_05_v3: 206,450 - 208,375 (+)	conserved protein, unknown function
PF3D7_0509300	5	Pf3D7_05_v3: 388,696 - 389,191 (-)	conserved Plasmodium protein, unknown function
PF3D7_0509900	5	Pf3D7_05_v3: 416,365 - 417,309 (+)	conserved Plasmodium protein, unknown function
PF3D7_0511600	5	Pf3D7_05_v3: 517,259 - 517,885 (-)	apical rhoptry neck protein (ARNP)
PF3D7_0513700	5	Pf3D7_05_v3: 581,227 - 584,124 (+)	secreted ookinete protein, putative (PSOP12)
PF3D7_0513900	5	Pf3D7_05_v3: 587,752 - 588,677 (+)	conserved Plasmodium protein, unknown function
PF3D7_0514700	5	Pf3D7_05_v3: 610,089 - 614,771 (+)	conserved Plasmodium protein, unknown function
PF3D7_0516500	5	Pf3D7_05_v3: 683,708 - 685,859 (+)	metabolite/drug transporter, putative
PF3D7_0520900	5	Pf3D7_05_v3: 857,038 - 858,477 (+)	S-adenosyl-L-homocysteine hydrolase (SAHH)
PF3D7_0521300	5	Pf3D7_05_v3: 870,184 - 874,570 (-)	conserved Plasmodium protein, unknown function
PF3D7_0523300	5	Pf3D7_05_v3: 970,266 - 970,962 (-)	conserved Plasmodium protein, unknown function
PF3D7_0526000	5	Pf3D7_05_v3: 1,075,913 - 1,078,333 (-)	RAP protein, putative
PF3D7_0527300	5	Pf3D7_05_v3: 1,135,976 - 1,137,870 (-)	methionine aminopeptidase 1a, putative (METAP1a)
PF3D7_0528600	5	Pf3D7_05_v3: 1,176,969 - 1,177,286 (-)	conserved Plasmodium protein, unknown function
PF3D7_0530700	5	Pf3D7_05_v3: 1,250,737 - 1,254,190 (+)	conserved Plasmodium protein, unknown function
PF3D7_0531100	5	Pf3D7_05_v3: 1,270,388 - 1,278,484 (-)	conserved Plasmodium protein, unknown function
PF3D7_0532200	5	Pf3D7_05_v3: 1,303,662 - 1,304,526 (-)	Plasmodium exported protein (PHISTc), unknown function
PF3D7_0532900	5	Pf3D7_05_v3: 1,326,245 - 1,327,429 (+)	rifin (RIF)
PF3D7_0600300	6	Pf3D7_06_v3: 15,065 - 16,410 (-)	rifin (RIF)
PF3D7_0600500	6	Pf3D7_06_v3: 26,557 - 27,830 (+)	rifin (RIF)
PF3D7_0602600	6	Pf3D7_06_v3: 107,037 - 111,664 (-)	conserved Plasmodium protein, unknown function
PF3D7_0604300	6	Pf3D7_06_v3: 182,216 - 184,537 (+)	conserved Plasmodium protein, unknown function
PF3D7_0612700	6	Pf3D7_06_v3: 525,987 - 527,030 (-)	6-cysteine protein (P12)
PF3D7_0613300	6	Pf3D7_06_v3: 540,077 - 544,798 (-)	rhoptry protein ROP14 (ROP14)
PF3D7_0615300	6	Pf3D7_06_v3: 627,693 - 630,317 (-)	GPI-anchored wall transfer protein 1, putative (GWT1)
PF3D7_0617700	6	Pf3D7_06_v3: 741,269 - 742,406 (-)	rifin (RIF)
PF3D7_0619300	6	Pf3D7_06_v3: 803,374 - 814,552 (-)	conserved Plasmodium protein, unknown function
PF3D7_0623300	6	Pf3D7_06_v3: 947,493 - 948,644 (-)	EGF-like membrane protein, putative
PF3D7_0623500	6	Pf3D7_06_v3: 952,906 - 954,848 (-)	superoxide dismutase [Fe] (SOD2)
PF3D7_0624200	6	Pf3D7_06_v3: 985,047 - 986,870 (-)	conserved Plasmodium protein, unknown function
PF3D7_0626100	6	Pf3D7_06_v3: 1,056,052 - 1,058,529 (+)	oxidoreductase, short-chain dehydrogenase family, putative
PF3D7_0626500	6	Pf3D7_06_v3: 1,069,962 - 1,072,805 (+)	conserved Plasmodium protein, unknown function
PF3D7_0626800	6	Pf3D7_06_v3: 1,078,995 - 1,081,320 (+)	pyruvate kinase (PyrK)
PF3D7_0632400	6	Pf3D7_06_v3: 1,350,724 - 1,352,087 (+)	rifin (RIF)
PF3D7_0632700	6	Pf3D7_06_v3: 1,371,501 - 1,372,861 (+)	rifin (RIF)
PF3D7_0701100	7	Pf3D7_07_v3: 55,562 - 56,781 (-)	rifin (RIF)
PF3D7_0704100	7	Pf3D7_07_v3: 180,036 - 190,715 (+)	conserved Plasmodium membrane protein, unknown function
PF3D7_0704300	7	Pf3D7_07_v3: 197,691 - 203,249 (+)	conserved Plasmodium membrane protein, unknown function
PF3D7_0705200	7	Pf3D7_07_v3: 256,086 - 260,684 (+)	conserved Plasmodium protein, unknown function
PF3D7_0706300	7	Pf3D7_07_v3: 305,563 - 306,032 (+)	conserved Plasmodium protein, unknown function
PF3D7_0712300	7	Pf3D7_07_v3: 542,906 - 550,520 (-)	erythrocyte membrane protein 1, PfEMP1 (VAR)
PF3D7_0712600	7	Pf3D7_07_v3: 566,726 - 574,308 (-)	erythrocyte membrane protein 1, PfEMP1 (VAR)
PF3D7_0712800	7	Pf3D7_07_v3: 581,386 - 588,923 (-)	erythrocyte membrane protein 1, PfEMP1 (VAR)
PF3D7_0712900	7	Pf3D7_07_v3: 590,326 - 597,733 (-)	erythrocyte membrane protein 1, PfEMP1 (VAR)
PF3D7_0713000	7	Pf3D7_07_v3: 602,141 - 603,381 (+)	rifin (RIF)
PF3D7_0719100	7	Pf3D7_07_v3: 838,990 - 840,024 (-)	conserved Plasmodium protein, unknown function
PF3D7_0720500	7	Pf3D7_07_v3: 886,346 - 887,487 (+)	conserved Plasmodium protein, unknown function
PF3D7_0728300	7	Pf3D7_07_v3: 1,213,841 - 1,214,476 (-)	conserved Plasmodium protein, unknown function
PF3D7_0731400	7	Pf3D7_07_v3: 1,353,758 - 1,355,482 (+)	serine/threonine protein kinase, FIKK family, pseudogene (FIKK7.2)
PF3D7_0801100	8	Pf3D7_08_v3: 91,397 - 97,571 (-)	28S ribosomal RNA
PF3D7_0807000	8	Pf3D7_08_v3: 370,784 - 372,623 (+)	gas41 homologue, putative
PF3D7_0809700	8	Pf3D7_08_v3: 499,463 - 501,569 (-)	RuvB-like helicase 1 (RUVB1)
PF3D7_0813700	8	Pf3D7_08_v3: 671,157 - 675,416 (-)	ABC transporter F family member 1, putative (ABCF1)
PF3D7_0813800	8	Pf3D7_08_v3: 676,391 - 677,464 (+)	GDP-mannose 4,6-dehydratase (GMD)
PF3D7_0816300	8	Pf3D7_08_v3: 751,942 - 756,173 (-)	conserved Plasmodium protein, unknown function
PF3D7_0816700	8	Pf3D7_08_v3: 767,110 - 767,880 (+)	trafficking protein particle complex subunit 2-like protein, putative (TRAPPC2L)
PF3D7_0817600	8	Pf3D7_08_v3: 800,920 - 804,034 (-)	conserved Plasmodium protein, unknown function
PF3D7_0818300	8	Pf3D7_08_v3: 833,185 - 835,334 (+)	dynactin subunit 6, putative
PF3D7_0819600	8	Pf3D7_08_v3: 885,198 - 886,136 (-)	conserved Plasmodium protein, unknown function
PF3D7_0820600	8	Pf3D7_08_v3: 929,145 - 930,861 (+)	conserved Plasmodium membrane protein, unknown function
PF3D7_0821400	8	Pf3D7_08_v3: 965,822 - 966,657 (+)	conserved Plasmodium protein, unknown function
PF3D7_0821600	8	Pf3D7_08_v3: 969,690 - 971,714 (+)	clp1-related protein, putative
PF3D7_0824400	8	Pf3D7_08_v3: 1,062,304 - 1,064,061 (-)	nucleoside transporter 2 (NT2)
PF3D7_0826400	8	Pf3D7_08_v3: 1,148,010 - 1,149,830 (-)	dehydrodolichyl diphosphate synthetase, putative
PF3D7_0828700	8	Pf3D7_08_v3: 1,233,372 - 1,236,473 (+)	conserved Plasmodium protein, unknown function
PF3D7_0829500	8	Pf3D7_08_v3: 1,260,048 - 1,266,698 (-)	conserved Plasmodium protein, unknown function
PF3D7_0900200	9	Pf3D7_09_v3: 29,797 - 31,157 (-)	rifin (RIF)
PF3D7_0902300	9	Pf3D7_09_v3: 102,492 - 104,593 (-)	serine/threonine protein kinase, FIKK family (FIKK9.4)
PF3D7_0902400	9	Pf3D7_09_v3: 106,514 - 108,406 (-)	serine/threonine protein kinase, FIKK family (FIKK9.5)
PF3D7_0902500	9	Pf3D7_09_v3: 109,334 - 111,329 (-)	serine/threonine protein kinase, FIKK family (FIKK9.6)
PF3D7_0902800	9	Pf3D7_09_v3: 121,621 - 125,006 (-)	serine repeat antigen 9 (SERA9)
PF3D7_0903300	9	Pf3D7_09_v3: 140,977 - 150,588 (+)	conserved Plasmodium membrane protein, unknown function
PF3D7_0904000	9	Pf3D7_09_v3: 187,342 - 188,622 (-)	GTPase-activating protein, putative
PF3D7_0910300	9	Pf3D7_09_v3: 475,671 - 476,969 (+)	conserved Plasmodium protein, unknown function
PF3D7_0916200	9	Pf3D7_09_v3: 675,922 - 679,632 (+)	conserved Plasmodium protein, unknown function
PF3D7_0918600	9	Pf3D7_09_v3: 764,848 - 767,034 (+)	ATP-dependent DNA helicase Q1 (RECQ1)
PF3D7_0921100	9	Pf3D7_09_v3: 861,392 - 862,784 (+)	conserved Plasmodium protein, unknown function
PF3D7_0923300	9	Pf3D7_09_v3: 947,033 - 949,498 (+)	perforin-like protein 3 (PLP3)
PF3D7_0923600	9	Pf3D7_09_v3: 958,763 - 959,917 (+)	lipoate-protein ligase 2 (LipL2)
PF3D7_0930500	9	Pf3D7_09_v3: 1,212,169 - 1,216,500 (-)	diacylglycerol kinase, putative (DGK1)
PF3D7_0934600	9	Pf3D7_09_v3: 1,354,581 - 1,355,495 (+)	conserved Plasmodium protein, unknown function
PF3D7_0934800	9	Pf3D7_09_v3: 1,361,935 - 1,363,848 (+)	cAMP-dependent protein kinase catalytic subunit (PKAc)
PF3D7_0936600	9	Pf3D7_09_v3: 1,446,929 - 1,447,947 (+)	Plasmodium exported protein (PHISTc), unknown function (GEXP05)
PF3D7_0937800	9	Pf3D7_09_v3: 1,495,579 - 1,503,336 (-)	erythrocyte membrane protein 1, PfEMP1 (VAR)
PF3D7_1000300	10	Pf3D7_10_v3: 41,773 - 42,963 (-)	rifin (RIF)
PF3D7_1002500	10	Pf3D7_10_v3: 123,770 - 124,882 (-)	conserved Plasmodium protein, unknown function
PF3D7_1003200	10	Pf3D7_10_v3: 149,342 - 150,038 (+)	conserved Plasmodium protein, unknown function
PF3D7_1006200	10	Pf3D7_10_v3: 262,150 - 262,997 (-)	DNA/RNA-binding protein Alba 3 (ALBA3)
PF3D7_1011900	10	Pf3D7_10_v3: 460,335 - 461,993 (-)	heme oxygenase (HO)
PF3D7_1012500	10	Pf3D7_10_v3: 478,758 - 480,539 (-)	phosphoglucomutase, putative
PF3D7_1014200	10	Pf3D7_10_v3: 560,538 - 563,353 (+)	male gamete fusion factor HAP2, putative (HAP2)
PF3D7_1019800	10	Pf3D7_10_v3: 804,328 - 807,582 (-)	tRNA methyltransferase, putative
PF3D7_1020200	10	Pf3D7_10_v3: 816,066 - 818,972 (-)	conserved Plasmodium protein, unknown function
PF3D7_1020800	10	Pf3D7_10_v3: 840,212 - 843,403 (+)	dihydrolipoamide acyltransferase component E2 (DLAT)
PF3D7_1021600	10	Pf3D7_10_v3: 871,095 - 871,886 (+)	deoxyribose-phosphate aldolase, putative
PF3D7_1021900	10	Pf3D7_10_v3: 905,473 - 912,345 (-)	conserved Plasmodium protein (10b antigen), unknown function
PF3D7_1022700	10	Pf3D7_10_v3: 951,752 - 952,579 (-)	phospholipid scramblase, putative
PF3D7_1025000	10	Pf3D7_10_v3: 1,045,608 - 1,049,760 (-)	formin 2, putative
PF3D7_1025400	10	Pf3D7_10_v3: 1,061,399 - 1,067,085 (-)	conserved Plasmodium membrane protein, unknown function
PF3D7_1031100	10	Pf3D7_10_v3: 1,254,843 - 1,255,586 (-)	conserved Plasmodium protein, unknown function
PF3D7_1031200	10	Pf3D7_10_v3: 1,257,384 - 1,258,478 (+)	MORN repeat-containing protein 1 (MORN1)
PF3D7_1031300	10	Pf3D7_10_v3: 1,260,310 - 1,263,069 (+)	conserved Plasmodium protein, unknown function
PF3D7_1037400	10	Pf3D7_10_v3: 1,481,763 - 1,485,353 (-)	conserved Plasmodium protein, unknown function
PF3D7_1038500	10	Pf3D7_10_v3: 1,548,455 - 1,549,731 (-)	Plasmodium exported protein, unknown function
PF3D7_1039300	10	Pf3D7_10_v3: 1,581,698 - 1,582,711 (-)	unspecified product
PF3D7_1040100	10	Pf3D7_10_v3: 1,602,935 - 1,603,989 (+)	rifin (RIF)
PF3D7_1041100	10	Pf3D7_10_v3: 1,635,596 - 1,636,779 (+)	rifin (RIF)
PF3D7_1100100	11	Pf3D7_11_v3: 24,160 - 31,598 (+)	erythrocyte membrane protein 1, PfEMP1 (VAR)
PF3D7_1100200	11	Pf3D7_11_v3: 32,666 - 42,386 (-)	erythrocyte membrane protein 1, PfEMP1 (VAR)
PF3D7_1100300	11	Pf3D7_11_v3: 45,056 - 46,233 (+)	rifin (RIF)
PF3D7_1101100	11	Pf3D7_11_v3: 66,686 - 67,965 (-)	rifin (RIF)
PF3D7_1101200	11	Pf3D7_11_v3: 70,081 - 71,289 (-)	rifin (RIF)
PF3D7_1103400	11	Pf3D7_11_v3: 146,427 - 150,815 (+)	FeS cluster assembly protein SufD, putative (SufD)
PF3D7_1103700	11	Pf3D7_11_v3: 160,115 - 160,852 (+)	casein kinase II beta chain (CK2beta1)
PF3D7_1103900	11	Pf3D7_11_v3: 175,248 - 175,433 (+)	conserved Plasmodium protein, unknown function
PF3D7_1105700	11	Pf3D7_11_v3: 247,451 - 248,971 (+)	tRNA-splicing ligase RtcB, putative (RTCB)
PF3D7_1106800	11	Pf3D7_11_v3: 283,869 - 289,224 (+)	protein kinase, putative
PF3D7_1107600	11	Pf3D7_11_v3: 321,886 - 325,323 (-)	conserved Plasmodium protein, unknown function
PF3D7_1109100	11	Pf3D7_11_v3: 382,569 - 387,150 (-)	conserved Plasmodium protein, unknown function
PF3D7_1116200.1	11	Pf3D7_11_v3: 615,744 - 617,186 (-)	pyridoxine biosynthesis protein PDX2 (PDX2)
PF3D7_1116200.2	11	Pf3D7_11_v3: 615,744 - 617,186 (-)	pyridoxine biosynthesis protein PDX2 (PDX2)
PF3D7_1116500	11	Pf3D7_11_v3: 624,370 - 625,737 (+)	folate transporter 2 (FT2)
PF3D7_1120700	11	Pf3D7_11_v3: 784,592 - 788,350 (-)	conserved Plasmodium protein, unknown function
PF3D7_1121100	11	Pf3D7_11_v3: 794,254 - 799,561 (-)	conserved Plasmodium protein, unknown function
PF3D7_1128400	11	Pf3D7_11_v3: 1,104,216 - 1,106,505 (-)	geranylgeranyl pyrophosphate synthase, putative (GGPPS)
PF3D7_1129100	11	Pf3D7_11_v3: 1,125,952 - 1,127,310 (+)	parasitophorous vacuolar protein 1 (PV1)
PF3D7_1134600	11	Pf3D7_11_v3: 1,350,621 - 1,355,789 (-)	zinc finger protein, putative
PF3D7_1138900	11	Pf3D7_11_v3: 1,540,804 - 1,544,163 (+)	unspecified product
PF3D7_1140600	11	Pf3D7_11_v3: 1,616,416 - 1,621,890 (-)	conserved Plasmodium protein, unknown function
PF3D7_1141800	11	Pf3D7_11_v3: 1,672,519 - 1,674,557 (-)	phd finger protein, putative
PF3D7_1144500	11	Pf3D7_11_v3: 1,768,328 - 1,769,344 (+)	ubiquitin activating enzyme (E1) subunit Aos1, putative (AOS1)
PF3D7_1144700	11	Pf3D7_11_v3: 1,772,350 - 1,773,819 (-)	apicoplast import protein Tic20, putative (TIC20)
PF3D7_1145800	11	Pf3D7_11_v3: 1,814,957 - 1,817,704 (-)	conserved Plasmodium protein, unknown function
PF3D7_1146200	11	Pf3D7_11_v3: 1,826,203 - 1,826,792 (-)	conserved Plasmodium protein, unknown function
PF3D7_1146800	11	Pf3D7_11_v3: 1,843,645 - 1,853,372 (-)	conserved Plasmodium protein, unknown function
PF3D7_1147000	11	Pf3D7_11_v3: 1,858,329 - 1,867,357 (-)	sporozoite asparagine-rich protein (SLARP)
PF3D7_1148900	11	Pf3D7_11_v3: 1,945,778 - 1,946,047 (+)	Plasmodium exported protein, unknown function
PF3D7_1149800	11	Pf3D7_11_v3: 2,006,706 - 2,007,829 (+)	rifin (RIF)
PF3D7_1200600	12	Pf3D7_12_v3: 46,788 - 56,805 (-)	erythrocyte membrane protein 1, PfEMP1 (VAR2CSA)
PF3D7_1200700	12	Pf3D7_12_v3: 61,556 - 64,336 (-)	acyl-CoA synthetase (ACS7)
PF3D7_1202300	12	Pf3D7_12_v3: 119,402 - 141,499 (+)	dynein heavy chain, putative
PF3D7_1205700	12	Pf3D7_12_v3: 253,155 - 254,123 (+)	targeted glyoxalase II (tGloII)
PF3D7_1206000	12	Pf3D7_12_v3: 270,300 - 271,214 (-)	shewanella-like protein phosphatase 2 (SHLP2)
PF3D7_1216400	12	Pf3D7_12_v3: 653,670 - 656,435 (+)	conserved Plasmodium membrane protein, unknown function
PF3D7_1217000	12	Pf3D7_12_v3: 674,349 - 674,777 (-)	conserved Plasmodium protein, unknown function
PF3D7_1217600	12	Pf3D7_12_v3: 695,559 - 696,455 (+)	anaphase promoting complex subunit 10, putative
PF3D7_1218900	12	Pf3D7_12_v3: 740,994 - 743,147 (-)	conserved Plasmodium protein, unknown function
PF3D7_1222000	12	Pf3D7_12_v3: 876,916 - 878,625 (-)	conserved protein, unknown function
PF3D7_1222400	12	Pf3D7_12_v3: 890,581 - 898,257 (+)	transcription factor with AP2 domain(s) (ApiAP2)
PF3D7_1222500	12	Pf3D7_12_v3: 899,198 - 901,076 (-)	ATP-binding protein, putative
PF3D7_1224000	12	Pf3D7_12_v3: 974,372 - 975,541 (+)	GTP cyclohydrolase I (GCH1)
PF3D7_1224400	12	Pf3D7_12_v3: 994,255 - 996,438 (+)	conserved Plasmodium protein, unknown function
PF3D7_1224800	12	Pf3D7_12_v3: 1,009,289 - 1,010,251 (+)	conserved Plasmodium protein, unknown function
PF3D7_1226900	12	Pf3D7_12_v3: 1,088,536 - 1,090,023 (-)	conserved Plasmodium protein, unknown function
PF3D7_1231900	12	Pf3D7_12_v3: 1,321,980 - 1,325,240 (+)	conserved Plasmodium protein, unknown function
PF3D7_1235400	12	Pf3D7_12_v3: 1,476,529 - 1,480,014 (-)	tetQ family GTPase, putative
PF3D7_1238900	12	Pf3D7_12_v3: 1,615,323 - 1,616,852 (-)	protein kinase 2 (PK2)
PF3D7_1239600	12	Pf3D7_12_v3: 1,652,936 - 1,653,844 (-)	hydroxyethylthiazole kinase (ThzK)
PF3D7_1240600	12	Pf3D7_12_v3: 1,719,574 - 1,727,456 (+)	erythrocyte membrane protein 1, PfEMP1 (VAR)
PF3D7_1240700	12	Pf3D7_12_v3: 1,728,774 - 1,730,007 (+)	rifin, pseudogene (RIF)
PF3D7_1240900	12	Pf3D7_12_v3: 1,735,543 - 1,743,408 (+)	erythrocyte membrane protein 1, PfEMP1 (VAR)
PF3D7_1242800	12	Pf3D7_12_v3: 1,805,380 - 1,807,356 (-)	rab specific GDP dissociation inhibitor (rabGDI)
PF3D7_1244900	12	Pf3D7_12_v3: 1,877,039 - 1,880,041 (+)	conserved Plasmodium protein, unknown function
PF3D7_1245300	12	Pf3D7_12_v3: 1,893,069 - 1,893,903 (+)	NEDD8-conjugating enzyme UBC12, putative (UBC12)
PF3D7_1247300	12	Pf3D7_12_v3: 1,952,568 - 1,954,624 (+)	GPI mannosyltransferase 2, putative
PF3D7_1250800	12	Pf3D7_12_v3: 2,077,718 - 2,082,887 (+)	DNA repair protein rhp16, putative
PF3D7_1252200	12	Pf3D7_12_v3: 2,125,435 - 2,126,571 (+)	chitinase (CHT1)
PF3D7_1252600	12	Pf3D7_12_v3: 2,150,554 - 2,151,915 (+)	lysophospholipase, putative
PF3D7_1252700	12	Pf3D7_12_v3: 2,154,618 - 2,156,124 (+)	Plasmodium exported protein (PHISTb), unknown function
PF3D7_1254500	12	Pf3D7_12_v3: 2,218,452 - 2,219,533 (+)	rifin (RIF)
PF3D7_1254800	12	Pf3D7_12_v3: 2,228,632 - 2,229,740 (-)	rifin (RIF)
PF3D7_1300600	13	Pf3D7_13_v3: 54,067 - 55,259 (-)	rifin (RIF)
PF3D7_1302300	13	Pf3D7_13_v3: 126,611 - 127,141 (-)	Plasmodium exported protein, unknown function
PF3D7_1302400	13	Pf3D7_13_v3: 129,717 - 131,086 (-)	conserved Plasmodium membrane protein, unknown function
PF3D7_1303700	13	Pf3D7_13_v3: 180,549 - 184,517 (+)	conserved Plasmodium protein, unknown function
PF3D7_1305800	13	Pf3D7_13_v3: 278,294 - 279,133 (+)	conserved Plasmodium protein, unknown function
PF3D7_1306000	13	Pf3D7_13_v3: 283,475 - 287,500 (+)	conserved Plasmodium protein, unknown function
PF3D7_1306900	13	Pf3D7_13_v3: 323,472 - 325,032 (+)	U1 small nuclear ribonucleoprotein A, putative
PF3D7_1311100	13	Pf3D7_13_v3: 479,353 - 480,840 (+)	meiosis-specific nuclear structural protein 1, putative
PF3D7_1313300	13	Pf3D7_13_v3: 568,664 - 569,535 (+)	peptidyl-prolyl cis-trans isomerase, putative
PF3D7_1314500	13	Pf3D7_13_v3: 622,691 - 623,715 (-)	cop-coated vesicle membrane protein p24 precursor, putative
PF3D7_1317100	13	Pf3D7_13_v3: 711,944 - 714,961 (+)	DNA replication licensing factor MCM4 (MCM4)
PF3D7_1321100	13	Pf3D7_13_v3: 861,442 - 872,332 (-)	conserved Plasmodium protein, unknown function
PF3D7_1321400	13	Pf3D7_13_v3: 887,271 - 889,699 (+)	palmitoyltransferase, putative (DHHC8)
PF3D7_1323000	13	Pf3D7_13_v3: 963,661 - 964,690 (-)	beta-hydroxyacyl-ACP dehydratase (FabZ)
PF3D7_1325300	13	Pf3D7_13_v3: 1,050,915 - 1,051,319 (+)	conserved Plasmodium protein, unknown function
PF3D7_1326100	13	Pf3D7_13_v3: 1,087,584 - 1,089,099 (+)	WD repeat-containing protein, putative
PF3D7_1332500	13	Pf3D7_13_v3: 1,340,786 - 1,341,442 (+)	SAM-dependent RNA methyltransferase, putative
PF3D7_1334700	13	Pf3D7_13_v3: 1,411,100 - 1,411,708 (-)	MSP7-like protein (MSRP7)
PF3D7_1335100	13	Pf3D7_13_v3: 1,419,086 - 1,420,141 (-)	merozoite surface protein 7 (MSP7)
PF3D7_1337000	13	Pf3D7_13_v3: 1,491,265 - 1,494,308 (-)	endopeptidase, putative
PF3D7_1342600	13	Pf3D7_13_v3: 1,673,699 - 1,676,539 (+)	myosin A (MyoA)
PF3D7_1345000	13	Pf3D7_13_v3: 1,807,159 - 1,809,617 (+)	conserved Plasmodium protein, unknown function
PF3D7_1345100	13	Pf3D7_13_v3: 1,809,736 - 1,810,521 (-)	thioredoxin 2 (TRX2)
PF3D7_1349700	13	Pf3D7_13_v3: 1,998,815 - 1,999,771 (+)	peptidase, putative
PF3D7_1351600	13	Pf3D7_13_v3: 2,055,216 - 2,056,721 (+)	glycerol kinase (GK)
PF3D7_1352200	13	Pf3D7_13_v3: 2,080,764 - 2,083,152 (+)	U3 small nucleolar RNA-associated protein 15, putative (UTP15)
PF3D7_1354400	13	Pf3D7_13_v3: 2,169,314 - 2,170,416 (-)	V-type proton ATPase 21 kDa proteolipid subunit, putative
PF3D7_1356300	13	Pf3D7_13_v3: 2,231,883 - 2,233,248 (+)	ubiquitin-conjugating enzyme, putative
PF3D7_1357900	13	Pf3D7_13_v3: 2,295,637 - 2,297,156 (+)	pyrroline-5-carboxylate reductase
PF3D7_1359800	13	Pf3D7_13_v3: 2,393,370 - 2,394,355 (+)	ADP-ribosylation factor, putative
PF3D7_1361100	13	Pf3D7_13_v3: 2,450,461 - 2,453,760 (+)	protein transport protein Sec24A (SEC24A)
PF3D7_1364100	13	Pf3D7_13_v3: 2,568,556 - 2,570,946 (+)	6-cysteine protein (P92)
PF3D7_1364500	13	Pf3D7_13_v3: 2,596,389 - 2,597,822 (+)	exosome complex component RRP45, putative (RRP45)
PF3D7_1369200	13	Pf3D7_13_v3: 2,749,595 - 2,756,107 (+)	conserved Plasmodium protein, unknown function
PF3D7_1371700	13	Pf3D7_13_v3: 2,821,078 - 2,823,292 (+)	serine/threonine protein kinase, FIKK family
PF3D7_1372200	13	Pf3D7_13_v3: 2,840,727 - 2,841,703 (-)	histidine-rich protein III (HRPIII)
PF3D7_1373400	13	Pf3D7_13_v3: 2,881,591 - 2,882,956 (+)	rifin (RIF)
PF3D7_1400300	14	Pf3D7_14_v3: 10,974 - 12,117 (-)	rifin (RIF)
PF3D7_1402000	14	Pf3D7_14_v3: 77,258 - 80,423 (-)	conserved Plasmodium protein, unknown function
PF3D7_1404500	14	Pf3D7_14_v3: 153,139 - 154,545 (+)	rRNA biogenesis protein RRP5, putative (RRP5)
PF3D7_1408000	14	Pf3D7_14_v3: 293,471 - 294,832 (+)	plasmepsin II
PF3D7_1409500	14	Pf3D7_14_v3: 370,146 - 373,006 (+)	conserved Plasmodium protein, unknown function
PF3D7_1411100.1	14	Pf3D7_14_v3: 447,923 - 449,968 (-)	conserved Plasmodium membrane protein, unknown function
PF3D7_1411100.2	14	Pf3D7_14_v3: 447,923 - 449,968 (-)	conserved Plasmodium membrane protein, unknown function
PF3D7_1412800	14	Pf3D7_14_v3: 516,574 - 518,193 (-)	glycylpeptide N-tetradecanoyltransferase (NMT)
PF3D7_1413300	14	Pf3D7_14_v3: 532,818 - 533,289 (-)	conserved Plasmodium protein, unknown function
PF3D7_1416300	14	Pf3D7_14_v3: 659,539 - 660,903 (+)	conserved protein, unknown function
PF3D7_1421700	14	Pf3D7_14_v3: 887,932 - 888,120 (-)	unspecified product
PF3D7_1421900	14	Pf3D7_14_v3: 891,140 - 891,622 (-)	copper transporter, putative
PF3D7_1423500	14	Pf3D7_14_v3: 947,387 - 952,348 (-)	conserved Plasmodium protein, unknown function
PF3D7_1426600	14	Pf3D7_14_v3: 1,031,065 - 1,035,360 (-)	conserved Plasmodium protein, unknown function
PF3D7_1428200	14	Pf3D7_14_v3: 1,101,958 - 1,104,387 (+)	metabolite/drug transporter, putative
PF3D7_1431300	14	Pf3D7_14_v3: 1,231,036 - 1,233,841 (+)	large ribosomal subunit associated GTPase, putative
PF3D7_1431400	14	Pf3D7_14_v3: 1,233,977 - 1,237,125 (-)	conserved Plasmodium protein, unknown function
PF3D7_1433200	14	Pf3D7_14_v3: 1,304,028 - 1,307,831 (-)	conserved Plasmodium protein, unknown function
PF3D7_1438800	14	Pf3D7_14_v3: 1,571,039 - 1,574,161 (+)	conserved Plasmodium protein, unknown function
PF3D7_1446200	14	Pf3D7_14_v3: 1,893,200 - 1,895,017 (-)	M17 leucyl aminopeptidase (LAP)
PF3D7_1451100	14	Pf3D7_14_v3: 2,090,902 - 2,093,400 (+)	elongation factor 2 (eEF2)
PF3D7_1452800	14	Pf3D7_14_v3: 2,170,461 - 2,171,690 (+)	conserved Plasmodium protein, unknown function
PF3D7_1456400	14	Pf3D7_14_v3: 2,309,181 - 2,312,472 (-)	conserved Plasmodium protein, unknown function
PF3D7_1456800	14	Pf3D7_14_v3: 2,329,933 - 2,332,086 (-)	V-type H(+)-translocating pyrophosphatase, putative (VP1)
PF3D7_1460800	14	Pf3D7_14_v3: 2,477,828 - 2,479,735 (-)	snRNA-activating protein complex subunit 3, putative
PF3D7_1462600	14	Pf3D7_14_v3: 2,550,692 - 2,552,432 (+)	conserved Plasmodium membrane protein, unknown function
PF3D7_1469400	14	Pf3D7_14_v3: 2,845,203 - 2,846,516 (+)	nucleoside transporter 3, putative (NT3)
PF3D7_1470200	14	Pf3D7_14_v3: 2,877,586 - 2,878,748 (-)	conserved Plasmodium protein, unknown function
PF3D7_1471800	14	Pf3D7_14_v3: 2,932,023 - 2,932,787 (+)	conserved Plasmodium protein, unknown function
PF3D7_1471900	14	Pf3D7_14_v3: 2,933,162 - 2,939,779 (-)	conserved Plasmodium protein, unknown function
PF3D7_1472000	14	Pf3D7_14_v3: 2,940,478 - 2,941,603 (+)	pre-mRNA-splicing factor ISY1, putative
PF3D7_1479700	14	Pf3D7_14_v3: 3,276,230 - 3,277,501 (+)	rifin (RIF)

## Sheet: WRNR
Gene ID	Chromosome	Genomic Location	Product Description
PF3D7_0103200	1	Pf3D7_01_v3: 140,662 - 142,219 (-)	nucleoside transporter 4 (NT4)
PF3D7_0103600	1	Pf3D7_01_v3: 161,131 - 166,229 (+)	ATP-dependent RNA helicase, putative
PF3D7_0103800	1	Pf3D7_01_v3: 169,079 - 171,273 (-)	actin-related protein (ARP1)
PF3D7_0104800	1	Pf3D7_01_v3: 215,776 - 217,509 (+)	novel putative transporter 1 (NPT1)
PF3D7_0105700	1	Pf3D7_01_v3: 238,666 - 247,857 (+)	asparagine-rich antigen Pfa35-2
PF3D7_0106900	1	Pf3D7_01_v3: 290,386 - 292,590 (+)	2-C-methyl-D-erythritol 4-phosphate cytidylyltransferase, putative (IspD)
PF3D7_0107000	1	Pf3D7_01_v3: 293,642 - 294,968 (+)	centrin-1 (CEN1)
PF3D7_0107300	1	Pf3D7_01_v3: 299,562 - 300,868 (-)	probable protein, unknown function
PF3D7_0107400	1	Pf3D7_01_v3: 302,937 - 303,398 (+)	conserved Plasmodium protein, unknown function
PF3D7_0107600	1	Pf3D7_01_v3: 314,618 - 319,405 (+)	serine/threonine protein kinase, putative
PF3D7_0107900	1	Pf3D7_01_v3: 326,397 - 327,224 (-)	conserved Plasmodium protein, unknown function
PF3D7_0108000	1	Pf3D7_01_v3: 328,431 - 329,558 (-)	proteasome subunit beta type-3, putative
PF3D7_0108400.1	1	Pf3D7_01_v3: 344,400 - 346,540 (-)	mitochondrial carrier protein, putative
PF3D7_0108400.2	1	Pf3D7_01_v3: 344,400 - 346,540 (-)	mitochondrial carrier protein, putative
PF3D7_0108600	1	Pf3D7_01_v3: 349,995 - 351,626 (-)	conserved Plasmodium protein, unknown function
PF3D7_0109300	1	Pf3D7_01_v3: 371,815 - 373,012 (-)	fatty acid elongation protein, GNS1/SUR4 family, putative
PF3D7_0110000	1	Pf3D7_01_v3: 388,372 - 389,076 (+)	conserved Plasmodium protein, unknown function
PF3D7_0110100	1	Pf3D7_01_v3: 389,261 - 392,065 (-)	selenocysteine-specific elongation factor selB homologue, putative
PF3D7_0110300	1	Pf3D7_01_v3: 393,216 - 393,490 (-)	Plasmodium RNA of unknown function RUF5
PF3D7_0110900	1	Pf3D7_01_v3: 420,293 - 420,853 (-)	adenylate kinase-like protein 1 (AKLP1)
PF3D7_0111000	1	Pf3D7_01_v3: 421,776 - 427,575 (-)	kinesin-8, putative
PF3D7_0112900	1	Pf3D7_01_v3: 486,500 - 487,186 (+)	Plasmodium exported protein, unknown function
PF3D7_0113000	1	Pf3D7_01_v3: 487,892 - 490,127 (-)	glutamic acid-rich protein (GARP)
PF3D7_0114700	1	Pf3D7_01_v3: 563,703 - 564,842 (-)	rifin (RIF)
PF3D7_0115600	1	Pf3D7_01_v3: 604,162 - 605,531 (+)	rifin (RIF)
PF3D7_0202000	2	Pf3D7_02_v3: 103,385 - 105,796 (-)	knob-associated histidine-rich protein (KAHRP)
PF3D7_0202100	2	Pf3D7_02_v3: 109,564 - 110,580 (-)	liver stage associated protein 2 (LSAP2)
PF3D7_0202800	2	Pf3D7_02_v3: 137,557 - 138,389 (-)	conserved Plasmodium protein, unknown function
PF3D7_0203000	2	Pf3D7_02_v3: 141,625 - 147,564 (-)	repetitive organellar protein, putative (ROPE)
PF3D7_0203600	2	Pf3D7_02_v3: 166,144 - 168,051 (+)	conserved Plasmodium protein, unknown function
PF3D7_0205700.1	2	Pf3D7_02_v3: 231,141 - 232,529 (+)	conserved Plasmodium protein, unknown function
PF3D7_0205700.2	2	Pf3D7_02_v3: 231,141 - 232,529 (+)	conserved Plasmodium protein, unknown function
PF3D7_0205800	2	Pf3D7_02_v3: 232,729 - 233,476 (-)	conserved Plasmodium protein, unknown function
PF3D7_0206800	2	Pf3D7_02_v3: 273,689 - 274,507 (-)	merozoite surface protein 2 (MSP2)
PF3D7_0207400	2	Pf3D7_02_v3: 294,273 - 297,616 (-)	serine repeat antigen 7 (SERA7)
PF3D7_0208300	2	Pf3D7_02_v3: 337,558 - 342,966 (+)	conserved Plasmodium protein, unknown function
PF3D7_0208700.1	2	Pf3D7_02_v3: 356,501 - 358,014 (-)	conserved Plasmodium protein, unknown function
PF3D7_0208700.2	2	Pf3D7_02_v3: 356,501 - 358,014 (-)	conserved Plasmodium protein, unknown function
PF3D7_0209400	2	Pf3D7_02_v3: 388,424 - 390,611 (-)	conserved protein, unknown function
PF3D7_0209700	2	Pf3D7_02_v3: 400,153 - 401,859 (-)	RING zinc finger protein, putative
PF3D7_0210500	2	Pf3D7_02_v3: 427,490 - 431,530 (+)	conserved Plasmodium protein, unknown function
PF3D7_0211800	2	Pf3D7_02_v3: 475,242 - 477,074 (+)	asparagine--tRNA ligase (AsnRS)
PF3D7_0211900	2	Pf3D7_02_v3: 477,432 - 479,091 (-)	conserved Plasmodium protein, unknown function
PF3D7_0213200	2	Pf3D7_02_v3: 540,409 - 540,969 (-)	conserved Plasmodium protein, unknown function
PF3D7_0213300	2	Pf3D7_02_v3: 541,086 - 541,548 (-)	conserved Plasmodium protein, unknown function
PF3D7_0213400	2	Pf3D7_02_v3: 541,811 - 543,807 (+)	protein kinase 7 (PK7)
PF3D7_0213500	2	Pf3D7_02_v3: 543,802 - 545,895 (-)	conserved Plasmodium protein, unknown function
PF3D7_0214300	2	Pf3D7_02_v3: 578,662 - 586,164 (+)	conserved Plasmodium protein, unknown function
PF3D7_0215600	2	Pf3D7_02_v3: 643,106 - 644,317 (-)	conserved Plasmodium protein, unknown function
PF3D7_0216100	2	Pf3D7_02_v3: 664,984 - 668,532 (-)	conserved Plasmodium protein, unknown function
PF3D7_0217600	2	Pf3D7_02_v3: 723,747 - 729,932 (-)	conserved Plasmodium protein, unknown function
PF3D7_0217700	2	Pf3D7_02_v3: 731,120 - 732,312 (-)	E2F-associated phosphoprotein, putative
PF3D7_0217900	2	Pf3D7_02_v3: 735,438 - 736,997 (-)	conserved Plasmodium protein, unknown function
PF3D7_0218300	2	Pf3D7_02_v3: 747,566 - 749,365 (-)	apicoplast RNA methyltransferase precursor, putative
PF3D7_0218500	2	Pf3D7_02_v3: 752,966 - 753,439 (+)	small nuclear ribonucleoprotein Sm D2, putative (SNRPD2)
PF3D7_0218800	2	Pf3D7_02_v3: 766,390 - 767,015 (-)	ribonuclease P
PF3D7_0219300	2	Pf3D7_02_v3: 773,335 - 773,754 (-)	conserved Plasmodium protein, unknown function
PF3D7_0221900	2	Pf3D7_02_v3: 873,917 - 875,178 (-)	erythrocyte membrane protein 1 (PfEMP1), pseudogene
PF3D7_0223400	2	Pf3D7_02_v3: 913,244 - 914,457 (+)	rifin (RIF)
PF3D7_0300200	3	Pf3D7_03_v3: 46,369 - 47,579 (-)	rifin (RIF)
PF3D7_0301300	3	Pf3D7_03_v3: 82,011 - 83,515 (-)	alpha/beta hydrolase, putative
PF3D7_0301900	3	Pf3D7_03_v3: 105,913 - 107,109 (-)	conserved Plasmodium protein, unknown function
PF3D7_0302200	3	Pf3D7_03_v3: 119,458 - 124,735 (+)	cytoadherence linked asexual protein 3.2 (CLAG3.2)
PF3D7_0302400	3	Pf3D7_03_v3: 132,332 - 133,502 (-)	unspecified product
PF3D7_0302500	3	Pf3D7_03_v3: 135,418 - 140,660 (+)	cytoadherence linked asexual protein 3.1 (CLAG3.1)
PF3D7_0303400	3	Pf3D7_03_v3: 178,420 - 181,127 (+)	palmitoyltransferase (DHHC1)
PF3D7_0304400	3	Pf3D7_03_v3: 217,941 - 218,489 (+)	60S ribosomal protein L44 (RPL44)
PF3D7_0304500	3	Pf3D7_03_v3: 219,117 - 219,872 (-)	1-cys-glutaredoxin-like protein-1 (GLP1)
PF3D7_0304600	3	Pf3D7_03_v3: 221,323 - 222,516 (-)	circumsporozoite (CS) protein (CSP)
PF3D7_0305400	3	Pf3D7_03_v3: 260,332 - 261,085 (+)	conserved Plasmodium protein, unknown function
PF3D7_0306200	3	Pf3D7_03_v3: 292,943 - 294,548 (+)	activator of Hsp90 ATPase (AHA1)
PF3D7_0306900	3	Pf3D7_03_v3: 310,652 - 311,805 (+)	40S ribosomal protein S23, putative
PF3D7_0307100	3	Pf3D7_03_v3: 312,693 - 313,342 (-)	40S ribosomal protein S12, putative
PF3D7_0307200	3	Pf3D7_03_v3: 314,976 - 316,236 (-)	60S ribosomal protein L7, putative
PF3D7_0308800	3	Pf3D7_03_v3: 378,045 - 378,517 (+)	conserved protein, unknown function
PF3D7_0309100	3	Pf3D7_03_v3: 387,219 - 388,473 (-)	conserved Plasmodium protein, unknown function
PF3D7_0309200	3	Pf3D7_03_v3: 389,137 - 394,604 (-)	serine/threonine protein kinase, putative (ARK2)
PF3D7_0309700	3	Pf3D7_03_v3: 409,102 - 410,928 (-)	SECIS-binding protein 2, putative (SBP2)
PF3D7_0309900	3	Pf3D7_03_v3: 414,234 - 419,673 (-)	conserved Plasmodium protein, unknown function
PF3D7_0313000	3	Pf3D7_03_v3: 537,621 - 538,804 (-)	conserved Plasmodium protein, unknown function
PF3D7_0313900	3	Pf3D7_03_v3: 562,366 - 565,656 (-)	conserved Plasmodium protein, unknown function
PF3D7_0315700	3	Pf3D7_03_v3: 638,283 - 641,306 (+)	conserved Plasmodium membrane protein, unknown function
PF3D7_0316600	3	Pf3D7_03_v3: 669,302 - 670,873 (-)	formate-nitrite transporter (FNT)
PF3D7_0316700	3	Pf3D7_03_v3: 674,458 - 675,636 (+)	HVA22/TB2/DP1 family protein, putative
PF3D7_0317300	3	Pf3D7_03_v3: 699,544 - 709,728 (-)	conserved Plasmodium protein, unknown function
PF3D7_0317400	3	Pf3D7_03_v3: 712,253 - 714,082 (-)	conserved Plasmodium protein, unknown function
PF3D7_0317700	3	Pf3D7_03_v3: 728,259 - 738,076 (+)	CPSF (cleavage and polyadenylation specific factor), subunit A, putative
PF3D7_0318100	3	Pf3D7_03_v3: 743,929 - 745,053 (+)	stomatin-like protein
PF3D7_0318900	3	Pf3D7_03_v3: 791,840 - 793,481 (-)	conserved protein, unknown function
PF3D7_0319800	3	Pf3D7_03_v3: 831,076 - 832,509 (-)	conserved Plasmodium protein, unknown function
PF3D7_0320600	3	Pf3D7_03_v3: 862,741 - 863,832 (-)	conserved Plasmodium protein, unknown function
PF3D7_0321300	3	Pf3D7_03_v3: 890,014 - 892,764 (-)	conserved Plasmodium protein, unknown function
PF3D7_0321900	3	Pf3D7_03_v3: 922,974 - 927,942 (+)	cyclic amine resistance locus protein (CARL)
PF3D7_0322500	3	Pf3D7_03_v3: 945,537 - 946,751 (-)	iron-sulfur assembly protein, putative (IscA2)
PF3D7_0322800	3	Pf3D7_03_v3: 964,101 - 965,203 (+)	conserved Plasmodium protein, unknown function
PF3D7_0322900	3	Pf3D7_03_v3: 965,553 - 966,502 (-)	40S ribosomal protein S3A, putative
PF3D7_0323000	3	Pf3D7_03_v3: 968,675 - 969,202 (-)	translation machinery-associated protein 7, putative (TMA7)
PF3D7_0324800	3	Pf3D7_03_v3: 1,027,571 - 1,028,929 (+)	rifin (RIF)
PF3D7_0400300	4	Pf3D7_04_v3: 42,032 - 43,374 (-)	rifin (RIF)
PF3D7_0400700	4	Pf3D7_04_v3: 63,104 - 64,476 (-)	rifin (RIF)
PF3D7_0401500	4	Pf3D7_04_v3: 89,153 - 90,184 (+)	stevor, pseudogene
PF3D7_0402300	4	Pf3D7_04_v3: 137,640 - 146,653 (+)	reticulocyte binding protein homologue 1 (RH1)
PF3D7_0402400	4	Pf3D7_04_v3: 147,490 - 148,380 (-)	Plasmodium exported protein, unknown function (GEXP18)
PF3D7_0403300	4	Pf3D7_04_v3: 180,430 - 181,551 (-)	conserved Plasmodium protein, unknown function
PF3D7_0403400	4	Pf3D7_04_v3: 182,870 - 194,712 (+)	conserved Plasmodium protein, unknown function
PF3D7_0403900	4	Pf3D7_04_v3: 219,087 - 222,838 (+)	SET domain protein, putative (SET8)
PF3D7_0404000	4	Pf3D7_04_v3: 223,711 - 224,131 (-)	conserved Plasmodium protein, unknown function
PF3D7_0404400	4	Pf3D7_04_v3: 238,360 - 239,499 (-)	6-cysteine protein (P36)
PF3D7_0405500	4	Pf3D7_04_v3: 301,259 - 302,267 (-)	conserved Plasmodium protein, unknown function
PF3D7_0405900	4	Pf3D7_04_v3: 316,540 - 319,178 (-)	apical sushi protein (ASP)
PF3D7_0406200	4	Pf3D7_04_v3: 329,216 - 329,689 (+)	sexual stage-specific protein precursor (Pfs16)
PF3D7_0406400	4	Pf3D7_04_v3: 332,043 - 333,856 (+)	cytosolic glyoxalase II (cGloII)
PF3D7_0406900	4	Pf3D7_04_v3: 353,655 - 359,878 (-)	conserved Plasmodium protein, unknown function
PF3D7_0407100	4	Pf3D7_04_v3: 362,301 - 363,442 (+)	methyltransferase, putative
PF3D7_0407200	4	Pf3D7_04_v3: 363,599 - 364,933 (-)	peptidyl-tRNA hydrolase 2, putative (PTH2)
PF3D7_0408200	4	Pf3D7_04_v3: 401,466 - 403,334 (+)	conserved Plasmodium protein, unknown function
PF3D7_0409900	4	Pf3D7_04_v3: 461,991 - 463,957 (-)	actin-like protein, putative (ALP5b)
PF3D7_0410300	4	Pf3D7_04_v3: 470,528 - 473,596 (-)	protein phosphatase PPM1, putative (PPM1)
PF3D7_0411100	4	Pf3D7_04_v3: 504,478 - 505,095 (-)	conserved Plasmodium protein, unknown function
PF3D7_0412700	4	Pf3D7_04_v3: 561,667 - 569,342 (-)	erythrocyte membrane protein 1, PfEMP1 (VAR)
PF3D7_0413300	4	Pf3D7_04_v3: 609,155 - 610,433 (+)	rifin (RIF)
PF3D7_0413800	4	Pf3D7_04_v3: 622,094 - 622,936 (+)	50S ribosomal protein L10, putative
PF3D7_0414900	4	Pf3D7_04_v3: 665,973 - 668,147 (+)	armadillo-domain containing rhoptry protein (ARO)
PF3D7_0415400	4	Pf3D7_04_v3: 686,414 - 687,040 (-)	coatomer subunit zeta, putative
PF3D7_0416000	4	Pf3D7_04_v3: 701,526 - 704,162 (-)	RNA-binding protein, putative
PF3D7_0416100	4	Pf3D7_04_v3: 706,529 - 709,009 (+)	glutamyl-tRNA(Gln) amidotransferase subunit A, putative
PF3D7_0417500	4	Pf3D7_04_v3: 777,200 - 779,424 (-)	memo-like protein
PF3D7_0418100	4	Pf3D7_04_v3: 810,995 - 814,642 (-)	conserved Plasmodium protein, unknown function
PF3D7_0418200	4	Pf3D7_04_v3: 817,400 - 818,689 (+)	eukaryotic translation initiation factor 3 subunit M, putative (EIF3M)
PF3D7_0419100	4	Pf3D7_04_v3: 852,510 - 853,566 (+)	conserved Plasmodium protein, unknown function
PF3D7_0420500	4	Pf3D7_04_v3: 930,404 - 931,608 (-)	conserved Plasmodium protein, unknown function
PF3D7_0421200	4	Pf3D7_04_v3: 967,087 - 968,273 (+)	rifin (RIF)
PF3D7_0422000	4	Pf3D7_04_v3: 998,647 - 1,000,185 (+)	steroid dehydrogenase, putative
PF3D7_0422300	4	Pf3D7_04_v3: 1,022,487 - 1,024,166 (+)	alpha tubulin 2
PF3D7_0423000	4	Pf3D7_04_v3: 1,047,696 - 1,048,478 (+)	conserved Plasmodium protein, unknown function
PF3D7_0424100	4	Pf3D7_04_v3: 1,082,363 - 1,084,150 (-)	reticulocyte binding protein homologue 5 (RH5)
PF3D7_0424500	4	Pf3D7_04_v3: 1,110,060 - 1,112,293 (+)	serine/threonine protein kinase, FIKK family (FIKK4.1)
PF3D7_0501300	5	Pf3D7_05_v3: 68,930 - 70,113 (+)	skeleton-binding protein 1 (SBP1)
PF3D7_0501400	5	Pf3D7_05_v3: 74,509 - 79,842 (+)	interspersed repeat antigen (FIRA)
PF3D7_0501500	5	Pf3D7_05_v3: 81,134 - 82,336 (-)	rhoptry-associated protein 3 (RAP3)
PF3D7_0502000	5	Pf3D7_05_v3: 97,657 - 101,895 (+)	vacuolar protein sorting-associated protein 11, putative (VPS11)
PF3D7_0502100	5	Pf3D7_05_v3: 102,193 - 102,897 (-)	HCNGP-like protein
PF3D7_0502300	5	Pf3D7_05_v3: 107,075 - 107,938 (-)	conserved Plasmodium protein, unknown function
PF3D7_0502600	5	Pf3D7_05_v3: 116,451 - 119,969 (-)	conserved Plasmodium protein, unknown function
PF3D7_0504200	5	Pf3D7_05_v3: 167,649 - 169,502 (+)	ATP-dependent helicase, putative
PF3D7_0504700	5	Pf3D7_05_v3: 180,421 - 187,470 (+)	centrosomal protein CEP120, putative (CEP120)
PF3D7_0504900	5	Pf3D7_05_v3: 206,450 - 208,375 (+)	conserved protein, unknown function
PF3D7_0506000	5	Pf3D7_05_v3: 256,225 - 257,378 (+)	conserved Plasmodium protein, unknown function
PF3D7_0506500	5	Pf3D7_05_v3: 265,595 - 278,345 (+)	conserved Plasmodium protein, unknown function
PF3D7_0506600	5	Pf3D7_05_v3: 278,774 - 279,495 (-)	histone deacetylase, putative, pseudogene
PF3D7_0507200	5	Pf3D7_05_v3: 298,427 - 300,736 (-)	subtilisin-like protease 3 (SUB3)
PF3D7_0508900	5	Pf3D7_05_v3: 367,022 - 376,426 (+)	conserved Plasmodium protein, unknown function
PF3D7_0509100	5	Pf3D7_05_v3: 381,077 - 386,203 (+)	chromosome condensation protein, putative
PF3D7_0509200	5	Pf3D7_05_v3: 386,956 - 388,505 (+)	leucine-rich repeat protein (LRR2)
PF3D7_0509700	5	Pf3D7_05_v3: 405,961 - 407,897 (-)	conserved Plasmodium protein, unknown function
PF3D7_0509800	5	Pf3D7_05_v3: 410,268 - 415,308 (+)	phosphatidylinositol 4-kinase (PI4K)
PF3D7_0510200	5	Pf3D7_05_v3: 437,495 - 439,738 (+)	peptidyl-prolyl cis-trans isomerase (CYP87)
PF3D7_0511600	5	Pf3D7_05_v3: 517,259 - 517,885 (-)	apical rhoptry neck protein (ARNP)
PF3D7_0512100	5	Pf3D7_05_v3: 528,846 - 529,409 (-)	conserved Plasmodium protein, unknown function
PF3D7_0514500	5	Pf3D7_05_v3: 605,027 - 606,330 (-)	conserved Plasmodium membrane protein, unknown function
PF3D7_0514600	5	Pf3D7_05_v3: 607,105 - 608,451 (-)	ribose 5-phosphate epimerase, putative
PF3D7_0514700	5	Pf3D7_05_v3: 610,089 - 614,771 (+)	conserved Plasmodium protein, unknown function
PF3D7_0514900	5	Pf3D7_05_v3: 618,629 - 619,945 (+)	conserved Plasmodium protein, unknown function
PF3D7_0515100	5	Pf3D7_05_v3: 624,719 - 626,481 (-)	rhomboid protease ROM9 (ROM9)
PF3D7_0516100	5	Pf3D7_05_v3: 667,486 - 674,861 (+)	cation-transporting ATPase 1 (ATPase1)
PF3D7_0516400	5	Pf3D7_05_v3: 681,430 - 682,437 (-)	phosducin-like protein, putative (PhLP3)
PF3D7_0516500	5	Pf3D7_05_v3: 683,708 - 685,859 (+)	metabolite/drug transporter, putative
PF3D7_0517100	5	Pf3D7_05_v3: 718,425 - 719,855 (-)	conserved Plasmodium protein, unknown function
PF3D7_0518300	5	Pf3D7_05_v3: 759,831 - 760,998 (-)	proteasome subunit beta type-1, putative
PF3D7_0519100	5	Pf3D7_05_v3: 790,399 - 790,773 (+)	mitochondrial ribosomal protein L14 precursor, putative
PF3D7_0519400	5	Pf3D7_05_v3: 798,036 - 798,775 (-)	40S ribosomal protein S24 (RPS24)
PF3D7_0520000	5	Pf3D7_05_v3: 828,953 - 829,883 (+)	40S ribosomal protein S9, putative
PF3D7_0520900	5	Pf3D7_05_v3: 857,038 - 858,477 (+)	S-adenosyl-L-homocysteine hydrolase (SAHH)
PF3D7_0522100	5	Pf3D7_05_v3: 897,465 - 899,756 (-)	conserved Plasmodium protein, unknown function
PF3D7_0522700	5	Pf3D7_05_v3: 942,767 - 943,873 (+)	iron-sulfur assembly protein, putative (SufA)
PF3D7_0523100	5	Pf3D7_05_v3: 963,227 - 965,044 (-)	mitochondrial processing peptidase alpha subunit, putative
PF3D7_0523300	5	Pf3D7_05_v3: 970,266 - 970,962 (-)	conserved Plasmodium protein, unknown function
PF3D7_0523500	5	Pf3D7_05_v3: 976,690 - 977,815 (-)	outer arm dynein lc3, putative
PF3D7_0524800	5	Pf3D7_05_v3: 1,021,408 - 1,024,307 (-)	ubiquitin fusion degradation protein UFD1, putative
PF3D7_0526400	5	Pf3D7_05_v3: 1,088,423 - 1,089,508 (+)	conserved Plasmodium protein, unknown function
PF3D7_0527300	5	Pf3D7_05_v3: 1,135,976 - 1,137,870 (-)	methionine aminopeptidase 1a, putative (METAP1a)
PF3D7_0528500	5	Pf3D7_05_v3: 1,174,907 - 1,177,067 (+)	F-actin-capping protein subunit alpha, putative (CPalpha)
PF3D7_0528700	5	Pf3D7_05_v3: 1,178,276 - 1,178,890 (-)	peptidyl-prolyl cis-trans isomerase (CYP23)
PF3D7_0529100	5	Pf3D7_05_v3: 1,191,000 - 1,191,682 (-)	conserved Plasmodium protein, unknown function
PF3D7_0530500	5	Pf3D7_05_v3: 1,244,751 - 1,248,359 (+)	conserved Plasmodium membrane protein, unknown function
PF3D7_0531100	5	Pf3D7_05_v3: 1,270,388 - 1,278,484 (-)	conserved Plasmodium protein, unknown function
PF3D7_0531400	5	Pf3D7_05_v3: 1,282,591 - 1,286,106 (-)	conserved Plasmodium protein, unknown function
PF3D7_0532100	5	Pf3D7_05_v3: 1,301,224 - 1,301,769 (+)	early transcribed membrane protein 5 (ETRAMP5)
PF3D7_0532200	5	Pf3D7_05_v3: 1,303,662 - 1,304,526 (-)	Plasmodium exported protein (PHISTc), unknown function
PF3D7_0532900	5	Pf3D7_05_v3: 1,326,245 - 1,327,429 (+)	rifin (RIF)
PF3D7_0600300	6	Pf3D7_06_v3: 15,065 - 16,410 (-)	rifin (RIF)
PF3D7_0602100	6	Pf3D7_06_v3: 92,506 - 96,668 (+)	ATP-dependent RNA helicase, putative
PF3D7_0602600	6	Pf3D7_06_v3: 107,037 - 111,664 (-)	conserved Plasmodium protein, unknown function
PF3D7_0605200	6	Pf3D7_06_v3: 220,407 - 221,813 (-)	conserved Plasmodium protein, unknown function
PF3D7_0606300	6	Pf3D7_06_v3: 262,826 - 263,194 (+)	conserved Plasmodium protein, unknown function
PF3D7_0607900	6	Pf3D7_06_v3: 332,343 - 334,934 (+)	conserved Plasmodium protein, unknown function
PF3D7_0608200	6	Pf3D7_06_v3: 341,874 - 342,821 (-)	conserved Plasmodium protein, unknown function
PF3D7_0609800	6	Pf3D7_06_v3: 421,157 - 422,622 (-)	palmitoyltransferase, putative (DHHC2)
PF3D7_0610800	6	Pf3D7_06_v3: 453,671 - 455,689 (+)	transketolase (TK)
PF3D7_0611600	6	Pf3D7_06_v3: 485,114 - 487,066 (-)	conserved Plasmodium protein, unknown function
PF3D7_0611900	6	Pf3D7_06_v3: 506,380 - 507,198 (+)	lsm12, putative
PF3D7_0612100	6	Pf3D7_06_v3: 509,160 - 511,130 (-)	eukaryotic translation initiation factor 3 subunit L, putative (EIF3L)
PF3D7_0612700	6	Pf3D7_06_v3: 525,987 - 527,030 (-)	6-cysteine protein (P12)
PF3D7_0613300	6	Pf3D7_06_v3: 540,077 - 544,798 (-)	rhoptry protein ROP14 (ROP14)
PF3D7_0613800	6	Pf3D7_06_v3: 566,139 - 578,993 (+)	transcription factor with AP2 domain(s) (ApiAP2)
PF3D7_0614400	6	Pf3D7_06_v3: 604,573 - 605,340 (+)	conserved protein, unknown function
PF3D7_0614900	6	Pf3D7_06_v3: 617,762 - 621,536 (+)	conserved Plasmodium membrane protein, unknown function
PF3D7_0617500	6	Pf3D7_06_v3: 735,368 - 736,327 (+)	rifin, pseudogene (RIF)
PF3D7_0617700	6	Pf3D7_06_v3: 741,269 - 742,406 (-)	rifin (RIF)
PF3D7_0618400	6	Pf3D7_06_v3: 770,147 - 772,506 (-)	conserved Plasmodium membrane protein, unknown function
PF3D7_0618500	6	Pf3D7_06_v3: 774,529 - 775,470 (+)	malate dehydrogenase (MDH)
PF3D7_0618800	6	Pf3D7_06_v3: 779,849 - 783,296 (-)	conserved Plasmodium protein, unknown function
PF3D7_0619300	6	Pf3D7_06_v3: 803,374 - 814,552 (-)	conserved Plasmodium protein, unknown function
PF3D7_0620100	6	Pf3D7_06_v3: 845,660 - 846,157 (+)	conserved Plasmodium protein, unknown function
PF3D7_0621500	6	Pf3D7_06_v3: 881,963 - 882,994 (+)	ribonuclease P/MRP protein subunit RPP1, putative (RPP1)
PF3D7_0622000	6	Pf3D7_06_v3: 896,989 - 897,968 (+)	conserved Plasmodium protein, unknown function
PF3D7_0622400	6	Pf3D7_06_v3: 911,503 - 911,889 (+)	conserved Apicomplexan protein, unknown function
PF3D7_0623300	6	Pf3D7_06_v3: 947,493 - 948,644 (-)	EGF-like membrane protein, putative
PF3D7_0623700	6	Pf3D7_06_v3: 959,132 - 962,545 (-)	ATP dependent DEAD-box helicase, putative
PF3D7_0624100	6	Pf3D7_06_v3: 983,946 - 984,989 (+)	conserved Plasmodium protein, unknown function
PF3D7_0624700	6	Pf3D7_06_v3: 1,009,457 - 1,010,718 (-)	N-acetylglucosaminylphosphatidylinositol deacetylase, putative
PF3D7_0626100	6	Pf3D7_06_v3: 1,056,052 - 1,058,529 (+)	oxidoreductase, short-chain dehydrogenase family, putative
PF3D7_0626200	6	Pf3D7_06_v3: 1,058,666 - 1,059,922 (-)	conserved Plasmodium protein, unknown function
PF3D7_0626300	6	Pf3D7_06_v3: 1,061,115 - 1,062,891 (-)	3-oxoacyl-acyl-carrier protein synthase I/II (FabB/FabF)
PF3D7_0626500	6	Pf3D7_06_v3: 1,069,962 - 1,072,805 (+)	conserved Plasmodium protein, unknown function
PF3D7_0627200	6	Pf3D7_06_v3: 1,095,065 - 1,096,373 (-)	myosin light chain, putative
PF3D7_0627300	6	Pf3D7_06_v3: 1,097,300 - 1,098,649 (-)	E3 ubiquitin-protein ligase RNF5, putative (RNF5)
PF3D7_0627500	6	Pf3D7_06_v3: 1,101,734 - 1,102,852 (-)	protein DJ-1 (DJ1)
PF3D7_0628700	6	Pf3D7_06_v3: 1,183,896 - 1,185,617 (+)	conserved Plasmodium protein, unknown function
PF3D7_0628800	6	Pf3D7_06_v3: 1,185,996 - 1,188,644 (-)	glutamyl-tRNA(Gln) amidotransferase subunit B, putative (GATB)
PF3D7_0630800	6	Pf3D7_06_v3: 1,288,237 - 1,290,805 (+)	conserved Plasmodium protein, unknown function
PF3D7_0632400	6	Pf3D7_06_v3: 1,350,724 - 1,352,087 (+)	rifin (RIF)
PF3D7_0632700	6	Pf3D7_06_v3: 1,371,501 - 1,372,861 (+)	rifin (RIF)
PF3D7_0701100	7	Pf3D7_07_v3: 55,562 - 56,781 (-)	rifin (RIF)
PF3D7_0702000	7	Pf3D7_07_v3: 84,797 - 85,674 (+)	Plasmodium exported protein (hyp12), unknown function
PF3D7_0703500	7	Pf3D7_07_v3: 135,606 - 142,505 (+)	erythrocyte membrane-associated antigen
PF3D7_0703600	7	Pf3D7_07_v3: 144,019 - 145,953 (+)	conserved Plasmodium protein, unknown function
PF3D7_0704100	7	Pf3D7_07_v3: 180,036 - 190,715 (+)	conserved Plasmodium membrane protein, unknown function
PF3D7_0704300	7	Pf3D7_07_v3: 197,691 - 203,249 (+)	conserved Plasmodium membrane protein, unknown function
PF3D7_0705100	7	Pf3D7_07_v3: 252,282 - 255,251 (+)	conserved Plasmodium protein, unknown function
PF3D7_0705200	7	Pf3D7_07_v3: 256,086 - 260,684 (+)	conserved Plasmodium protein, unknown function
PF3D7_0705700	7	Pf3D7_07_v3: 285,472 - 286,166 (-)	40S ribosomal protein S29, putative
PF3D7_0705800	7	Pf3D7_07_v3: 287,597 - 289,088 (-)	cysteine-rich secretory protein, putative
PF3D7_0706300	7	Pf3D7_07_v3: 305,563 - 306,032 (+)	conserved Plasmodium protein, unknown function
PF3D7_0708300	7	Pf3D7_07_v3: 378,031 - 379,305 (+)	EKC/KEOPS complex subunit BUD32 (BUD32)
PF3D7_0709050	7	Pf3D7_07_v3: 406,820 - 407,448 (-)	small nucleolar RNA
PF3D7_0709400	7	Pf3D7_07_v3: 423,236 - 427,234 (-)	Cg7 protein
PF3D7_0710100	7	Pf3D7_07_v3: 460,057 - 461,436 (+)	conserved Plasmodium protein, unknown function
PF3D7_0710500	7	Pf3D7_07_v3: 476,116 - 477,552 (-)	conserved Plasmodium protein, unknown function
PF3D7_0711200	7	Pf3D7_07_v3: 495,238 - 498,240 (+)	conserved Plasmodium protein, unknown function
PF3D7_0712600	7	Pf3D7_07_v3: 566,726 - 574,308 (-)	erythrocyte membrane protein 1, PfEMP1 (VAR)
PF3D7_0712900	7	Pf3D7_07_v3: 590,326 - 597,733 (-)	erythrocyte membrane protein 1, PfEMP1 (VAR)
PF3D7_0713000	7	Pf3D7_07_v3: 602,141 - 603,381 (+)	rifin (RIF)
PF3D7_0713100	7	Pf3D7_07_v3: 605,653 - 606,440 (+)	Pfmc-2TM Maurer's cleft two transmembrane protein (MC-2TM)
PF3D7_0714300	7	Pf3D7_07_v3: 656,871 - 661,669 (+)	palmitoyltransferase, putative (DHHC4)
PF3D7_0717000	7	Pf3D7_07_v3: 738,578 - 741,209 (+)	conserved Plasmodium membrane protein, unknown function
PF3D7_0718400	7	Pf3D7_07_v3: 822,438 - 823,015 (+)	mitochondrial ribosomal protein S8 precursor, putative
PF3D7_0718700	7	Pf3D7_07_v3: 831,549 - 832,922 (-)	conserved Plasmodium membrane protein, unknown function
PF3D7_0719100	7	Pf3D7_07_v3: 838,990 - 840,024 (-)	conserved Plasmodium protein, unknown function
PF3D7_0719200	7	Pf3D7_07_v3: 841,108 - 842,830 (+)	NIMA related kinase 4 (NEK4)
PF3D7_0720300	7	Pf3D7_07_v3: 880,465 - 880,863 (-)	conserved Plasmodium protein, unknown function
PF3D7_0720500	7	Pf3D7_07_v3: 886,346 - 887,487 (+)	conserved Plasmodium protein, unknown function
PF3D7_0720600	7	Pf3D7_07_v3: 887,816 - 889,378 (-)	conserved Plasmodium protein, unknown function
PF3D7_0721200	7	Pf3D7_07_v3: 917,958 - 920,816 (-)	conserved Plasmodium protein, unknown function
PF3D7_0721500	7	Pf3D7_07_v3: 928,514 - 930,853 (+)	conserved Plasmodium membrane protein, unknown function
PF3D7_0721600	7	Pf3D7_07_v3: 931,459 - 932,164 (-)	40S ribosomal protein S5, putative
PF3D7_0722400	7	Pf3D7_07_v3: 954,784 - 956,343 (+)	GTP-binding protein, putative
PF3D7_0724000	7	Pf3D7_07_v3: 1,006,335 - 1,012,145 (+)	Rab GTPase activator and protein kinase, putative
PF3D7_0724900	7	Pf3D7_07_v3: 1,052,465 - 1,058,158 (+)	kinesin-19, putative
PF3D7_0726300	7	Pf3D7_07_v3: 1,104,156 - 1,108,364 (+)	DNA mismatch repair protein PMS1, putative (PMS1)
PF3D7_0728500	7	Pf3D7_07_v3: 1,216,088 - 1,217,201 (-)	conserved Plasmodium protein, unknown function
PF3D7_0730600	7	Pf3D7_07_v3: 1,318,059 - 1,318,131 (+)	tRNA Valine
PF3D7_0731000	7	Pf3D7_07_v3: 1,333,175 - 1,334,938 (-)	unspecified product
PF3D7_0800400	8	Pf3D7_08_v3: 52,760 - 53,982 (-)	rifin (RIF)
PF3D7_0800900	8	Pf3D7_08_v3: 83,128 - 83,904 (+)	Plasmodium exported protein (hyp7), unknown function, pseudogene
PF3D7_0801100	8	Pf3D7_08_v3: 91,397 - 97,571 (-)	28S ribosomal RNA
PF3D7_0801300	8	Pf3D7_08_v3: 101,954 - 102,826 (-)	von Willebrand factor A domain-related protein (WARP)
PF3D7_0802500	8	Pf3D7_08_v3: 174,647 - 178,906 (-)	inositol 5-phosphatase, putative
PF3D7_0803700	8	Pf3D7_08_v3: 231,398 - 232,756 (+)	tubulin gamma chain (g-tub)
PF3D7_0804900	8	Pf3D7_08_v3: 279,711 - 281,186 (-)	GTPase-activating protein, putative
PF3D7_0806100	8	Pf3D7_08_v3: 330,651 - 332,678 (+)	conserved Plasmodium protein, unknown function
PF3D7_0807000	8	Pf3D7_08_v3: 370,784 - 372,623 (+)	gas41 homologue, putative
PF3D7_0807200	8	Pf3D7_08_v3: 378,024 - 379,446 (+)	conserved Plasmodium membrane protein, unknown function
PF3D7_0807400	8	Pf3D7_08_v3: 384,298 - 385,797 (+)	conserved Plasmodium protein, unknown function
PF3D7_0808800	8	Pf3D7_08_v3: 450,615 - 451,899 (+)	rifin (RIF)
PF3D7_0809700	8	Pf3D7_08_v3: 499,463 - 501,569 (-)	RuvB-like helicase 1 (RUVB1)
PF3D7_0810000	8	Pf3D7_08_v3: 517,421 - 517,693 (-)	acyl-CoA binding protein, putative
PF3D7_0810100	8	Pf3D7_08_v3: 519,331 - 519,991 (-)	apicoplast ribosomal protein L33 precursor, putative
PF3D7_0810700	8	Pf3D7_08_v3: 546,163 - 547,365 (-)	conserved Plasmodium protein, unknown function
PF3D7_0811700	8	Pf3D7_08_v3: 589,821 - 593,489 (+)	conserved Plasmodium protein, unknown function
PF3D7_0811800	8	Pf3D7_08_v3: 593,649 - 595,412 (-)	conserved Plasmodium protein, unknown function
PF3D7_0813400	8	Pf3D7_08_v3: 658,493 - 662,095 (-)	conserved Plasmodium protein, unknown function
PF3D7_0813700	8	Pf3D7_08_v3: 671,157 - 675,416 (-)	ABC transporter F family member 1, putative (ABCF1)
PF3D7_0813800	8	Pf3D7_08_v3: 676,391 - 677,464 (+)	GDP-mannose 4,6-dehydratase (GMD)
PF3D7_0814500	8	Pf3D7_08_v3: 700,376 - 702,652 (+)	conserved Plasmodium protein, unknown function
PF3D7_0815700	8	Pf3D7_08_v3: 733,279 - 734,573 (-)	ubiquitin (Ub)
PF3D7_0816300	8	Pf3D7_08_v3: 751,942 - 756,173 (-)	conserved Plasmodium protein, unknown function
PF3D7_0816700	8	Pf3D7_08_v3: 767,110 - 767,880 (+)	trafficking protein particle complex subunit 2-like protein, putative (TRAPPC2L)
PF3D7_0816800	8	Pf3D7_08_v3: 767,916 - 769,792 (-)	meiotic recombination protein DMC1, putative (DMC1)
PF3D7_0818300	8	Pf3D7_08_v3: 833,185 - 835,334 (+)	dynactin subunit 6, putative
PF3D7_0818900	8	Pf3D7_08_v3: 860,384 - 862,417 (+)	heat shock protein 70 (HSP70)
PF3D7_0819600	8	Pf3D7_08_v3: 885,198 - 886,136 (-)	conserved Plasmodium protein, unknown function
PF3D7_0819700	8	Pf3D7_08_v3: 888,126 - 890,471 (-)	conserved Plasmodium protein, unknown function
PF3D7_0820400	8	Pf3D7_08_v3: 922,208 - 923,932 (+)	conserved Plasmodium protein, unknown function
PF3D7_0820600	8	Pf3D7_08_v3: 929,145 - 930,861 (+)	conserved Plasmodium membrane protein, unknown function
PF3D7_0820900	8	Pf3D7_08_v3: 939,583 - 944,645 (-)	conserved Plasmodium protein, unknown function
PF3D7_0821400	8	Pf3D7_08_v3: 965,822 - 966,657 (+)	conserved Plasmodium protein, unknown function
PF3D7_0821600	8	Pf3D7_08_v3: 969,690 - 971,714 (+)	clp1-related protein, putative
PF3D7_0821900	8	Pf3D7_08_v3: 977,432 - 978,188 (-)	conserved Plasmodium protein, unknown function
PF3D7_0822300	8	Pf3D7_08_v3: 988,281 - 988,763 (-)	small nuclear ribonucleoprotein G, putative (SNRPG)
PF3D7_0822900	8	Pf3D7_08_v3: 1,007,777 - 1,011,307 (-)	conserved Plasmodium protein, unknown function
PF3D7_0823100	8	Pf3D7_08_v3: 1,018,089 - 1,019,268 (-)	RWD domain-containing protein, putative
PF3D7_0823600	8	Pf3D7_08_v3: 1,039,907 - 1,041,211 (-)	lipoate-protein ligase B (LipB)
PF3D7_0824200	8	Pf3D7_08_v3: 1,055,135 - 1,059,003 (+)	conserved Plasmodium protein, unknown function
PF3D7_0824300	8	Pf3D7_08_v3: 1,059,246 - 1,061,567 (-)	GTP-binding protein, putative
PF3D7_0824800	8	Pf3D7_08_v3: 1,075,800 - 1,079,630 (+)	conserved Plasmodium membrane protein, unknown function
PF3D7_0824900	8	Pf3D7_08_v3: 1,080,055 - 1,082,991 (-)	conserved Plasmodium protein, unknown function
PF3D7_0825400	8	Pf3D7_08_v3: 1,096,423 - 1,097,363 (+)	conserved Plasmodium protein, unknown function
PF3D7_0827800	8	Pf3D7_08_v3: 1,198,858 - 1,206,057 (+)	SET domain protein, putative (SET3)
PF3D7_0828200	8	Pf3D7_08_v3: 1,216,271 - 1,220,716 (+)	leucine--tRNA ligase, putative
PF3D7_0828300	8	Pf3D7_08_v3: 1,221,025 - 1,222,683 (-)	conserved Plasmodium protein, unknown function
PF3D7_0828700	8	Pf3D7_08_v3: 1,233,372 - 1,236,473 (+)	conserved Plasmodium protein, unknown function
PF3D7_0829400	8	Pf3D7_08_v3: 1,257,716 - 1,259,041 (-)	prolyl 4-hydroxylase subunit alpha, putative
PF3D7_0830900	8	Pf3D7_08_v3: 1,317,600 - 1,318,341 (-)	Plasmodium exported protein, unknown function
PF3D7_0831600	8	Pf3D7_08_v3: 1,358,314 - 1,363,618 (+)	cytoadherence linked asexual protein 8 (CLAG8)
PF3D7_0831700	8	Pf3D7_08_v3: 1,365,467 - 1,367,506 (-)	heat shock protein 70 (HSP70-x)
PF3D7_0831800	8	Pf3D7_08_v3: 1,374,236 - 1,375,299 (-)	histidine-rich protein II (HRPII)
PF3D7_0900600	9	Pf3D7_09_v3: 45,902 - 47,236 (-)	rifin (RIF)
PF3D7_0900700	9	Pf3D7_09_v3: 49,612 - 50,971 (-)	rifin (RIF)
PF3D7_0901700	9	Pf3D7_09_v3: 82,002 - 82,998 (-)	Plasmodium exported protein (hyp5), unknown function
PF3D7_0902400	9	Pf3D7_09_v3: 106,514 - 108,406 (-)	serine/threonine protein kinase, FIKK family (FIKK9.5)
PF3D7_0902900	9	Pf3D7_09_v3: 127,416 - 127,724 (+)	conserved Plasmodium protein, unknown function
PF3D7_0903300	9	Pf3D7_09_v3: 140,977 - 150,588 (+)	conserved Plasmodium membrane protein, unknown function
PF3D7_0905200	9	Pf3D7_09_v3: 245,261 - 248,860 (-)	mitochondrial carrier protein, putative
PF3D7_0905400	9	Pf3D7_09_v3: 270,740 - 274,789 (-)	high molecular weight rhoptry protein 3 (RhopH3)
PF3D7_0905600	9	Pf3D7_09_v3: 280,207 - 284,102 (+)	WD repeat-containing protein 66, putative (WDR66)
PF3D7_0906500	9	Pf3D7_09_v3: 318,311 - 319,546 (+)	arginase
PF3D7_0908400	9	Pf3D7_09_v3: 388,149 - 388,736 (+)	conserved Plasmodium protein, unknown function
PF3D7_0908700	9	Pf3D7_09_v3: 401,495 - 403,394 (-)	tRNA pseudouridine synthase, putative
PF3D7_0908800	9	Pf3D7_09_v3: 404,312 - 406,285 (+)	transporter, putative
PF3D7_0908900	9	Pf3D7_09_v3: 406,522 - 409,665 (-)	conserved Plasmodium protein, unknown function
PF3D7_0909600	9	Pf3D7_09_v3: 433,238 - 435,373 (-)	conserved Plasmodium protein, unknown function
PF3D7_0910200	9	Pf3D7_09_v3: 464,559 - 473,768 (+)	conserved Plasmodium protein, unknown function
PF3D7_0910300	9	Pf3D7_09_v3: 475,671 - 476,969 (+)	conserved Plasmodium protein, unknown function
PF3D7_0910400	9	Pf3D7_09_v3: 477,777 - 481,358 (-)	selenide water dikinase, putative
PF3D7_0912200	9	Pf3D7_09_v3: 549,085 - 550,446 (-)	conserved Plasmodium membrane protein, unknown function
PF3D7_0912700	9	Pf3D7_09_v3: 562,677 - 562,934 (+)	conserved Plasmodium protein, unknown function
PF3D7_0913000	9	Pf3D7_09_v3: 569,124 - 570,374 (-)	conserved protein, unknown function
PF3D7_0913300	9	Pf3D7_09_v3: 576,960 - 579,026 (-)	conserved Plasmodium protein, unknown function
PF3D7_0913400	9	Pf3D7_09_v3: 580,760 - 581,468 (-)	conserved Plasmodium protein, unknown function
PF3D7_0913500	9	Pf3D7_09_v3: 582,340 - 583,968 (-)	protease, putative
PF3D7_0915200	9	Pf3D7_09_v3: 645,632 - 646,600 (+)	ribonuclease H2 subunit C, putative
PF3D7_0915900	9	Pf3D7_09_v3: 665,978 - 666,478 (+)	conserved Plasmodium protein, unknown function
PF3D7_0916000	9	Pf3D7_09_v3: 667,255 - 671,725 (-)	sugar transporter, putative
PF3D7_0916200	9	Pf3D7_09_v3: 675,922 - 679,632 (+)	conserved Plasmodium protein, unknown function
PF3D7_0916300	9	Pf3D7_09_v3: 680,231 - 681,984 (-)	conserved Plasmodium protein, unknown function
PF3D7_0917000	9	Pf3D7_09_v3: 706,592 - 712,072 (-)	conserved Plasmodium protein, unknown function
PF3D7_0917100	9	Pf3D7_09_v3: 713,216 - 715,489 (-)	N-glycosylase/DNA lyase, putative (OGG1)
PF3D7_0917900	9	Pf3D7_09_v3: 737,985 - 740,276 (+)	heat shock protein 70 (HSP70-2)
PF3D7_0918200	9	Pf3D7_09_v3: 748,678 - 750,262 (-)	50S ribosomal protein L3, apicoplast, putative
PF3D7_0918500	9	Pf3D7_09_v3: 761,211 - 763,358 (+)	telomerase RNA (TR)
PF3D7_0919100	9	Pf3D7_09_v3: 786,156 - 788,212 (+)	DnaJ protein, putative
PF3D7_0919500	9	Pf3D7_09_v3: 798,498 - 799,928 (+)	sugar transporter, putative
PF3D7_0921100	9	Pf3D7_09_v3: 861,392 - 862,784 (+)	conserved Plasmodium protein, unknown function
PF3D7_0921200	9	Pf3D7_09_v3: 862,781 - 870,491 (-)	conserved Plasmodium membrane protein, unknown function
PF3D7_0921600	9	Pf3D7_09_v3: 878,004 - 883,117 (+)	tetratricopeptide repeat family protein, putative
PF3D7_0923100	9	Pf3D7_09_v3: 941,830 - 942,498 (-)	OTU-like cysteine protease, putative
PF3D7_0923300	9	Pf3D7_09_v3: 947,033 - 949,498 (+)	perforin-like protein 3 (PLP3)
PF3D7_0924500	9	Pf3D7_09_v3: 993,245 - 997,675 (-)	conserved Plasmodium membrane protein, unknown function
PF3D7_0925300	9	Pf3D7_09_v3: 1,019,164 - 1,020,903 (-)	proline--tRNA ligase, putative (aPRS)
PF3D7_0925900	9	Pf3D7_09_v3: 1,040,713 - 1,041,516 (+)	conserved Plasmodium protein, unknown function
PF3D7_0926400	9	Pf3D7_09_v3: 1,070,965 - 1,072,955 (-)	monocarboxylate transporter, putative
PF3D7_0927400	9	Pf3D7_09_v3: 1,116,416 - 1,119,775 (-)	conserved Plasmodium protein, unknown function
PF3D7_0927800	9	Pf3D7_09_v3: 1,128,871 - 1,129,940 (+)	cytochrome c oxidase subunit 5B, putative (COX5B)
PF3D7_0928400	9	Pf3D7_09_v3: 1,145,364 - 1,146,038 (+)	conserved Plasmodium membrane protein, unknown function
PF3D7_0928600	9	Pf3D7_09_v3: 1,148,161 - 1,148,502 (-)	conserved Plasmodium protein, unknown function
PF3D7_0928700	9	Pf3D7_09_v3: 1,150,648 - 1,155,153 (-)	conserved Plasmodium protein, unknown function
PF3D7_0928900	9	Pf3D7_09_v3: 1,159,876 - 1,160,475 (+)	guanylate kinase (GK)
PF3D7_0930500	9	Pf3D7_09_v3: 1,212,169 - 1,216,500 (-)	diacylglycerol kinase, putative (DGK1)
PF3D7_0931500	9	Pf3D7_09_v3: 1,264,999 - 1,266,015 (-)	conserved Plasmodium protein, unknown function
PF3D7_0933200	9	Pf3D7_09_v3: 1,317,827 - 1,319,468 (-)	calcyclin binding protein, putative
PF3D7_0933800	9	Pf3D7_09_v3: 1,335,740 - 1,337,947 (+)	delta tubulin, putative
PF3D7_0934400	9	Pf3D7_09_v3: 1,349,790 - 1,350,392 (+)	transcription factor with AP2 domain(s), putative (ApiAP2)
PF3D7_0934600	9	Pf3D7_09_v3: 1,354,581 - 1,355,495 (+)	conserved Plasmodium protein, unknown function
PF3D7_0934800	9	Pf3D7_09_v3: 1,361,935 - 1,363,848 (+)	cAMP-dependent protein kinase catalytic subunit (PKAc)
PF3D7_0936300	9	Pf3D7_09_v3: 1,436,687 - 1,437,981 (-)	ring-exported protein 3 (REX3)
PF3D7_0936800	9	Pf3D7_09_v3: 1,458,392 - 1,459,862 (+)	Plasmodium exported protein (PHISTc), unknown function
PF3D7_0937700	9	Pf3D7_09_v3: 1,492,373 - 1,493,708 (+)	rifin (RIF)
PF3D7_1000200	10	Pf3D7_10_v3: 38,050 - 39,395 (-)	rifin (RIF)
PF3D7_1000700	10	Pf3D7_10_v3: 54,542 - 55,498 (-)	Plasmodium exported protein (PHISTa), unknown function, pseudogene
PF3D7_1001500	10	Pf3D7_10_v3: 81,416 - 81,739 (-)	early transcribed membrane protein 10.1 (ETRAMP10)
PF3D7_1002500	10	Pf3D7_10_v3: 123,770 - 124,882 (-)	conserved Plasmodium protein, unknown function
PF3D7_1003200	10	Pf3D7_10_v3: 149,342 - 150,038 (+)	conserved Plasmodium protein, unknown function
PF3D7_1004200	10	Pf3D7_10_v3: 187,669 - 196,954 (-)	WD repeat-containing protein, putative
PF3D7_1004700	10	Pf3D7_10_v3: 220,018 - 221,353 (-)	conserved Plasmodium protein, unknown function
PF3D7_1004800	10	Pf3D7_10_v3: 221,945 - 223,430 (+)	ADP/ATP carrier protein, putative
PF3D7_1005000	10	Pf3D7_10_v3: 225,456 - 227,705 (-)	methionine--tRNA ligase, putative (MRSapi)
PF3D7_1005200	10	Pf3D7_10_v3: 232,422 - 232,818 (-)	conserved Plasmodium protein, unknown function
PF3D7_1005700	10	Pf3D7_10_v3: 247,495 - 249,940 (-)	DnaJ protein, putative
PF3D7_1006200	10	Pf3D7_10_v3: 262,150 - 262,997 (-)	DNA/RNA-binding protein Alba 3 (ALBA3)
PF3D7_1006300	10	Pf3D7_10_v3: 265,750 - 266,836 (-)	conserved Plasmodium protein, unknown function
PF3D7_1006500	10	Pf3D7_10_v3: 270,535 - 271,497 (+)	conserved Plasmodium protein, unknown function
PF3D7_1006900	10	Pf3D7_10_v3: 281,459 - 283,104 (+)	PPPDE peptidase, putative
PF3D7_1007100	10	Pf3D7_10_v3: 286,522 - 287,473 (-)	conserved Plasmodium protein, unknown function
PF3D7_1007700	10	Pf3D7_10_v3: 301,126 - 305,919 (-)	transcription factor with AP2 domain(s) (ApiAP2)
PF3D7_1009900	10	Pf3D7_10_v3: 399,207 - 401,778 (+)	conserved Plasmodium protein, unknown function
PF3D7_1010000	10	Pf3D7_10_v3: 401,876 - 402,711 (-)	ribosomal protein L43, mitochondrial, putative
PF3D7_1010100	10	Pf3D7_10_v3: 403,679 - 404,575 (+)	conserved Plasmodium protein, unknown function
PF3D7_1010400	10	Pf3D7_10_v3: 415,404 - 417,471 (-)	conserved Plasmodium protein, unknown function
PF3D7_1011900	10	Pf3D7_10_v3: 460,335 - 461,993 (-)	heme oxygenase (HO)
PF3D7_1012400	10	Pf3D7_10_v3: 475,327 - 476,563 (-)	hypoxanthine-guanine phosphoribosyltransferase (HGPRT)
PF3D7_1012500	10	Pf3D7_10_v3: 478,758 - 480,539 (-)	phosphoglucomutase, putative
PF3D7_1013600	10	Pf3D7_10_v3: 533,109 - 539,825 (+)	conserved Plasmodium protein, unknown function
PF3D7_1014500	10	Pf3D7_10_v3: 576,579 - 580,478 (+)	conserved Plasmodium protein, unknown function
PF3D7_1016200	10	Pf3D7_10_v3: 646,054 - 647,736 (+)	conserved Plasmodium protein, unknown function
PF3D7_1017200	10	Pf3D7_10_v3: 692,426 - 694,218 (+)	enoyl-CoA hydratase-related protein, putative
PF3D7_1017400	10	Pf3D7_10_v3: 697,970 - 699,823 (-)	phosphomannomutase, putative (PMM)
PF3D7_1017500	10	Pf3D7_10_v3: 701,746 - 702,422 (+)	conserved Plasmodium protein, unknown function
PF3D7_1017600	10	Pf3D7_10_v3: 705,537 - 708,452 (+)	conserved Plasmodium protein, unknown function
PF3D7_1017800	10	Pf3D7_10_v3: 711,016 - 714,658 (-)	conserved Plasmodium protein, unknown function
PF3D7_1018400	10	Pf3D7_10_v3: 734,722 - 735,738 (+)	conserved Plasmodium protein, unknown function
PF3D7_1018500	10	Pf3D7_10_v3: 735,921 - 736,813 (-)	PHF5-like protein, putative
PF3D7_1018900	10	Pf3D7_10_v3: 752,760 - 754,910 (-)	conserved Plasmodium protein, unknown function
PF3D7_1019800	10	Pf3D7_10_v3: 804,328 - 807,582 (-)	tRNA methyltransferase, putative
PF3D7_1020000	10	Pf3D7_10_v3: 811,106 - 813,484 (-)	large subunit rRNA processing RRM protein, putative
PF3D7_1020200	10	Pf3D7_10_v3: 816,066 - 818,972 (-)	conserved Plasmodium protein, unknown function
PF3D7_1021400	10	Pf3D7_10_v3: 863,907 - 866,742 (+)	endomembrane protein 70, putative
PF3D7_1021600	10	Pf3D7_10_v3: 871,095 - 871,886 (+)	deoxyribose-phosphate aldolase, putative
PF3D7_1021900	10	Pf3D7_10_v3: 905,473 - 912,345 (-)	conserved Plasmodium protein (10b antigen), unknown function
PF3D7_1022700	10	Pf3D7_10_v3: 951,752 - 952,579 (-)	phospholipid scramblase, putative
PF3D7_1023300	10	Pf3D7_10_v3: 984,228 - 985,330 (-)	conserved Plasmodium protein, unknown function
PF3D7_1023500	10	Pf3D7_10_v3: 987,017 - 987,310 (-)	conserved Plasmodium protein, unknown function
PF3D7_1023700	10	Pf3D7_10_v3: 991,147 - 993,420 (+)	conserved Plasmodium protein, unknown function
PF3D7_1024100	10	Pf3D7_10_v3: 1,017,201 - 1,020,515 (-)	conserved Plasmodium protein, unknown function
PF3D7_1024800	10	Pf3D7_10_v3: 1,034,685 - 1,039,079 (+)	conserved Plasmodium protein, unknown function
PF3D7_1025500	10	Pf3D7_10_v3: 1,067,652 - 1,086,992 (-)	conserved Plasmodium protein, unknown function
PF3D7_1026300	10	Pf3D7_10_v3: 1,106,086 - 1,109,451 (+)	conserved Plasmodium protein, unknown function
PF3D7_1027600	10	Pf3D7_10_v3: 1,148,316 - 1,150,168 (-)	topoisomerase, putative
PF3D7_1027800	10	Pf3D7_10_v3: 1,153,271 - 1,154,431 (-)	60S ribosomal protein L3 (RPL3)
PF3D7_1027900	10	Pf3D7_10_v3: 1,156,648 - 1,158,980 (+)	palmitoyltransferase, putative (DHHC10)
PF3D7_1028600	10	Pf3D7_10_v3: 1,176,461 - 1,177,849 (-)	conserved Plasmodium protein, unknown function
PF3D7_1029200	10	Pf3D7_10_v3: 1,195,677 - 1,197,344 (+)	WD repeat-containing protein, putative
PF3D7_1030000	10	Pf3D7_10_v3: 1,223,375 - 1,224,167 (+)	transcription elongation factor SPT4, putative (SPT4)
PF3D7_1030300	10	Pf3D7_10_v3: 1,233,667 - 1,237,002 (-)	conserved Plasmodium protein, unknown function
PF3D7_1030900	10	Pf3D7_10_v3: 1,251,151 - 1,251,807 (-)	28 kDa ookinete surface protein (P28)
PF3D7_1031000	10	Pf3D7_10_v3: 1,253,417 - 1,254,070 (-)	25 kDa ookinete surface antigen precursor (Pfs25)
PF3D7_1031200	10	Pf3D7_10_v3: 1,257,384 - 1,258,478 (+)	MORN repeat-containing protein 1 (MORN1)
PF3D7_1032200	10	Pf3D7_10_v3: 1,298,327 - 1,299,141 (-)	conserved Plasmodium protein, unknown function
PF3D7_1032400	10	Pf3D7_10_v3: 1,302,594 - 1,304,881 (-)	phosphatidylinositol N-acetylglucosaminyltransferase subunit A, putative (PIGA)
PF3D7_1032600	10	Pf3D7_10_v3: 1,308,873 - 1,309,925 (+)	conserved protein, unknown function
PF3D7_1033100	10	Pf3D7_10_v3: 1,324,132 - 1,328,436 (-)	S-adenosylmethionine decarboxylase/ornithine decarboxylase (AdoMetDC/ODC)
PF3D7_1036800	10	Pf3D7_10_v3: 1,448,692 - 1,451,646 (-)	acetyl-CoA transporter, putative
PF3D7_1037800	10	Pf3D7_10_v3: 1,497,096 - 1,502,155 (-)	dynein intermediate chain, putative
PF3D7_1040100	10	Pf3D7_10_v3: 1,602,935 - 1,603,989 (+)	rifin (RIF)
PF3D7_1100100	11	Pf3D7_11_v3: 24,160 - 31,598 (+)	erythrocyte membrane protein 1, PfEMP1 (VAR)
PF3D7_1100200	11	Pf3D7_11_v3: 32,666 - 42,386 (-)	erythrocyte membrane protein 1, PfEMP1 (VAR)
PF3D7_1100300	11	Pf3D7_11_v3: 45,056 - 46,233 (+)	rifin (RIF)
PF3D7_1101200	11	Pf3D7_11_v3: 70,081 - 71,289 (-)	rifin (RIF)
PF3D7_1103000	11	Pf3D7_11_v3: 138,646 - 139,034 (+)	conserved Plasmodium protein, unknown function
PF3D7_1103400	11	Pf3D7_11_v3: 146,427 - 150,815 (+)	FeS cluster assembly protein SufD, putative (SufD)
PF3D7_1103700	11	Pf3D7_11_v3: 160,115 - 160,852 (+)	casein kinase II beta chain (CK2beta1)
PF3D7_1103900	11	Pf3D7_11_v3: 175,248 - 175,433 (+)	conserved Plasmodium protein, unknown function
PF3D7_1105500	11	Pf3D7_11_v3: 239,687 - 240,613 (+)	centrin-4 (CEN4)
PF3D7_1105900	11	Pf3D7_11_v3: 254,523 - 254,921 (+)	conserved Plasmodium membrane protein, unknown function
PF3D7_1106200	11	Pf3D7_11_v3: 260,867 - 263,331 (+)	conserved Plasmodium protein, unknown function
PF3D7_1107400	11	Pf3D7_11_v3: 317,819 - 318,871 (-)	DNA repair protein RAD51 (RAD51)
PF3D7_1107600	11	Pf3D7_11_v3: 321,886 - 325,323 (-)	conserved Plasmodium protein, unknown function
PF3D7_1108500	11	Pf3D7_11_v3: 367,316 - 368,823 (+)	succinyl-CoA synthetase alpha subunit, putative
PF3D7_1108800	11	Pf3D7_11_v3: 377,740 - 378,396 (+)	conserved Plasmodium protein, unknown function
PF3D7_1109100	11	Pf3D7_11_v3: 382,569 - 387,150 (-)	conserved Plasmodium protein, unknown function
PF3D7_1110100	11	Pf3D7_11_v3: 400,686 - 403,238 (+)	conserved Plasmodium protein, unknown function
PF3D7_1110600	11	Pf3D7_11_v3: 425,904 - 426,864 (-)	mitochondrial ribosomal protein L11 precursor, putative
PF3D7_1110700	11	Pf3D7_11_v3: 428,362 - 430,047 (+)	actin-like protein, putative (ALP1)
PF3D7_1113800	11	Pf3D7_11_v3: 531,177 - 533,285 (-)	conserved Plasmodium membrane protein, unknown function
PF3D7_1114200	11	Pf3D7_11_v3: 542,330 - 544,765 (-)	GTPase-activating protein, putative
PF3D7_1114600	11	Pf3D7_11_v3: 552,259 - 553,266 (+)	conserved Plasmodium protein, unknown function
PF3D7_1114800	11	Pf3D7_11_v3: 558,924 - 561,032 (-)	glycerol-3-phosphate dehydrogenase, putative (G3PDH)
PF3D7_1115000	11	Pf3D7_11_v3: 570,017 - 570,714 (+)	conserved Plasmodium protein, unknown function
PF3D7_1115500	11	Pf3D7_11_v3: 588,169 - 589,400 (+)	transcription factor with AP2 domain(s), putative (ApiAP2)
PF3D7_1115600	11	Pf3D7_11_v3: 589,707 - 590,629 (-)	peptidyl-prolyl cis-trans isomerase (CYP19B)
PF3D7_1115700	11	Pf3D7_11_v3: 592,130 - 593,584 (-)	cysteine proteinase falcipain 2a (FP2A)
PF3D7_1116100	11	Pf3D7_11_v3: 607,902 - 613,394 (-)	serine esterase, putative
PF3D7_1116300	11	Pf3D7_11_v3: 618,312 - 619,778 (+)	peptidyl-prolyl cis-trans isomerase (CYP19C)
PF3D7_1116400	11	Pf3D7_11_v3: 619,893 - 621,350 (-)	guanine nucleotide-exchange factor SEC12 (SEC12)
PF3D7_1116500	11	Pf3D7_11_v3: 624,370 - 625,737 (+)	folate transporter 2 (FT2)
PF3D7_1117200	11	Pf3D7_11_v3: 654,871 - 660,420 (+)	conserved Plasmodium protein, unknown function
PF3D7_1117400	11	Pf3D7_11_v3: 664,163 - 665,356 (+)	conserved Plasmodium protein, unknown function
PF3D7_1118600	11	Pf3D7_11_v3: 705,556 - 707,382 (-)	histone acetyltransferase (MYST)
PF3D7_1118900	11	Pf3D7_11_v3: 716,795 - 718,412 (+)	conserved Plasmodium protein, unknown function
PF3D7_1119100	11	Pf3D7_11_v3: 720,992 - 722,273 (+)	tRNA m(1)G methyltransferase, putative
PF3D7_1120100	11	Pf3D7_11_v3: 761,695 - 762,818 (+)	phosphoglycerate mutase, putative (PGM1)
PF3D7_1120500	11	Pf3D7_11_v3: 772,539 - 775,042 (+)	tRNA nucleotidyltransferase, putative
PF3D7_1120700	11	Pf3D7_11_v3: 784,592 - 788,350 (-)	conserved Plasmodium protein, unknown function
PF3D7_1121000	11	Pf3D7_11_v3: 792,197 - 793,945 (+)	palmitoyltransferase, putative (DHHC3)
PF3D7_1121100	11	Pf3D7_11_v3: 794,254 - 799,561 (-)	conserved Plasmodium protein, unknown function
PF3D7_1121600	11	Pf3D7_11_v3: 815,386 - 816,322 (-)	exported protein 1 (EXP1)
PF3D7_1121800	11	Pf3D7_11_v3: 823,239 - 829,313 (-)	petidase, M16 family
PF3D7_1122800	11	Pf3D7_11_v3: 872,031 - 877,678 (+)	calcium-dependent protein kinase 6 (CDPK6)
PF3D7_1123200	11	Pf3D7_11_v3: 918,228 - 921,069 (+)	leucine-rich repeat protein (LRR11)
PF3D7_1123900	11	Pf3D7_11_v3: 945,470 - 946,148 (+)	splicing factor, putative
PF3D7_1124000	11	Pf3D7_11_v3: 948,591 - 950,707 (+)	endoplasmic reticulum oxidoreductin, putative (ERO1)
PF3D7_1125000	11	Pf3D7_11_v3: 983,951 - 985,619 (-)	conserved Plasmodium protein, unknown function
PF3D7_1125100	11	Pf3D7_11_v3: 986,630 - 988,120 (+)	vacuolar membrane protein-related, putative
PF3D7_1125500	11	Pf3D7_11_v3: 1,001,182 - 1,001,562 (-)	small nuclear ribonucleoprotein Sm D1, putative (SNRPD1)
PF3D7_1125900	11	Pf3D7_11_v3: 1,013,466 - 1,013,747 (+)	conserved Plasmodium protein, unknown function
PF3D7_1126100	11	Pf3D7_11_v3: 1,018,366 - 1,022,495 (-)	autophagy-related protein 7, putative (ATG7)
PF3D7_1127000	11	Pf3D7_11_v3: 1,056,198 - 1,058,054 (-)	protein phosphatase, putative
PF3D7_1127100	11	Pf3D7_11_v3: 1,060,262 - 1,060,783 (-)	deoxyuridine 5'-triphosphate nucleotidohydrolase (dUTPase)
PF3D7_1127500	11	Pf3D7_11_v3: 1,067,197 - 1,070,219 (+)	protein disulfide isomerase, putative
PF3D7_1127800	11	Pf3D7_11_v3: 1,077,288 - 1,081,550 (-)	conserved Plasmodium protein, unknown function
PF3D7_1129000	11	Pf3D7_11_v3: 1,121,930 - 1,123,377 (+)	spermidine synthase (SpdSyn)
PF3D7_1129900	11	Pf3D7_11_v3: 1,156,437 - 1,158,266 (+)	transporter, putative
PF3D7_1130000	11	Pf3D7_11_v3: 1,159,366 - 1,162,188 (-)	phosphoacetylglucosamine mutase, putative (PAGM)
PF3D7_1130800	11	Pf3D7_11_v3: 1,187,604 - 1,189,562 (+)	armadillo repeat protein PF16, putative
PF3D7_1130900	11	Pf3D7_11_v3: 1,190,123 - 1,194,335 (+)	conserved Plasmodium protein, unknown function
PF3D7_1132500	11	Pf3D7_11_v3: 1,261,759 - 1,266,078 (+)	amino acid transporter, putative
PF3D7_1132800	11	Pf3D7_11_v3: 1,271,204 - 1,271,980 (+)	aquaglyceroporin (AQP)
PF3D7_1133000	11	Pf3D7_11_v3: 1,275,574 - 1,275,663 (+)	conserved Plasmodium protein, unknown function
PF3D7_1133500	11	Pf3D7_11_v3: 1,296,801 - 1,298,199 (+)	conserved Plasmodium protein, unknown function
PF3D7_1134400	11	Pf3D7_11_v3: 1,340,486 - 1,341,680 (-)	conserved Plasmodium protein, unknown function
PF3D7_1134600	11	Pf3D7_11_v3: 1,350,621 - 1,355,789 (-)	zinc finger protein, putative
PF3D7_1135700	11	Pf3D7_11_v3: 1,396,433 - 1,396,764 (-)	conserved Plasmodium protein, unknown function
PF3D7_1136200	11	Pf3D7_11_v3: 1,417,466 - 1,420,071 (-)	conserved Plasmodium protein, unknown function
PF3D7_1138300	11	Pf3D7_11_v3: 1,499,137 - 1,499,571 (-)	conserved Plasmodium membrane protein, unknown function
PF3D7_1138400	11	Pf3D7_11_v3: 1,501,011 - 1,513,691 (-)	guanylyl cyclase (GCalpha)
PF3D7_1138700	11	Pf3D7_11_v3: 1,525,654 - 1,531,744 (-)	conserved Plasmodium protein, unknown function
PF3D7_1139000	11	Pf3D7_11_v3: 1,546,288 - 1,547,469 (+)	unspecified product
PF3D7_1139200	11	Pf3D7_11_v3: 1,554,154 - 1,555,505 (-)	conserved Plasmodium protein, unknown function
PF3D7_1139400	11	Pf3D7_11_v3: 1,569,604 - 1,573,189 (+)	unspecified product
PF3D7_1139600	11	Pf3D7_11_v3: 1,580,594 - 1,582,483 (+)	conserved Plasmodium protein, unknown function
PF3D7_1140500	11	Pf3D7_11_v3: 1,610,100 - 1,615,809 (+)	myosin F, putative (MyoF)
PF3D7_1140600	11	Pf3D7_11_v3: 1,616,416 - 1,621,890 (-)	conserved Plasmodium protein, unknown function
PF3D7_1140700	11	Pf3D7_11_v3: 1,623,447 - 1,630,274 (-)	conserved Plasmodium protein, unknown function
PF3D7_1141300	11	Pf3D7_11_v3: 1,659,070 - 1,662,359 (-)	conserved Plasmodium protein, unknown function
PF3D7_1141500	11	Pf3D7_11_v3: 1,665,761 - 1,668,162 (+)	conserved Plasmodium protein, unknown function
PF3D7_1141800	11	Pf3D7_11_v3: 1,672,519 - 1,674,557 (-)	phd finger protein, putative
PF3D7_1142700	11	Pf3D7_11_v3: 1,710,325 - 1,712,172 (-)	methyltransferase, putative
PF3D7_1142900	11	Pf3D7_11_v3: 1,715,283 - 1,716,806 (+)	conserved Plasmodium protein, unknown function
PF3D7_1143100	11	Pf3D7_11_v3: 1,720,047 - 1,724,861 (-)	transcription factor with AP2 domain(s) (AP2-O)
PF3D7_1143700	11	Pf3D7_11_v3: 1,742,589 - 1,746,306 (+)	conserved Plasmodium protein, unknown function
PF3D7_1143900	11	Pf3D7_11_v3: 1,751,577 - 1,753,269 (-)	carbohydrate kinase, putative
PF3D7_1144000	11	Pf3D7_11_v3: 1,755,438 - 1,755,935 (+)	40S ribosomal protein S21 (RPS21)
PF3D7_1144700	11	Pf3D7_11_v3: 1,772,350 - 1,773,819 (-)	apicoplast import protein Tic20, putative (TIC20)
PF3D7_1144900	11	Pf3D7_11_v3: 1,777,525 - 1,778,928 (-)	ras-related protein Rab-6 (RAB6)
PF3D7_1146800	11	Pf3D7_11_v3: 1,843,645 - 1,853,372 (-)	conserved Plasmodium protein, unknown function
PF3D7_1147000	11	Pf3D7_11_v3: 1,858,329 - 1,867,357 (-)	sporozoite asparagine-rich protein (SLARP)
PF3D7_1147200	11	Pf3D7_11_v3: 1,873,147 - 1,881,414 (+)	tubulin--tyrosine ligase, putative
PF3D7_1147600	11	Pf3D7_11_v3: 1,893,436 - 1,895,843 (-)	conserved Plasmodium protein, unknown function
PF3D7_1148900	11	Pf3D7_11_v3: 1,945,778 - 1,946,047 (+)	Plasmodium exported protein, unknown function
PF3D7_1149800	11	Pf3D7_11_v3: 2,006,706 - 2,007,829 (+)	rifin (RIF)
PF3D7_1150400	11	Pf3D7_11_v3: 2,025,817 - 2,035,886 (+)	erythrocyte membrane protein 1, PfEMP1 (VAR)
PF3D7_1202200	12	Pf3D7_12_v3: 116,475 - 117,449 (-)	mitochondrial phosphate carrier protein (MPC)
PF3D7_1202300	12	Pf3D7_12_v3: 119,402 - 141,499 (+)	dynein heavy chain, putative
PF3D7_1202800	12	Pf3D7_12_v3: 160,716 - 161,255 (+)	conserved Plasmodium protein, unknown function
PF3D7_1203100	12	Pf3D7_12_v3: 171,507 - 172,136 (-)	conserved Plasmodium protein, unknown function
PF3D7_1204200	12	Pf3D7_12_v3: 202,948 - 204,837 (+)	conserved Plasmodium protein, unknown function
PF3D7_1204300	12	Pf3D7_12_v3: 205,491 - 205,976 (-)	eukaryotic translation initiation factor 5A (EIF5A)
PF3D7_1204400	12	Pf3D7_12_v3: 208,165 - 210,893 (-)	conserved Plasmodium membrane protein, unknown function
PF3D7_1205300	12	Pf3D7_12_v3: 230,463 - 231,407 (+)	conserved Plasmodium protein, unknown function
PF3D7_1205700	12	Pf3D7_12_v3: 253,155 - 254,123 (+)	targeted glyoxalase II (tGloII)
PF3D7_1206000	12	Pf3D7_12_v3: 270,300 - 271,214 (-)	shewanella-like protein phosphatase 2 (SHLP2)
PF3D7_1206500	12	Pf3D7_12_v3: 292,424 - 294,379 (+)	Tat binding protein 1(TBP-1)-interacting protein, putative
PF3D7_1207500	12	Pf3D7_12_v3: 348,274 - 349,100 (+)	RNA-binding protein, putative
PF3D7_1208000	12	Pf3D7_12_v3: 359,995 - 360,499 (+)	apicoplast ribosomal protein L29 precursor, putative
PF3D7_1209700	12	Pf3D7_12_v3: 445,625 - 447,268 (+)	conserved Plasmodium protein, unknown function
PF3D7_1209800	12	Pf3D7_12_v3: 447,381 - 447,950 (-)	ATP synthase mitochondrial F1 complex assembly factor 1, putative (ATP11)
PF3D7_1210500	12	Pf3D7_12_v3: 470,229 - 471,545 (+)	conserved Plasmodium protein, unknown function
PF3D7_1210700	12	Pf3D7_12_v3: 476,577 - 478,370 (-)	conserved Plasmodium protein, unknown function
PF3D7_1211600	12	Pf3D7_12_v3: 510,323 - 519,437 (+)	lysine-specific histone demethylase 1, putative (LSD1)
PF3D7_1213300	12	Pf3D7_12_v3: 578,470 - 578,917 (-)	conserved Plasmodium protein, unknown function
PF3D7_1213500	12	Pf3D7_12_v3: 583,089 - 585,323 (+)	integral membrane protein GPR180, putative
PF3D7_1214100	12	Pf3D7_12_v3: 602,428 - 606,962 (+)	GPI ethanolamine phosphate transferase 3, putative (PIGO)
PF3D7_1214500	12	Pf3D7_12_v3: 611,892 - 613,128 (+)	conserved Plasmodium protein, unknown function
PF3D7_1214600	12	Pf3D7_12_v3: 613,561 - 614,574 (-)	adrenodoxin-type ferredoxin, putative
PF3D7_1215700	12	Pf3D7_12_v3: 635,538 - 638,879 (-)	conserved Plasmodium protein, unknown function
PF3D7_1215900	12	Pf3D7_12_v3: 641,552 - 643,519 (+)	serpentine receptor, putative (SR10)
PF3D7_1216200	12	Pf3D7_12_v3: 648,889 - 650,552 (+)	glycerol-3-phosphate dehydrogenase, putative
PF3D7_1216700	12	Pf3D7_12_v3: 663,061 - 666,282 (+)	perforin-like protein 2 (PLP2)
PF3D7_1216800	12	Pf3D7_12_v3: 666,884 - 666,955 (+)	tRNA Proline
PF3D7_1217000	12	Pf3D7_12_v3: 674,349 - 674,777 (-)	conserved Plasmodium protein, unknown function
PF3D7_1217600	12	Pf3D7_12_v3: 695,559 - 696,455 (+)	anaphase promoting complex subunit 10, putative
PF3D7_1218200	12	Pf3D7_12_v3: 708,936 - 715,665 (-)	conserved Plasmodium protein, unknown function
PF3D7_1219700	12	Pf3D7_12_v3: 792,877 - 793,449 (-)	raf kinase inhibitor (RKIP)
PF3D7_1220300	12	Pf3D7_12_v3: 807,560 - 816,204 (+)	cell cycle associated protein, putative
PF3D7_1220400	12	Pf3D7_12_v3: 816,909 - 818,468 (+)	debranching enzyme-associated ribonuclease, putative (DRN1)
PF3D7_1220500	12	Pf3D7_12_v3: 818,703 - 819,659 (-)	ribosome biogenesis protein TSR3, putative (TSR3)
PF3D7_1221700	12	Pf3D7_12_v3: 865,726 - 868,581 (+)	FbpA domain protein, putative
PF3D7_1222000	12	Pf3D7_12_v3: 876,916 - 878,625 (-)	conserved protein, unknown function
PF3D7_1222400	12	Pf3D7_12_v3: 890,581 - 898,257 (+)	transcription factor with AP2 domain(s) (ApiAP2)
PF3D7_1223000	12	Pf3D7_12_v3: 925,375 - 926,249 (-)	conserved Plasmodium protein, unknown function
PF3D7_1223400	12	Pf3D7_12_v3: 941,125 - 946,745 (+)	phospholipid-transporting ATPase, putative
PF3D7_1223500	12	Pf3D7_12_v3: 946,864 - 960,969 (-)	conserved Plasmodium protein, unknown function
PF3D7_1223700	12	Pf3D7_12_v3: 968,980 - 970,073 (+)	iron transporter, putative
PF3D7_1224000	12	Pf3D7_12_v3: 974,372 - 975,541 (+)	GTP cyclohydrolase I (GCH1)
PF3D7_1224300	12	Pf3D7_12_v3: 988,628 - 991,255 (+)	polyadenylate-binding protein, putative (PABP)
PF3D7_1225500	12	Pf3D7_12_v3: 1,033,551 - 1,035,112 (+)	small subunit rRNA processing factor, putative
PF3D7_1225600	12	Pf3D7_12_v3: 1,035,261 - 1,038,155 (-)	conserved Plasmodium protein, unknown function
PF3D7_1225900	12	Pf3D7_12_v3: 1,050,280 - 1,052,400 (-)	conserved Plasmodium protein, unknown function
PF3D7_1226100	12	Pf3D7_12_v3: 1,058,202 - 1,059,152 (+)	haloacid dehalogenase-like hydrolase, putative (HAD3)
PF3D7_1226400	12	Pf3D7_12_v3: 1,067,470 - 1,071,309 (-)	conserved Plasmodium protein, unknown function
PF3D7_1228100	12	Pf3D7_12_v3: 1,141,583 - 1,143,194 (-)	leucine-rich repeat protein (LRR13)
PF3D7_1229400	12	Pf3D7_12_v3: 1,208,912 - 1,209,542 (+)	macrophage migration inhibitory factor (MIF)
PF3D7_1229800	12	Pf3D7_12_v3: 1,219,136 - 1,226,465 (-)	myosin D (MyoD)
PF3D7_1230700	12	Pf3D7_12_v3: 1,259,620 - 1,262,088 (+)	protein transport protein SEC13 (SEC13)
PF3D7_1232000	12	Pf3D7_12_v3: 1,325,484 - 1,327,339 (-)	phenylalanine--tRNA ligase (aFRS)
PF3D7_1232300	12	Pf3D7_12_v3: 1,336,272 - 1,337,213 (+)	cytochrome b5, putative
PF3D7_1232700	12	Pf3D7_12_v3: 1,346,052 - 1,350,512 (+)	conserved Plasmodium protein, unknown function
PF3D7_1234300	12	Pf3D7_12_v3: 1,433,820 - 1,435,995 (-)	DNA polymerase epsilon subunit b, putative
PF3D7_1235400	12	Pf3D7_12_v3: 1,476,529 - 1,480,014 (-)	tetQ family GTPase, putative
PF3D7_1235800	12	Pf3D7_12_v3: 1,489,319 - 1,497,065 (-)	conserved Plasmodium protein, unknown function
PF3D7_1237300	12	Pf3D7_12_v3: 1,556,299 - 1,557,617 (-)	conserved Plasmodium protein, unknown function
PF3D7_1237700	12	Pf3D7_12_v3: 1,572,371 - 1,573,557 (+)	conserved protein, unknown function
PF3D7_1238400	12	Pf3D7_12_v3: 1,592,402 - 1,593,632 (-)	conserved Plasmodium protein, unknown function
PF3D7_1238700	12	Pf3D7_12_v3: 1,605,107 - 1,607,539 (+)	conserved Plasmodium protein, unknown function
PF3D7_1238900	12	Pf3D7_12_v3: 1,615,323 - 1,616,852 (-)	protein kinase 2 (PK2)
PF3D7_1239200	12	Pf3D7_12_v3: 1,634,695 - 1,642,428 (+)	transcription factor with AP2 domain(s) (ApiAP2)
PF3D7_1239600	12	Pf3D7_12_v3: 1,652,936 - 1,653,844 (-)	hydroxyethylthiazole kinase (ThzK)
PF3D7_1240100	12	Pf3D7_12_v3: 1,685,094 - 1,685,411 (-)	early transcribed membrane protein 12 (ETRAMP12)
PF3D7_1241700	12	Pf3D7_12_v3: 1,778,154 - 1,779,411 (+)	replication factor C subunit 4, putative (RFC4)
PF3D7_1242600	12	Pf3D7_12_v3: 1,800,562 - 1,802,310 (+)	protein geranylgeranyltransferase type II, alpha subunit, putative
PF3D7_1242800	12	Pf3D7_12_v3: 1,805,380 - 1,807,356 (-)	rab specific GDP dissociation inhibitor (rabGDI)
PF3D7_1242900	12	Pf3D7_12_v3: 1,808,878 - 1,809,622 (-)	mitochondrial import inner membrane translocase subunit TIM13, putative (TIM13)
PF3D7_1243700	12	Pf3D7_12_v3: 1,829,660 - 1,831,057 (+)	ubiquitin-conjugating enzyme E2, putative
PF3D7_1244400	12	Pf3D7_12_v3: 1,859,656 - 1,863,846 (+)	conserved Plasmodium protein, unknown function
PF3D7_1244700	12	Pf3D7_12_v3: 1,871,919 - 1,872,911 (+)	conserved Plasmodium protein, unknown function
PF3D7_1245000	12	Pf3D7_12_v3: 1,880,036 - 1,881,406 (-)	conserved Plasmodium protein, unknown function
PF3D7_1247200	12	Pf3D7_12_v3: 1,950,989 - 1,951,513 (-)	conserved Plasmodium protein, unknown function
PF3D7_1247300	12	Pf3D7_12_v3: 1,952,568 - 1,954,624 (+)	GPI mannosyltransferase 2, putative
PF3D7_1248300	12	Pf3D7_12_v3: 1,979,786 - 1,980,199 (-)	conserved Plasmodium membrane protein, unknown function
PF3D7_1248500	12	Pf3D7_12_v3: 1,983,480 - 1,984,349 (-)	bax inhibitor 1, putative
PF3D7_1249000	12	Pf3D7_12_v3: 2,005,175 - 2,007,193 (-)	conserved Plasmodium membrane protein, unknown function
PF3D7_1249400	12	Pf3D7_12_v3: 2,016,325 - 2,016,756 (-)	conserved Plasmodium protein, unknown function
PF3D7_1250900	12	Pf3D7_12_v3: 2,083,353 - 2,084,318 (-)	conserved Plasmodium protein, unknown function
PF3D7_1252200	12	Pf3D7_12_v3: 2,125,435 - 2,126,571 (+)	chitinase (CHT1)
PF3D7_1252600	12	Pf3D7_12_v3: 2,150,554 - 2,151,915 (+)	lysophospholipase, putative
PF3D7_1252700	12	Pf3D7_12_v3: 2,154,618 - 2,156,124 (+)	Plasmodium exported protein (PHISTb), unknown function
PF3D7_1300700	13	Pf3D7_13_v3: 57,109 - 58,422 (-)	rifin (RIF)
PF3D7_1301400	13	Pf3D7_13_v3: 82,718 - 84,018 (+)	Plasmodium exported protein (hyp12), unknown function (HYP12)
PF3D7_1301900	13	Pf3D7_13_v3: 109,695 - 110,268 (-)	Plasmodium exported protein, unknown function
PF3D7_1302300	13	Pf3D7_13_v3: 126,611 - 127,141 (-)	Plasmodium exported protein, unknown function
PF3D7_1302400	13	Pf3D7_13_v3: 129,717 - 131,086 (-)	conserved Plasmodium membrane protein, unknown function
PF3D7_1302700	13	Pf3D7_13_v3: 145,174 - 150,198 (+)	DEAD/DEAH box ATP-dependent RNA helicase, putative
PF3D7_1303700	13	Pf3D7_13_v3: 180,549 - 184,517 (+)	conserved Plasmodium protein, unknown function
PF3D7_1304300	13	Pf3D7_13_v3: 231,083 - 231,724 (+)	conserved Plasmodium protein, unknown function
PF3D7_1304700	13	Pf3D7_13_v3: 241,657 - 243,192 (+)	cyclin (CYC4)
PF3D7_1305400	13	Pf3D7_13_v3: 268,785 - 270,737 (-)	AAR2 protein, putative
PF3D7_1306000	13	Pf3D7_13_v3: 283,475 - 287,500 (+)	conserved Plasmodium protein, unknown function
PF3D7_1306300	13	Pf3D7_13_v3: 293,442 - 296,607 (+)	SAM dependent methyltransferase, putative
PF3D7_1306900	13	Pf3D7_13_v3: 323,472 - 325,032 (+)	U1 small nuclear ribonucleoprotein A, putative
PF3D7_1307400	13	Pf3D7_13_v3: 335,852 - 337,263 (-)	conserved Plasmodium protein, unknown function
PF3D7_1307800	13	Pf3D7_13_v3: 348,743 - 350,788 (-)	fork head domain protein, putative
PF3D7_1308100	13	Pf3D7_13_v3: 360,169 - 360,627 (+)	CCAAT-binding transcription factor, putative
PF3D7_1309000	13	Pf3D7_13_v3: 415,916 - 416,998 (-)	conserved Plasmodium protein, unknown function
PF3D7_1309400	13	Pf3D7_13_v3: 431,892 - 435,875 (+)	HORMA domain protein, putative
PF3D7_1309600	13	Pf3D7_13_v3: 438,510 - 439,376 (+)	ribosomal RNA methyltransferase, putative
PF3D7_1310500	13	Pf3D7_13_v3: 463,385 - 464,002 (-)	conserved protein, unknown function
PF3D7_1310600	13	Pf3D7_13_v3: 465,091 - 466,552 (-)	ras-related protein Rab-5B (RAB5b)
PF3D7_1311000	13	Pf3D7_13_v3: 477,424 - 477,852 (-)	protein ISD11, putative (ISD11)
PF3D7_1311100	13	Pf3D7_13_v3: 479,353 - 480,840 (+)	meiosis-specific nuclear structural protein 1, putative
PF3D7_1311500	13	Pf3D7_13_v3: 489,927 - 491,609 (-)	26S protease regulatory subunit 7, putative (RPT1)
PF3D7_1311800	13	Pf3D7_13_v3: 501,790 - 505,047 (+)	M1-family alanyl aminopeptidase (M1AAP)
PF3D7_1313000	13	Pf3D7_13_v3: 553,752 - 554,251 (-)	ubiquitin-like protein nedd8 homologue, putative (Nedd8)
PF3D7_1313300	13	Pf3D7_13_v3: 568,664 - 569,535 (+)	peptidyl-prolyl cis-trans isomerase, putative
PF3D7_1313600	13	Pf3D7_13_v3: 579,526 - 585,615 (-)	conserved Plasmodium protein, unknown function
PF3D7_1313900	13	Pf3D7_13_v3: 600,666 - 601,868 (-)	conserved Plasmodium protein, unknown function
PF3D7_1315200	13	Pf3D7_13_v3: 639,681 - 642,890 (-)	conserved Plasmodium protein, unknown function
PF3D7_1315500	13	Pf3D7_13_v3: 652,794 - 653,838 (-)	conserved Plasmodium protein, unknown function
PF3D7_1315600	13	Pf3D7_13_v3: 655,207 - 657,259 (-)	CDP-diacylglycerol--inositol 3-phosphatidyltransferase (PIS)
PF3D7_1316700	13	Pf3D7_13_v3: 695,732 - 697,985 (+)	conserved Plasmodium protein, unknown function
PF3D7_1317100	13	Pf3D7_13_v3: 711,944 - 714,961 (+)	DNA replication licensing factor MCM4 (MCM4)
PF3D7_1317700	13	Pf3D7_13_v3: 738,480 - 738,953 (-)	conserved Plasmodium protein, unknown function
PF3D7_1317900	13	Pf3D7_13_v3: 741,926 - 744,850 (-)	small ribosomal subunit nuclear export protein, putative
PF3D7_1318000	13	Pf3D7_13_v3: 745,947 - 746,525 (-)	conserved Plasmodium membrane protein, unknown function
PF3D7_1319200	13	Pf3D7_13_v3: 792,381 - 794,987 (-)	conserved Plasmodium protein, unknown function
PF3D7_1320500	13	Pf3D7_13_v3: 843,639 - 845,111 (+)	SNARE protein, putative (SNAP23)
PF3D7_1322100	13	Pf3D7_13_v3: 920,971 - 929,449 (+)	variant-silencing SET protein (SETvs)
PF3D7_1322200	13	Pf3D7_13_v3: 931,314 - 943,825 (+)	conserved Plasmodium protein, unknown function
PF3D7_1322300	13	Pf3D7_13_v3: 944,275 - 949,285 (-)	translation initiation factor EIF-2B subunit related
PF3D7_1322900	13	Pf3D7_13_v3: 961,213 - 963,561 (+)	conserved Plasmodium protein, unknown function
PF3D7_1323200	13	Pf3D7_13_v3: 968,110 - 968,798 (-)	V-type proton ATPase subunit G, putative
PF3D7_1323400	13	Pf3D7_13_v3: 971,847 - 973,036 (-)	60S ribosomal protein L23 (RPL23)
PF3D7_1323700	13	Pf3D7_13_v3: 982,611 - 983,801 (+)	glideosome associated protein with multiple membrane spans 1 (GAPM1)
PF3D7_1323900	13	Pf3D7_13_v3: 989,468 - 990,598 (+)	protein BCP1, putative
PF3D7_1324000	13	Pf3D7_13_v3: 990,899 - 995,278 (-)	conserved Plasmodium protein, unknown function
PF3D7_1324100	13	Pf3D7_13_v3: 997,721 - 999,262 (+)	conserved Plasmodium membrane protein, unknown function
PF3D7_1324900	13	Pf3D7_13_v3: 1,041,157 - 1,042,107 (+)	L-lactate dehydrogenase (LDH)
PF3D7_1325000	13	Pf3D7_13_v3: 1,042,855 - 1,043,088 (-)	U6 snRNA-associated Sm-like protein LSm6, putative (LSM6)
PF3D7_1325200	13	Pf3D7_13_v3: 1,047,848 - 1,049,359 (-)	oxidoreductase, putative
PF3D7_1325600	13	Pf3D7_13_v3: 1,067,097 - 1,067,685 (+)	mitochondrial fission 1 protein, putative (FIS1)
PF3D7_1326100	13	Pf3D7_13_v3: 1,087,584 - 1,089,099 (+)	WD repeat-containing protein, putative
PF3D7_1326200	13	Pf3D7_13_v3: 1,090,329 - 1,091,327 (-)	conserved Plasmodium protein, unknown function
PF3D7_1326400	13	Pf3D7_13_v3: 1,095,553 - 1,098,464 (-)	translation initiation factor EIF-2B gamma subunit, putative
PF3D7_1327100	13	Pf3D7_13_v3: 1,138,558 - 1,141,561 (-)	conserved Plasmodium protein, unknown function
PF3D7_1327600	13	Pf3D7_13_v3: 1,159,366 - 1,159,980 (+)	nicotinate-nucleotide adenylyltransferase (NMNAT)
PF3D7_1328500	13	Pf3D7_13_v3: 1,204,186 - 1,207,200 (-)	alpha/beta-hydrolase, putative
PF3D7_1328700	13	Pf3D7_13_v3: 1,213,394 - 1,213,615 (+)	Plasmodium RNA of unknown function RUF1
PF3D7_1328800	13	Pf3D7_13_v3: 1,214,907 - 1,215,728 (+)	transcriptional regulatory protein sir2a (SIR2A)
PF3D7_1328900	13	Pf3D7_13_v3: 1,215,925 - 1,217,118 (-)	conserved Plasmodium protein, unknown function
PF3D7_1329500	13	Pf3D7_13_v3: 1,252,059 - 1,257,973 (+)	conserved Plasmodium protein, unknown function
PF3D7_1330300	13	Pf3D7_13_v3: 1,276,089 - 1,278,373 (-)	DnaJ protein, putative
PF3D7_1330700	13	Pf3D7_13_v3: 1,290,118 - 1,292,954 (+)	GPI transamidase subunit PIG-U, putative
PF3D7_1332300	13	Pf3D7_13_v3: 1,336,401 - 1,336,892 (+)	trafficking protein particle complex subunit 2, putative (TRAPPC2)
PF3D7_1332400	13	Pf3D7_13_v3: 1,337,117 - 1,339,693 (-)	nucleotidyltransferase, putative
PF3D7_1332500	13	Pf3D7_13_v3: 1,340,786 - 1,341,442 (+)	SAM-dependent RNA methyltransferase, putative
PF3D7_1332800	13	Pf3D7_13_v3: 1,348,779 - 1,349,522 (+)	translation initiation factor 6, putative
PF3D7_1332900	13	Pf3D7_13_v3: 1,350,042 - 1,353,860 (-)	isoleucine--tRNA ligase, putative
PF3D7_1333400	13	Pf3D7_13_v3: 1,370,083 - 1,370,799 (+)	conserved protein, unknown function
PF3D7_1333500	13	Pf3D7_13_v3: 1,371,671 - 1,373,056 (+)	conserved Plasmodium protein, unknown function
PF3D7_1333600	13	Pf3D7_13_v3: 1,373,390 - 1,377,397 (-)	U3 small nucleolar RNA-associated protein 4, putative (UTP4)
PF3D7_1333700	13	Pf3D7_13_v3: 1,379,109 - 1,379,621 (-)	histone H3-like centromeric protein CSE4 (CenH3)
PF3D7_1334000	13	Pf3D7_13_v3: 1,390,016 - 1,391,353 (-)	conserved Plasmodium protein, unknown function
PF3D7_1337000	13	Pf3D7_13_v3: 1,491,265 - 1,494,308 (-)	endopeptidase, putative
PF3D7_1337200	13	Pf3D7_13_v3: 1,497,877 - 1,501,494 (+)	1-deoxy-D-xylulose 5-phosphate synthase (DXS)
PF3D7_1338000	13	Pf3D7_13_v3: 1,536,463 - 1,540,353 (+)	conserved Plasmodium membrane protein, unknown function
PF3D7_1338900	13	Pf3D7_13_v3: 1,568,374 - 1,571,169 (-)	serine/threonine protein kinase, putative
PF3D7_1339700	13	Pf3D7_13_v3: 1,590,510 - 1,596,320 (-)	conserved Plasmodium protein, unknown function
PF3D7_1339900	13	Pf3D7_13_v3: 1,598,401 - 1,601,178 (+)	ABC transporter B family member 5, putative (ABCB5)
PF3D7_1340500	13	Pf3D7_13_v3: 1,613,197 - 1,616,805 (-)	conserved Plasmodium protein, unknown function
PF3D7_1340700	13	Pf3D7_13_v3: 1,621,292 - 1,622,718 (-)	ras-related protein Rab-11B (RAB11b)
PF3D7_1340900	13	Pf3D7_13_v3: 1,627,311 - 1,629,480 (+)	sodium-dependent phosphate transporter (PiT)
PF3D7_1342000	13	Pf3D7_13_v3: 1,653,211 - 1,654,131 (-)	40S ribosomal protein S6
PF3D7_1342100	13	Pf3D7_13_v3: 1,657,442 - 1,660,171 (+)	aconitate hydratase (IRP)
PF3D7_1342500	13	Pf3D7_13_v3: 1,669,694 - 1,670,956 (-)	sporozoite protein essential for cell traversal (SPECT1)
PF3D7_1342600	13	Pf3D7_13_v3: 1,673,699 - 1,676,539 (+)	myosin A (MyoA)
PF3D7_1344300	13	Pf3D7_13_v3: 1,774,275 - 1,779,042 (-)	conserved protein, unknown function
PF3D7_1345000	13	Pf3D7_13_v3: 1,807,159 - 1,809,617 (+)	conserved Plasmodium protein, unknown function
PF3D7_1345100	13	Pf3D7_13_v3: 1,809,736 - 1,810,521 (-)	thioredoxin 2 (TRX2)
PF3D7_1347200	13	Pf3D7_13_v3: 1,889,853 - 1,891,121 (-)	nucleoside transporter 1 (NT1)
PF3D7_1347300	13	Pf3D7_13_v3: 1,893,613 - 1,895,023 (-)	conserved Plasmodium membrane protein, unknown function
PF3D7_1347500	13	Pf3D7_13_v3: 1,897,983 - 1,899,362 (-)	DNA/RNA-binding protein Alba 4 (ALBA4)
PF3D7_1347600	13	Pf3D7_13_v3: 1,902,723 - 1,905,355 (+)	conserved Plasmodium protein, unknown function
PF3D7_1348100	13	Pf3D7_13_v3: 1,925,049 - 1,926,780 (+)	GTPase, putative
PF3D7_1349700	13	Pf3D7_13_v3: 1,998,815 - 1,999,771 (+)	peptidase, putative
PF3D7_1350200	13	Pf3D7_13_v3: 2,009,477 - 2,010,281 (-)	small nuclear ribonucleoprotein E, putative (SNRPE)
PF3D7_1350300	13	Pf3D7_13_v3: 2,011,168 - 2,012,085 (+)	conserved Plasmodium protein, unknown function
PF3D7_1350700	13	Pf3D7_13_v3: 2,023,259 - 2,024,944 (+)	N6-adenine-specific methylase, putative
PF3D7_1352000	13	Pf3D7_13_v3: 2,069,317 - 2,075,337 (+)	conserved Plasmodium protein, unknown function
PF3D7_1352200	13	Pf3D7_13_v3: 2,080,764 - 2,083,152 (+)	U3 small nucleolar RNA-associated protein 15, putative (UTP15)
PF3D7_1352600	13	Pf3D7_13_v3: 2,096,326 - 2,099,369 (-)	protein kinase, putative
PF3D7_1354400	13	Pf3D7_13_v3: 2,169,314 - 2,170,416 (-)	V-type proton ATPase 21 kDa proteolipid subunit, putative
PF3D7_1354600	13	Pf3D7_13_v3: 2,176,308 - 2,177,272 (-)	60S ribosomal protein L7-2, putative
PF3D7_1355200	13	Pf3D7_13_v3: 2,191,058 - 2,194,111 (-)	RAP protein, putative
PF3D7_1356000	13	Pf3D7_13_v3: 2,218,743 - 2,222,939 (+)	conserved Plasmodium protein, unknown function
PF3D7_1356100	13	Pf3D7_13_v3: 2,224,146 - 2,227,040 (-)	conserved Plasmodium protein, unknown function
PF3D7_1357600	13	Pf3D7_13_v3: 2,284,813 - 2,285,703 (+)	conserved Plasmodium protein, unknown function
PF3D7_1358400	13	Pf3D7_13_v3: 2,317,002 - 2,317,844 (+)	conserved Plasmodium protein, unknown function
PF3D7_1358900	13	Pf3D7_13_v3: 2,332,196 - 2,334,915 (-)	GTP-binding protein, putative
PF3D7_1359800	13	Pf3D7_13_v3: 2,393,370 - 2,394,355 (+)	ADP-ribosylation factor, putative
PF3D7_1360100	13	Pf3D7_13_v3: 2,405,249 - 2,406,217 (-)	RNA-binding protein, putative
PF3D7_1361100	13	Pf3D7_13_v3: 2,450,461 - 2,453,760 (+)	protein transport protein Sec24A (SEC24A)
PF3D7_1362000	13	Pf3D7_13_v3: 2,486,754 - 2,487,353 (+)	conserved Plasmodium protein, unknown function
PF3D7_1363100	13	Pf3D7_13_v3: 2,536,315 - 2,539,642 (+)	conserved Plasmodium protein, unknown function
PF3D7_1363300	13	Pf3D7_13_v3: 2,542,284 - 2,543,150 (+)	50S ribosomal protein L9, mitochondrial, putative
PF3D7_1363600	13	Pf3D7_13_v3: 2,551,243 - 2,551,926 (-)	conserved Plasmodium protein, unknown function
PF3D7_1364100	13	Pf3D7_13_v3: 2,568,556 - 2,570,946 (+)	6-cysteine protein (P92)
PF3D7_1364600	13	Pf3D7_13_v3: 2,598,757 - 2,601,399 (+)	aldehyde reductase, putative
PF3D7_1364900	13	Pf3D7_13_v3: 2,606,397 - 2,608,050 (-)	ferrochelatase (FC)
PF3D7_1365100	13	Pf3D7_13_v3: 2,609,933 - 2,610,581 (-)	mitochondrial ribosomal protein S17 precursor, putative
PF3D7_1365600	13	Pf3D7_13_v3: 2,621,261 - 2,624,000 (+)	DNA topoisomerase VI, b subunit, putative
PF3D7_1365700	13	Pf3D7_13_v3: 2,624,553 - 2,626,098 (-)	SNARE associated Golgi protein, putative
PF3D7_1367000	13	Pf3D7_13_v3: 2,679,415 - 2,680,425 (-)	suppressor of kinetochore protein 1, putative (SKP1)
PF3D7_1368300	13	Pf3D7_13_v3: 2,717,853 - 2,719,377 (+)	conserved Plasmodium protein, unknown function
PF3D7_1368500	13	Pf3D7_13_v3: 2,722,690 - 2,725,182 (+)	conserved Plasmodium protein, unknown function
PF3D7_1369100	13	Pf3D7_13_v3: 2,746,659 - 2,748,224 (-)	conserved Plasmodium protein, unknown function
PF3D7_1369800	13	Pf3D7_13_v3: 2,780,354 - 2,780,427 (+)	tRNA Arginine
PF3D7_1371700	13	Pf3D7_13_v3: 2,821,078 - 2,823,292 (+)	serine/threonine protein kinase, FIKK family
PF3D7_1372200	13	Pf3D7_13_v3: 2,840,727 - 2,841,703 (-)	histidine-rich protein III (HRPIII)
PF3D7_1373300	13	Pf3D7_13_v3: 2,877,908 - 2,879,141 (+)	rifin (RIF)
PF3D7_1373400	13	Pf3D7_13_v3: 2,881,591 - 2,882,956 (+)	rifin (RIF)
PF3D7_1400300	14	Pf3D7_14_v3: 10,974 - 12,117 (-)	rifin (RIF)
PF3D7_1402000	14	Pf3D7_14_v3: 77,258 - 80,423 (-)	conserved Plasmodium protein, unknown function
PF3D7_1402200	14	Pf3D7_14_v3: 84,735 - 85,301 (+)	conserved Plasmodium protein, unknown function
PF3D7_1404000	14	Pf3D7_14_v3: 143,984 - 144,661 (+)	DNA-directed RNA polymerase II subunit RPB4, putative (RPB4)
PF3D7_1405900	14	Pf3D7_14_v3: 205,559 - 209,003 (+)	RNA-binding protein, putative
PF3D7_1407600	14	Pf3D7_14_v3: 271,014 - 277,115 (-)	conserved Plasmodium protein, unknown function
PF3D7_1407700	14	Pf3D7_14_v3: 279,176 - 280,673 (+)	conserved Plasmodium protein, unknown function
PF3D7_1407900	14	Pf3D7_14_v3: 288,297 - 289,655 (+)	plasmepsin I (PMI)
PF3D7_1408000	14	Pf3D7_14_v3: 293,471 - 294,832 (+)	plasmepsin II
PF3D7_1409000	14	Pf3D7_14_v3: 353,263 - 355,141 (-)	WD repeat-containing protein, putative
PF3D7_1409500	14	Pf3D7_14_v3: 370,146 - 373,006 (+)	conserved Plasmodium protein, unknown function
PF3D7_1409700	14	Pf3D7_14_v3: 377,285 - 380,182 (-)	conserved Plasmodium protein, unknown function
PF3D7_1411700	14	Pf3D7_14_v3: 475,249 - 477,297 (+)	conserved protein, unknown function
PF3D7_1411800	14	Pf3D7_14_v3: 477,469 - 478,887 (-)	conserved Plasmodium protein, unknown function
PF3D7_1412100	14	Pf3D7_14_v3: 484,438 - 487,308 (+)	conserved Plasmodium protein, unknown function
PF3D7_1412500	14	Pf3D7_14_v3: 507,360 - 508,868 (+)	actin II (ACT2)
PF3D7_1412800	14	Pf3D7_14_v3: 516,574 - 518,193 (-)	glycylpeptide N-tetradecanoyltransferase (NMT)
PF3D7_1413000	14	Pf3D7_14_v3: 523,890 - 525,305 (-)	conserved Plasmodium protein, unknown function
PF3D7_1413200	14	Pf3D7_14_v3: 530,135 - 531,739 (-)	conserved Plasmodium protein, unknown function
PF3D7_1413700	14	Pf3D7_14_v3: 540,677 - 546,046 (-)	conserved Plasmodium protein, unknown function
PF3D7_1413900	14	Pf3D7_14_v3: 551,862 - 553,235 (+)	DnaJ protein, putative
PF3D7_1414100	14	Pf3D7_14_v3: 560,093 - 562,324 (+)	conserved Plasmodium protein, unknown function
PF3D7_1415700	14	Pf3D7_14_v3: 634,815 - 636,533 (-)	serine C-palmitoyltransferase, putative
PF3D7_1419300	14	Pf3D7_14_v3: 802,717 - 803,481 (+)	glutathione S-transferase (GST)
PF3D7_1420500	14	Pf3D7_14_v3: 849,819 - 853,349 (-)	conserved Plasmodium membrane protein, unknown function
PF3D7_1420800	14	Pf3D7_14_v3: 863,623 - 864,820 (-)	dynein-associated protein, putative
PF3D7_1421000	14	Pf3D7_14_v3: 867,802 - 868,920 (-)	conserved Plasmodium protein, unknown function
PF3D7_1421150	14	Pf3D7_14_v3: 875,173 - 875,321 (-)	C/D small nucleolar RNA
PF3D7_1421700	14	Pf3D7_14_v3: 887,932 - 888,120 (-)	unspecified product
PF3D7_1423500	14	Pf3D7_14_v3: 947,387 - 952,348 (-)	conserved Plasmodium protein, unknown function
PF3D7_1423600	14	Pf3D7_14_v3: 955,865 - 958,066 (+)	calcium-dependent protein kinase, putative
PF3D7_1423800	14	Pf3D7_14_v3: 967,563 - 972,311 (+)	vacuolar protein sorting-associated protein 3, putative (VPS3)
PF3D7_1425200	14	Pf3D7_14_v3: 983,341 - 984,561 (-)	enoyl-CoA hydratase, putative
PF3D7_1426000	14	Pf3D7_14_v3: 1,016,133 - 1,016,618 (-)	60S ribosomal protein L21 (RPL21)
PF3D7_1426600	14	Pf3D7_14_v3: 1,031,065 - 1,035,360 (-)	conserved Plasmodium protein, unknown function
PF3D7_1427700	14	Pf3D7_14_v3: 1,087,436 - 1,087,627 (-)	conserved Plasmodium protein, unknown function
PF3D7_1428000	14	Pf3D7_14_v3: 1,095,686 - 1,097,731 (+)	conserved Plasmodium membrane protein, unknown function
PF3D7_1429600	14	Pf3D7_14_v3: 1,167,144 - 1,167,803 (+)	conserved Plasmodium protein, unknown function (GEXP03)
PF3D7_1430000	14	Pf3D7_14_v3: 1,181,664 - 1,182,982 (-)	conserved Plasmodium protein, unknown function
PF3D7_1430200	14	Pf3D7_14_v3: 1,188,349 - 1,191,466 (+)	plasmepsin IX
PF3D7_1431400	14	Pf3D7_14_v3: 1,233,977 - 1,237,125 (-)	conserved Plasmodium protein, unknown function
PF3D7_1431900	14	Pf3D7_14_v3: 1,253,540 - 1,256,878 (+)	inner membrane complex suture component, putative (ISC3)
PF3D7_1432000	14	Pf3D7_14_v3: 1,257,643 - 1,258,971 (-)	syntaxin, Qa-SNARE family (SYN11)
PF3D7_1432900	14	Pf3D7_14_v3: 1,296,173 - 1,297,211 (-)	SF-assemblin, putative
PF3D7_1433200	14	Pf3D7_14_v3: 1,304,028 - 1,307,831 (-)	conserved Plasmodium protein, unknown function
PF3D7_1433600	14	Pf3D7_14_v3: 1,341,689 - 1,342,289 (+)	microsomal signal peptidase protein, putative (SPC1)
PF3D7_1434000	14	Pf3D7_14_v3: 1,364,749 - 1,366,113 (-)	CCR4-associated factor 16, putative (CAF16)
PF3D7_1434400	14	Pf3D7_14_v3: 1,375,624 - 1,376,830 (-)	conserved Plasmodium membrane protein, unknown function
PF3D7_1435100	14	Pf3D7_14_v3: 1,415,941 - 1,417,020 (-)	ribonuclease H2 subunit B, putative
PF3D7_1436100	14	Pf3D7_14_v3: 1,461,388 - 1,467,590 (+)	conserved Plasmodium membrane protein, unknown function
PF3D7_1437300	14	Pf3D7_14_v3: 1,513,938 - 1,514,961 (-)	conserved Plasmodium protein, unknown function
PF3D7_1437500	14	Pf3D7_14_v3: 1,521,105 - 1,521,920 (+)	conserved Plasmodium membrane protein, unknown function
PF3D7_1438400	14	Pf3D7_14_v3: 1,548,918 - 1,556,721 (+)	metacaspase-like protein (MCA2)
PF3D7_1438800	14	Pf3D7_14_v3: 1,571,039 - 1,574,161 (+)	conserved Plasmodium protein, unknown function
PF3D7_1439000	14	Pf3D7_14_v3: 1,578,193 - 1,579,175 (+)	copper transporter
PF3D7_1440600	14	Pf3D7_14_v3: 1,656,434 - 1,659,740 (+)	conserved Plasmodium protein, unknown function
PF3D7_1440900	14	Pf3D7_14_v3: 1,668,591 - 1,669,963 (+)	conserved Plasmodium protein, unknown function
PF3D7_1441000	14	Pf3D7_14_v3: 1,669,980 - 1,671,650 (-)	conserved Plasmodium protein, unknown function
PF3D7_1441100	14	Pf3D7_14_v3: 1,673,386 - 1,674,069 (-)	conserved Plasmodium protein, unknown function
PF3D7_1441500	14	Pf3D7_14_v3: 1,693,137 - 1,695,192 (-)	conserved Plasmodium protein, unknown function
PF3D7_1442000	14	Pf3D7_14_v3: 1,705,126 - 1,705,783 (-)	ADP-ribosylation factor, putative
PF3D7_1444700	14	Pf3D7_14_v3: 1,841,960 - 1,842,906 (+)	conserved Plasmodium protein, unknown function
PF3D7_1444900	14	Pf3D7_14_v3: 1,848,315 - 1,848,833 (+)	conserved Plasmodium protein, unknown function
PF3D7_1445300	14	Pf3D7_14_v3: 1,860,148 - 1,862,095 (+)	mitochondrial ribosomal protein S29 precursor, putative
PF3D7_1445800	14	Pf3D7_14_v3: 1,878,658 - 1,882,577 (-)	conserved Plasmodium membrane protein, unknown function
PF3D7_1446200	14	Pf3D7_14_v3: 1,893,200 - 1,895,017 (-)	M17 leucyl aminopeptidase (LAP)
PF3D7_1447000	14	Pf3D7_14_v3: 1,929,931 - 1,931,379 (+)	40S ribosomal protein S5
PF3D7_1448200	14	Pf3D7_14_v3: 1,966,245 - 1,971,618 (-)	conserved Plasmodium protein, unknown function
PF3D7_1448700	14	Pf3D7_14_v3: 1,999,648 - 2,000,649 (+)	conserved Plasmodium protein, unknown function
PF3D7_1449400	14	Pf3D7_14_v3: 2,020,209 - 2,024,137 (-)	crossover junction endonuclease MUS81, putative (MUS81)
PF3D7_1449700	14	Pf3D7_14_v3: 2,038,132 - 2,041,542 (-)	exosome complex exonuclease RRP6 (RRP6)
PF3D7_1451100	14	Pf3D7_14_v3: 2,090,902 - 2,093,400 (+)	elongation factor 2 (eEF2)
PF3D7_1452300	14	Pf3D7_14_v3: 2,145,166 - 2,146,230 (-)	DER1-like protein (Der1-1)
PF3D7_1452500	14	Pf3D7_14_v3: 2,151,823 - 2,153,614 (-)	SNARE protein, putative (BET1)
PF3D7_1452800	14	Pf3D7_14_v3: 2,170,461 - 2,171,690 (+)	conserved Plasmodium protein, unknown function
PF3D7_1452900	14	Pf3D7_14_v3: 2,171,869 - 2,172,555 (-)	conserved Plasmodium protein, unknown function
PF3D7_1454300	14	Pf3D7_14_v3: 2,229,284 - 2,231,581 (+)	serine/threonine protein kinase KIN (KIN)
PF3D7_1455400	14	Pf3D7_14_v3: 2,262,739 - 2,263,801 (-)	hemolysin III (HlyIII)
PF3D7_1455700	14	Pf3D7_14_v3: 2,278,701 - 2,282,162 (-)	conserved Plasmodium protein, unknown function
PF3D7_1456400	14	Pf3D7_14_v3: 2,309,181 - 2,312,472 (-)	conserved Plasmodium protein, unknown function
PF3D7_1456500	14	Pf3D7_14_v3: 2,314,380 - 2,321,555 (+)	conserved Plasmodium protein, unknown function
PF3D7_1456800	14	Pf3D7_14_v3: 2,329,933 - 2,332,086 (-)	V-type H(+)-translocating pyrophosphatase, putative (VP1)
PF3D7_1456900	14	Pf3D7_14_v3: 2,334,787 - 2,335,962 (+)	conserved protein, unknown function
PF3D7_1457000	14	Pf3D7_14_v3: 2,336,649 - 2,339,153 (-)	signal peptide peptidase (SPP)
PF3D7_1457600	14	Pf3D7_14_v3: 2,363,578 - 2,365,370 (+)	conserved Plasmodium protein, unknown function
PF3D7_1457800	14	Pf3D7_14_v3: 2,372,233 - 2,373,744 (-)	conserved Plasmodium protein, unknown function
PF3D7_1458300	14	Pf3D7_14_v3: 2,391,783 - 2,396,831 (-)	conserved Plasmodium protein, unknown function
PF3D7_1459700	14	Pf3D7_14_v3: 2,444,473 - 2,446,179 (-)	pyridoxal 5'-phosphate synthase, putative
PF3D7_1460800	14	Pf3D7_14_v3: 2,477,828 - 2,479,735 (-)	snRNA-activating protein complex subunit 3, putative
PF3D7_1461400	14	Pf3D7_14_v3: 2,493,400 - 2,494,762 (-)	conserved Plasmodium protein, unknown function
PF3D7_1462000	14	Pf3D7_14_v3: 2,518,392 - 2,518,757 (-)	thioredoxin-like protein (TLP1)
PF3D7_1462800	14	Pf3D7_14_v3: 2,559,098 - 2,560,347 (+)	glyceraldehyde-3-phosphate dehydrogenase (GAPDH)
PF3D7_1462900	14	Pf3D7_14_v3: 2,561,069 - 2,563,492 (-)	conserved Plasmodium protein, unknown function
PF3D7_1463100	14	Pf3D7_14_v3: 2,568,082 - 2,569,307 (-)	conserved Plasmodium protein, unknown function, pseudogene
PF3D7_1463800	14	Pf3D7_14_v3: 2,583,187 - 2,583,549 (-)	mitochondrial ribosomal protein S6-2 precursor, putative
PF3D7_1464300	14	Pf3D7_14_v3: 2,601,441 - 2,604,305 (+)	conserved Plasmodium protein, unknown function
PF3D7_1465100	14	Pf3D7_14_v3: 2,637,566 - 2,640,169 (+)	conserved Plasmodium protein, unknown function
PF3D7_1465400	14	Pf3D7_14_v3: 2,646,603 - 2,647,033 (-)	conserved Plasmodium protein, unknown function
PF3D7_1467000	14	Pf3D7_14_v3: 2,742,387 - 2,744,969 (+)	conserved Plasmodium membrane protein, unknown function
PF3D7_1467100	14	Pf3D7_14_v3: 2,745,815 - 2,747,320 (-)	DNA-3-methyladenine glycosylase, putative
PF3D7_1468700	14	Pf3D7_14_v3: 2,825,370 - 2,826,918 (+)	eukaryotic initiation factor 4A (eIF4A)
PF3D7_1469400	14	Pf3D7_14_v3: 2,845,203 - 2,846,516 (+)	nucleoside transporter 3, putative (NT3)
PF3D7_1469800	14	Pf3D7_14_v3: 2,865,024 - 2,866,245 (-)	conserved Plasmodium protein, unknown function
PF3D7_1469900	14	Pf3D7_14_v3: 2,866,358 - 2,868,183 (+)	conserved Plasmodium protein, unknown function
PF3D7_1470100	14	Pf3D7_14_v3: 2,870,069 - 2,877,589 (+)	conserved Plasmodium protein, unknown function
PF3D7_1470200	14	Pf3D7_14_v3: 2,877,586 - 2,878,748 (-)	conserved Plasmodium protein, unknown function
PF3D7_1470400	14	Pf3D7_14_v3: 2,880,157 - 2,881,012 (-)	mitochondrial pyruvate carrier protein 2, putative (MPC2)
PF3D7_1471200	14	Pf3D7_14_v3: 2,912,386 - 2,915,354 (+)	inorganic anion exchanger, inorganic anion antiporter (SulP)
PF3D7_1471300	14	Pf3D7_14_v3: 2,915,747 - 2,918,006 (-)	conserved Plasmodium protein, unknown function
PF3D7_1471800	14	Pf3D7_14_v3: 2,932,023 - 2,932,787 (+)	conserved Plasmodium protein, unknown function
PF3D7_1471900	14	Pf3D7_14_v3: 2,933,162 - 2,939,779 (-)	conserved Plasmodium protein, unknown function
PF3D7_1472000	14	Pf3D7_14_v3: 2,940,478 - 2,941,603 (+)	pre-mRNA-splicing factor ISY1, putative
PF3D7_1472100	14	Pf3D7_14_v3: 2,941,600 - 2,943,259 (-)	protein transport protein YIP1, putative (YIP1)
PF3D7_1472500	14	Pf3D7_14_v3: 2,961,722 - 2,962,645 (-)	conserved Plasmodium protein, unknown function
PF3D7_1473600	14	Pf3D7_14_v3: 2,997,600 - 2,997,944 (-)	conserved Plasmodium protein, unknown function
PF3D7_1474200	14	Pf3D7_14_v3: 3,023,852 - 3,038,832 (-)	conserved Plasmodium membrane protein, unknown function
PF3D7_1474500	14	Pf3D7_14_v3: 3,055,715 - 3,057,820 (-)	splicing factor 3A subunit 1, putative (SF3A1)
PF3D7_1474700	14	Pf3D7_14_v3: 3,063,191 - 3,065,763 (-)	protein kinase, putative
PF3D7_1476000	14	Pf3D7_14_v3: 3,127,677 - 3,128,119 (-)	conserved Plasmodium protein, unknown function
PF3D7_1478900	14	Pf3D7_14_v3: 3,247,032 - 3,251,019 (+)	unspecified product
PF3D7_1479900	14	Pf3D7_14_v3: 3,282,729 - 3,283,752 (+)	stevor

## Sheet: BLMT
Gene ID	Chromosome	Genomic Location	Product Description
PF3D7_0108800	1	Pf3D7_01_v3: 357,834 - 360,339 (+)	conserved Plasmodium protein, unknown function
PF3D7_0108900	1	Pf3D7_01_v3: 361,987 - 362,586 (-)	unspecified product
PF3D7_0110100	1	Pf3D7_01_v3: 389,261 - 392,065 (-)	selenocysteine-specific elongation factor selB homologue, putative
PF3D7_0112900	1	Pf3D7_01_v3: 486,500 - 487,186 (+)	Plasmodium exported protein, unknown function
PF3D7_0200200	2	Pf3D7_02_v3: 33,030 - 34,259 (-)	rifin (RIF)
PF3D7_0201900	2	Pf3D7_02_v3: 91,318 - 98,838 (-)	erythrocyte membrane protein 3 (EMP3)
PF3D7_0202700	2	Pf3D7_02_v3: 135,523 - 137,139 (+)	octaprenyl pyrophosphate synthase (OPP)
PF3D7_0210200	2	Pf3D7_02_v3: 413,278 - 421,137 (-)	conserved Plasmodium protein, unknown function
PF3D7_0219300	2	Pf3D7_02_v3: 773,335 - 773,754 (-)	conserved Plasmodium protein, unknown function
PF3D7_0221900	2	Pf3D7_02_v3: 873,917 - 875,178 (-)	erythrocyte membrane protein 1 (PfEMP1), pseudogene
PF3D7_0223500	2	Pf3D7_02_v3: 916,352 - 923,648 (-)	erythrocyte membrane protein 1, PfEMP1 (VAR)
PF3D7_0301000	3	Pf3D7_03_v3: 69,460 - 71,919 (-)	acyl-CoA synthetase (ACS2)
PF3D7_0302400	3	Pf3D7_03_v3: 132,332 - 133,502 (-)	unspecified product
PF3D7_0303800	3	Pf3D7_03_v3: 194,430 - 196,211 (+)	IBR domain protein, putative
PF3D7_0320400	3	Pf3D7_03_v3: 848,247 - 857,504 (-)	oocyst capsule protein (Cap380)
PF3D7_0320500	3	Pf3D7_03_v3: 860,813 - 862,102 (+)	nicotinamidase, putative (Nico)
PF3D7_0321900	3	Pf3D7_03_v3: 922,974 - 927,942 (+)	cyclic amine resistance locus protein (CARL)
PF3D7_0400500	4	Pf3D7_04_v3: 59,636 - 60,939 (+)	rifin (RIF)
PF3D7_0400700	4	Pf3D7_04_v3: 63,104 - 64,476 (-)	rifin (RIF)
PF3D7_0412700	4	Pf3D7_04_v3: 561,667 - 569,342 (-)	erythrocyte membrane protein 1, PfEMP1 (VAR)
PF3D7_0416000	4	Pf3D7_04_v3: 701,526 - 704,162 (-)	RNA-binding protein, putative
PF3D7_0418500	4	Pf3D7_04_v3: 830,989 - 832,428 (-)	trafficking protein particle complex subunit 3, putative (BET3)
PF3D7_0419200	4	Pf3D7_04_v3: 854,879 - 855,289 (+)	CGI-141 protein homolog, putative
PF3D7_0421200	4	Pf3D7_04_v3: 967,087 - 968,273 (+)	rifin (RIF)
PF3D7_0425800	4	Pf3D7_04_v3: 1,156,423 - 1,167,821 (+)	erythrocyte membrane protein 1, PfEMP1 (VAR)
PF3D7_0501700	5	Pf3D7_05_v3: 86,820 - 89,201 (-)	anaphase promoting complex subunit, putative
PF3D7_0516500	5	Pf3D7_05_v3: 683,708 - 685,859 (+)	metabolite/drug transporter, putative
PF3D7_0523100	5	Pf3D7_05_v3: 963,227 - 965,044 (-)	mitochondrial processing peptidase alpha subunit, putative
PF3D7_0526000	5	Pf3D7_05_v3: 1,075,913 - 1,078,333 (-)	RAP protein, putative
PF3D7_0532900	5	Pf3D7_05_v3: 1,326,245 - 1,327,429 (+)	rifin (RIF)
PF3D7_0600200	6	Pf3D7_06_v3: 3,503 - 12,835 (+)	erythrocyte membrane protein 1, PfEMP1 (VAR)
PF3D7_0600300	6	Pf3D7_06_v3: 15,065 - 16,410 (-)	rifin (RIF)
PF3D7_0600500	6	Pf3D7_06_v3: 26,557 - 27,830 (+)	rifin (RIF)
PF3D7_0604300	6	Pf3D7_06_v3: 182,216 - 184,537 (+)	conserved Plasmodium protein, unknown function
PF3D7_0617700	6	Pf3D7_06_v3: 741,269 - 742,406 (-)	rifin (RIF)
PF3D7_0618400	6	Pf3D7_06_v3: 770,147 - 772,506 (-)	conserved Plasmodium membrane protein, unknown function
PF3D7_0623800	6	Pf3D7_06_v3: 963,741 - 970,955 (-)	tyrosine kinase-like protein, putative (TKL4)
PF3D7_0701100	7	Pf3D7_07_v3: 55,562 - 56,781 (-)	rifin (RIF)
PF3D7_0712600	7	Pf3D7_07_v3: 566,726 - 574,308 (-)	erythrocyte membrane protein 1, PfEMP1 (VAR)
PF3D7_0712800	7	Pf3D7_07_v3: 581,386 - 588,923 (-)	erythrocyte membrane protein 1, PfEMP1 (VAR)
PF3D7_0712900	7	Pf3D7_07_v3: 590,326 - 597,733 (-)	erythrocyte membrane protein 1, PfEMP1 (VAR)
PF3D7_0721200	7	Pf3D7_07_v3: 917,958 - 920,816 (-)	conserved Plasmodium protein, unknown function
PF3D7_0809700	8	Pf3D7_08_v3: 499,463 - 501,569 (-)	RuvB-like helicase 1 (RUVB1)
PF3D7_0814400	8	Pf3D7_08_v3: 695,215 - 697,522 (-)	phospholipase DDHD1, putative
PF3D7_0815600	8	Pf3D7_08_v3: 729,917 - 732,187 (-)	eukaryotic translation initiation factor 3 subunit G, putative (EIF3G)
PF3D7_0816700	8	Pf3D7_08_v3: 767,110 - 767,880 (+)	trafficking protein particle complex subunit 2-like protein, putative (TRAPPC2L)
PF3D7_0819500	8	Pf3D7_08_v3: 881,590 - 884,390 (+)	conserved protein, unknown function
PF3D7_0821400	8	Pf3D7_08_v3: 965,822 - 966,657 (+)	conserved Plasmodium protein, unknown function
PF3D7_0821900	8	Pf3D7_08_v3: 977,432 - 978,188 (-)	conserved Plasmodium protein, unknown function
PF3D7_0900200	9	Pf3D7_09_v3: 29,797 - 31,157 (-)	rifin (RIF)
PF3D7_0902100	9	Pf3D7_09_v3: 93,830 - 95,613 (-)	serine/threonine protein kinase, FIKK family (FIKK9.2)
PF3D7_0917200	9	Pf3D7_09_v3: 716,325 - 717,506 (+)	conserved Plasmodium membrane protein, unknown function
PF3D7_0926400	9	Pf3D7_09_v3: 1,070,965 - 1,072,955 (-)	monocarboxylate transporter, putative
PF3D7_0929400	9	Pf3D7_09_v3: 1,175,203 - 1,180,762 (+)	high molecular weight rhoptry protein 2 (RhopH2)
PF3D7_0936600	9	Pf3D7_09_v3: 1,446,929 - 1,447,947 (+)	Plasmodium exported protein (PHISTc), unknown function (GEXP05)
PF3D7_1005100	10	Pf3D7_10_v3: 228,798 - 232,193 (+)	conserved protein, unknown function
PF3D7_1010500	10	Pf3D7_10_v3: 417,705 - 419,318 (+)	ankyrin-repeat protein, putative
PF3D7_1031100	10	Pf3D7_10_v3: 1,254,843 - 1,255,586 (-)	conserved Plasmodium protein, unknown function
PF3D7_1031300	10	Pf3D7_10_v3: 1,260,310 - 1,263,069 (+)	conserved Plasmodium protein, unknown function
PF3D7_1032200	10	Pf3D7_10_v3: 1,298,327 - 1,299,141 (-)	conserved Plasmodium protein, unknown function
PF3D7_1038500	10	Pf3D7_10_v3: 1,548,455 - 1,549,731 (-)	Plasmodium exported protein, unknown function
PF3D7_1040100	10	Pf3D7_10_v3: 1,602,935 - 1,603,989 (+)	rifin (RIF)
PF3D7_1100100	11	Pf3D7_11_v3: 24,160 - 31,598 (+)	erythrocyte membrane protein 1, PfEMP1 (VAR)
PF3D7_1100200	11	Pf3D7_11_v3: 32,666 - 42,386 (-)	erythrocyte membrane protein 1, PfEMP1 (VAR)
PF3D7_1100300	11	Pf3D7_11_v3: 45,056 - 46,233 (+)	rifin (RIF)
PF3D7_1101200	11	Pf3D7_11_v3: 70,081 - 71,289 (-)	rifin (RIF)
PF3D7_1114500	11	Pf3D7_11_v3: 549,866 - 551,152 (+)	conserved Plasmodium protein, unknown function
PF3D7_1125900	11	Pf3D7_11_v3: 1,013,466 - 1,013,747 (+)	conserved Plasmodium protein, unknown function
PF3D7_1139400	11	Pf3D7_11_v3: 1,569,604 - 1,573,189 (+)	unspecified product
PF3D7_1146200	11	Pf3D7_11_v3: 1,826,203 - 1,826,792 (-)	conserved Plasmodium protein, unknown function
PF3D7_1149800	11	Pf3D7_11_v3: 2,006,706 - 2,007,829 (+)	rifin (RIF)
PF3D7_1200600	12	Pf3D7_12_v3: 46,788 - 56,805 (-)	erythrocyte membrane protein 1, PfEMP1 (VAR2CSA)
PF3D7_1200700	12	Pf3D7_12_v3: 61,556 - 64,336 (-)	acyl-CoA synthetase (ACS7)
PF3D7_1202200	12	Pf3D7_12_v3: 116,475 - 117,449 (-)	mitochondrial phosphate carrier protein (MPC)
PF3D7_1213900	12	Pf3D7_12_v3: 595,167 - 598,776 (-)	conserved Plasmodium protein, unknown function
PF3D7_1216400	12	Pf3D7_12_v3: 653,670 - 656,435 (+)	conserved Plasmodium membrane protein, unknown function
PF3D7_1218900	12	Pf3D7_12_v3: 740,994 - 743,147 (-)	conserved Plasmodium protein, unknown function
PF3D7_1229600	12	Pf3D7_12_v3: 1,214,043 - 1,217,715 (-)	conserved Plasmodium protein, unknown function
PF3D7_1239600	12	Pf3D7_12_v3: 1,652,936 - 1,653,844 (-)	hydroxyethylthiazole kinase (ThzK)
PF3D7_1240700	12	Pf3D7_12_v3: 1,728,774 - 1,730,007 (+)	rifin, pseudogene (RIF)
PF3D7_1240900	12	Pf3D7_12_v3: 1,735,543 - 1,743,408 (+)	erythrocyte membrane protein 1, PfEMP1 (VAR)
PF3D7_1248300	12	Pf3D7_12_v3: 1,979,786 - 1,980,199 (-)	conserved Plasmodium membrane protein, unknown function
PF3D7_1254500	12	Pf3D7_12_v3: 2,218,452 - 2,219,533 (+)	rifin (RIF)
PF3D7_1300600	13	Pf3D7_13_v3: 54,067 - 55,259 (-)	rifin (RIF)
PF3D7_1302300	13	Pf3D7_13_v3: 126,611 - 127,141 (-)	Plasmodium exported protein, unknown function
PF3D7_1323000	13	Pf3D7_13_v3: 963,661 - 964,690 (-)	beta-hydroxyacyl-ACP dehydratase (FabZ)
PF3D7_1324200	13	Pf3D7_13_v3: 1,000,100 - 1,001,882 (-)	micro-fibrillar-associated protein, putative
PF3D7_1324400	13	Pf3D7_13_v3: 1,021,509 - 1,022,537 (+)	MSF1-like protein, putative
PF3D7_1332500	13	Pf3D7_13_v3: 1,340,786 - 1,341,442 (+)	SAM-dependent RNA methyltransferase, putative
PF3D7_1356500	13	Pf3D7_13_v3: 2,239,261 - 2,240,004 (+)	conserved Plasmodium protein, unknown function
PF3D7_1367000	13	Pf3D7_13_v3: 2,679,415 - 2,680,425 (-)	suppressor of kinetochore protein 1, putative (SKP1)
PF3D7_1367300	13	Pf3D7_13_v3: 2,685,059 - 2,686,331 (-)	conserved Plasmodium protein, unknown function
PF3D7_1369200	13	Pf3D7_13_v3: 2,749,595 - 2,756,107 (+)	conserved Plasmodium protein, unknown function
PF3D7_1373400	13	Pf3D7_13_v3: 2,881,591 - 2,882,956 (+)	rifin (RIF)
PF3D7_1400300	14	Pf3D7_14_v3: 10,974 - 12,117 (-)	rifin (RIF)
PF3D7_1402000	14	Pf3D7_14_v3: 77,258 - 80,423 (-)	conserved Plasmodium protein, unknown function
PF3D7_1407500	14	Pf3D7_14_v3: 269,881 - 270,927 (+)	tRNA m2G10 methyltransferase subunit, putative
PF3D7_1420500	14	Pf3D7_14_v3: 849,819 - 853,349 (-)	conserved Plasmodium membrane protein, unknown function
PF3D7_1421900	14	Pf3D7_14_v3: 891,140 - 891,622 (-)	copper transporter, putative
PF3D7_1431000	14	Pf3D7_14_v3: 1,218,105 - 1,218,999 (-)	mitochondrial ribosomal protein L17-2 precursor, putative
PF3D7_1434300	14	Pf3D7_14_v3: 1,372,903 - 1,374,597 (+)	Hsp70/Hsp90 organizing protein (HOP)
PF3D7_1434400	14	Pf3D7_14_v3: 1,375,624 - 1,376,830 (-)	conserved Plasmodium membrane protein, unknown function
PF3D7_1438800	14	Pf3D7_14_v3: 1,571,039 - 1,574,161 (+)	conserved Plasmodium protein, unknown function
PF3D7_1446200	14	Pf3D7_14_v3: 1,893,200 - 1,895,017 (-)	M17 leucyl aminopeptidase (LAP)
PF3D7_1456800	14	Pf3D7_14_v3: 2,329,933 - 2,332,086 (-)	V-type H(+)-translocating pyrophosphatase, putative (VP1)
PF3D7_1457000	14	Pf3D7_14_v3: 2,336,649 - 2,339,153 (-)	signal peptide peptidase (SPP)
PF3D7_1463500	14	Pf3D7_14_v3: 2,577,974 - 2,579,379 (+)	fam-a protein
PF3D7_1469500	14	Pf3D7_14_v3: 2,847,235 - 2,849,298 (-)	conserved Plasmodium protein, unknown function
PF3D7_1478100	14	Pf3D7_14_v3: 3,216,399 - 3,217,296 (-)	Plasmodium exported protein (hyp13), unknown function

## Sheet: WRNT
Gene ID	Chromosome	Genomic Location	Product Description
PF3D7_0114700	1	Pf3D7_01_v3: 563,703 - 564,842 (-)	rifin (RIF)
PF3D7_0206700	2	Pf3D7_02_v3: 271,594 - 273,009 (+)	adenylosuccinate lyase (ASL)
PF3D7_0221900	2	Pf3D7_02_v3: 873,917 - 875,178 (-)	erythrocyte membrane protein 1 (PfEMP1), pseudogene
PF3D7_0301000	3	Pf3D7_03_v3: 69,460 - 71,919 (-)	acyl-CoA synthetase (ACS2)
PF3D7_0412700	4	Pf3D7_04_v3: 561,667 - 569,342 (-)	erythrocyte membrane protein 1, PfEMP1 (VAR)
PF3D7_0413300	4	Pf3D7_04_v3: 609,155 - 610,433 (+)	rifin (RIF)
PF3D7_0532900	5	Pf3D7_05_v3: 1,326,245 - 1,327,429 (+)	rifin (RIF)
PF3D7_0600200	6	Pf3D7_06_v3: 3,503 - 12,835 (+)	erythrocyte membrane protein 1, PfEMP1 (VAR)
PF3D7_0600300	6	Pf3D7_06_v3: 15,065 - 16,410 (-)	rifin (RIF)
PF3D7_0617500	6	Pf3D7_06_v3: 735,368 - 736,327 (+)	rifin, pseudogene (RIF)
PF3D7_0712600	7	Pf3D7_07_v3: 566,726 - 574,308 (-)	erythrocyte membrane protein 1, PfEMP1 (VAR)
PF3D7_0712800	7	Pf3D7_07_v3: 581,386 - 588,923 (-)	erythrocyte membrane protein 1, PfEMP1 (VAR)
PF3D7_0800400	8	Pf3D7_08_v3: 52,760 - 53,982 (-)	rifin (RIF)
PF3D7_0808800	8	Pf3D7_08_v3: 450,615 - 451,899 (+)	rifin (RIF)
PF3D7_0900600	9	Pf3D7_09_v3: 45,902 - 47,236 (-)	rifin (RIF)
PF3D7_1040100	10	Pf3D7_10_v3: 1,602,935 - 1,603,989 (+)	rifin (RIF)
PF3D7_1100100	11	Pf3D7_11_v3: 24,160 - 31,598 (+)	erythrocyte membrane protein 1, PfEMP1 (VAR)
PF3D7_1100200	11	Pf3D7_11_v3: 32,666 - 42,386 (-)	erythrocyte membrane protein 1, PfEMP1 (VAR)
PF3D7_1100300	11	Pf3D7_11_v3: 45,056 - 46,233 (+)	rifin (RIF)
PF3D7_1101200	11	Pf3D7_11_v3: 70,081 - 71,289 (-)	rifin (RIF)
PF3D7_1200200	12	Pf3D7_12_v3: 26,321 - 27,687 (-)	rifin (RIF)
PF3D7_1254800	12	Pf3D7_12_v3: 2,228,632 - 2,229,740 (-)	rifin (RIF)
PF3D7_1373300	13	Pf3D7_13_v3: 2,877,908 - 2,879,141 (+)	rifin (RIF)
PF3D7_1373400	13	Pf3D7_13_v3: 2,881,591 - 2,882,956 (+)	rifin (RIF)
PF3D7_1407500	14	Pf3D7_14_v3: 269,881 - 270,927 (+)	tRNA m2G10 methyltransferase subunit, putative
PF3D7_1430000	14	Pf3D7_14_v3: 1,181,664 - 1,182,982 (-)	conserved Plasmodium protein, unknown function
PF3D7_1479700	14	Pf3D7_14_v3: 3,276,230 - 3,277,501 (+)	rifin (RIF)
PF3D7_1479900	14	Pf3D7_14_v3: 3,282,729 - 3,283,752 (+)	stevor

## Sheet: BLMS
Gene ID	Chromosome	Genomic Location	Product Description
PF3D7_0100400	1	Pf3D7_01_v3: 50,363 - 51,636 (+)	rifin (RIF)
PF3D7_0102200	1	Pf3D7_01_v3: 98,819 - 102,282 (+)	ring-infected erythrocyte surface antigen (RESA)
PF3D7_0107400	1	Pf3D7_01_v3: 302,937 - 303,398 (+)	conserved Plasmodium protein, unknown function
PF3D7_0108600	1	Pf3D7_01_v3: 349,995 - 351,626 (-)	conserved Plasmodium protein, unknown function
PF3D7_0110100	1	Pf3D7_01_v3: 389,261 - 392,065 (-)	selenocysteine-specific elongation factor selB homologue, putative
PF3D7_0200100	2	Pf3D7_02_v3: 25,232 - 31,168 (+)	erythrocyte membrane protein 1, PfEMP1 (VAR)
PF3D7_0200200	2	Pf3D7_02_v3: 33,030 - 34,259 (-)	rifin (RIF)
PF3D7_0201800	2	Pf3D7_02_v3: 86,832 - 88,791 (-)	knob associated heat shock protein 40 (KAHsp40)
PF3D7_0220600	2	Pf3D7_02_v3: 831,189 - 832,005 (+)	Plasmodium exported protein (hyp9), unknown function
PF3D7_0221900	2	Pf3D7_02_v3: 873,917 - 875,178 (-)	erythrocyte membrane protein 1 (PfEMP1), pseudogene
PF3D7_0301000	3	Pf3D7_03_v3: 69,460 - 71,919 (-)	acyl-CoA synthetase (ACS2)
PF3D7_0301300	3	Pf3D7_03_v3: 82,011 - 83,515 (-)	alpha/beta hydrolase, putative
PF3D7_0302400	3	Pf3D7_03_v3: 132,332 - 133,502 (-)	unspecified product
PF3D7_0311600	3	Pf3D7_03_v3: 499,602 - 502,353 (+)	dolichyl-diphosphooligosaccharide--protein glycosyltransferase subunit 1, putative
PF3D7_0319800	3	Pf3D7_03_v3: 831,076 - 832,509 (-)	conserved Plasmodium protein, unknown function
PF3D7_0320400	3	Pf3D7_03_v3: 848,247 - 857,504 (-)	oocyst capsule protein (Cap380)
PF3D7_0400500	4	Pf3D7_04_v3: 59,636 - 60,939 (+)	rifin (RIF)
PF3D7_0400700	4	Pf3D7_04_v3: 63,104 - 64,476 (-)	rifin (RIF)
PF3D7_0404800	4	Pf3D7_04_v3: 264,305 - 266,170 (-)	conserved Plasmodium protein, unknown function
PF3D7_0416000	4	Pf3D7_04_v3: 701,526 - 704,162 (-)	RNA-binding protein, putative
PF3D7_0418500	4	Pf3D7_04_v3: 830,989 - 832,428 (-)	trafficking protein particle complex subunit 3, putative (BET3)
PF3D7_0424500	4	Pf3D7_04_v3: 1,110,060 - 1,112,293 (+)	serine/threonine protein kinase, FIKK family (FIKK4.1)
PF3D7_0532900	5	Pf3D7_05_v3: 1,326,245 - 1,327,429 (+)	rifin (RIF)
PF3D7_0600200	6	Pf3D7_06_v3: 3,503 - 12,835 (+)	erythrocyte membrane protein 1, PfEMP1 (VAR)
PF3D7_0600300	6	Pf3D7_06_v3: 15,065 - 16,410 (-)	rifin (RIF)
PF3D7_0600500	6	Pf3D7_06_v3: 26,557 - 27,830 (+)	rifin (RIF)
PF3D7_0604300	6	Pf3D7_06_v3: 182,216 - 184,537 (+)	conserved Plasmodium protein, unknown function
PF3D7_0618400	6	Pf3D7_06_v3: 770,147 - 772,506 (-)	conserved Plasmodium membrane protein, unknown function
PF3D7_0702100	7	Pf3D7_07_v3: 88,685 - 90,886 (+)	Plasmodium exported protein (PHISTb), unknown function, pseudogene
PF3D7_0702200	7	Pf3D7_07_v3: 91,867 - 93,141 (-)	lysophospholipase, putative
PF3D7_0712600	7	Pf3D7_07_v3: 566,726 - 574,308 (-)	erythrocyte membrane protein 1, PfEMP1 (VAR)
PF3D7_0712800	7	Pf3D7_07_v3: 581,386 - 588,923 (-)	erythrocyte membrane protein 1, PfEMP1 (VAR)
PF3D7_0713100	7	Pf3D7_07_v3: 605,653 - 606,440 (+)	Pfmc-2TM Maurer's cleft two transmembrane protein (MC-2TM)
PF3D7_0816700	8	Pf3D7_08_v3: 767,110 - 767,880 (+)	trafficking protein particle complex subunit 2-like protein, putative (TRAPPC2L)
PF3D7_0818200	8	Pf3D7_08_v3: 830,006 - 831,454 (+)	14-3-3 protein (14-3-3I)
PF3D7_0821400	8	Pf3D7_08_v3: 965,822 - 966,657 (+)	conserved Plasmodium protein, unknown function
PF3D7_0900200	9	Pf3D7_09_v3: 29,797 - 31,157 (-)	rifin (RIF)
PF3D7_0902400	9	Pf3D7_09_v3: 106,514 - 108,406 (-)	serine/threonine protein kinase, FIKK family (FIKK9.5)
PF3D7_0906800	9	Pf3D7_09_v3: 332,255 - 334,597 (-)	probable protein, unknown function
PF3D7_0920800	9	Pf3D7_09_v3: 852,525 - 854,057 (-)	inosine-5'-monophosphate dehydrogenase (IMPDH)
PF3D7_0936600	9	Pf3D7_09_v3: 1,446,929 - 1,447,947 (+)	Plasmodium exported protein (PHISTc), unknown function (GEXP05)
PF3D7_1003400	10	Pf3D7_10_v3: 152,364 - 158,516 (-)	conserved Plasmodium protein, unknown function
PF3D7_1038500	10	Pf3D7_10_v3: 1,548,455 - 1,549,731 (-)	Plasmodium exported protein, unknown function
PF3D7_1039300	10	Pf3D7_10_v3: 1,581,698 - 1,582,711 (-)	unspecified product
PF3D7_1040100	10	Pf3D7_10_v3: 1,602,935 - 1,603,989 (+)	rifin (RIF)
PF3D7_1100100	11	Pf3D7_11_v3: 24,160 - 31,598 (+)	erythrocyte membrane protein 1, PfEMP1 (VAR)
PF3D7_1100200	11	Pf3D7_11_v3: 32,666 - 42,386 (-)	erythrocyte membrane protein 1, PfEMP1 (VAR)
PF3D7_1101200	11	Pf3D7_11_v3: 70,081 - 71,289 (-)	rifin (RIF)
PF3D7_1105500	11	Pf3D7_11_v3: 239,687 - 240,613 (+)	centrin-4 (CEN4)
PF3D7_1107400	11	Pf3D7_11_v3: 317,819 - 318,871 (-)	DNA repair protein RAD51 (RAD51)
PF3D7_1132400	11	Pf3D7_11_v3: 1,255,286 - 1,259,671 (-)	conserved Plasmodium membrane protein, unknown function
PF3D7_1136900	11	Pf3D7_11_v3: 1,456,151 - 1,460,319 (+)	subtilisin-like protease 2 (SUB2)
PF3D7_1146200	11	Pf3D7_11_v3: 1,826,203 - 1,826,792 (-)	conserved Plasmodium protein, unknown function
PF3D7_1149800	11	Pf3D7_11_v3: 2,006,706 - 2,007,829 (+)	rifin (RIF)
PF3D7_1216400	12	Pf3D7_12_v3: 653,670 - 656,435 (+)	conserved Plasmodium membrane protein, unknown function
PF3D7_1218900	12	Pf3D7_12_v3: 740,994 - 743,147 (-)	conserved Plasmodium protein, unknown function
PF3D7_1226800	12	Pf3D7_12_v3: 1,085,387 - 1,087,264 (+)	ataxin-3, putative (ATX3)
PF3D7_1229600	12	Pf3D7_12_v3: 1,214,043 - 1,217,715 (-)	conserved Plasmodium protein, unknown function
PF3D7_1234800	12	Pf3D7_12_v3: 1,452,606 - 1,457,227 (+)	splicing factor 3B subunit 3, putative (SF3B3)
PF3D7_1240600	12	Pf3D7_12_v3: 1,719,574 - 1,727,456 (+)	erythrocyte membrane protein 1, PfEMP1 (VAR)
PF3D7_1240700	12	Pf3D7_12_v3: 1,728,774 - 1,730,007 (+)	rifin, pseudogene (RIF)
PF3D7_1252500	12	Pf3D7_12_v3: 2,145,266 - 2,146,616 (-)	Plasmodium exported protein, unknown function
PF3D7_1255200	12	Pf3D7_12_v3: 2,241,271 - 2,248,962 (-)	erythrocyte membrane protein 1, PfEMP1 (VAR)
PF3D7_1300600	13	Pf3D7_13_v3: 54,067 - 55,259 (-)	rifin (RIF)
PF3D7_1310600	13	Pf3D7_13_v3: 465,091 - 466,552 (-)	ras-related protein Rab-5B (RAB5b)
PF3D7_1329400	13	Pf3D7_13_v3: 1,243,172 - 1,246,344 (+)	AMP deaminase, putative
PF3D7_1359600	13	Pf3D7_13_v3: 2,371,882 - 2,377,959 (+)	conserved Plasmodium protein, unknown function
PF3D7_1364300	13	Pf3D7_13_v3: 2,579,159 - 2,582,614 (-)	pre-mRNA-splicing factor ATP-dependent RNA helicase PRP16 (PRP16)
PF3D7_1373400	13	Pf3D7_13_v3: 2,881,591 - 2,882,956 (+)	rifin (RIF)
PF3D7_1401500	14	Pf3D7_14_v3: 57,172 - 58,293 (-)	lysophospholipase, putative
PF3D7_1407500	14	Pf3D7_14_v3: 269,881 - 270,927 (+)	tRNA m2G10 methyltransferase subunit, putative
PF3D7_1407700	14	Pf3D7_14_v3: 279,176 - 280,673 (+)	conserved Plasmodium protein, unknown function
PF3D7_1413600	14	Pf3D7_14_v3: 538,869 - 540,572 (+)	conserved Plasmodium protein, unknown function
PF3D7_1420500	14	Pf3D7_14_v3: 849,819 - 853,349 (-)	conserved Plasmodium membrane protein, unknown function
PF3D7_1421900	14	Pf3D7_14_v3: 891,140 - 891,622 (-)	copper transporter, putative
PF3D7_1438800	14	Pf3D7_14_v3: 1,571,039 - 1,574,161 (+)	conserved Plasmodium protein, unknown function
PF3D7_1446200	14	Pf3D7_14_v3: 1,893,200 - 1,895,017 (-)	M17 leucyl aminopeptidase (LAP)
PF3D7_1453600	14	Pf3D7_14_v3: 2,199,371 - 2,204,708 (-)	RAP protein, putative
PF3D7_1456800	14	Pf3D7_14_v3: 2,329,933 - 2,332,086 (-)	V-type H(+)-translocating pyrophosphatase, putative (VP1)
PF3D7_1478900	14	Pf3D7_14_v3: 3,247,032 - 3,251,019 (+)	unspecified product

## Sheet: WRNS
Gene ID	Chromosome	Genomic Location	Product Description
PF3D7_0114700	1	Pf3D7_01_v3: 563,703 - 564,842 (-)	rifin (RIF)
PF3D7_0221900	2	Pf3D7_02_v3: 873,917 - 875,178 (-)	erythrocyte membrane protein 1 (PfEMP1), pseudogene
PF3D7_0413300	4	Pf3D7_04_v3: 609,155 - 610,433 (+)	rifin (RIF)
PF3D7_0532900	5	Pf3D7_05_v3: 1,326,245 - 1,327,429 (+)	rifin (RIF)
PF3D7_0600200	6	Pf3D7_06_v3: 3,503 - 12,835 (+)	erythrocyte membrane protein 1, PfEMP1 (VAR)
PF3D7_0600300	6	Pf3D7_06_v3: 15,065 - 16,410 (-)	rifin (RIF)
PF3D7_0617500	6	Pf3D7_06_v3: 735,368 - 736,327 (+)	rifin, pseudogene (RIF)
PF3D7_0622400	6	Pf3D7_06_v3: 911,503 - 911,889 (+)	conserved Apicomplexan protein, unknown function
PF3D7_0632700	6	Pf3D7_06_v3: 1,371,501 - 1,372,861 (+)	rifin (RIF)
PF3D7_0712600	7	Pf3D7_07_v3: 566,726 - 574,308 (-)	erythrocyte membrane protein 1, PfEMP1 (VAR)
PF3D7_0712800	7	Pf3D7_07_v3: 581,386 - 588,923 (-)	erythrocyte membrane protein 1, PfEMP1 (VAR)
PF3D7_0800300	8	Pf3D7_08_v3: 40,948 - 50,939 (+)	erythrocyte membrane protein 1, PfEMP1 (VAR)
PF3D7_0808800	8	Pf3D7_08_v3: 450,615 - 451,899 (+)	rifin (RIF)
PF3D7_1020600	10	Pf3D7_10_v3: 827,488 - 834,231 (+)	conserved Plasmodium membrane protein, unknown function
PF3D7_1027000	10	Pf3D7_10_v3: 1,126,523 - 1,131,958 (-)	conserved Plasmodium protein, unknown function
PF3D7_1100100	11	Pf3D7_11_v3: 24,160 - 31,598 (+)	erythrocyte membrane protein 1, PfEMP1 (VAR)
PF3D7_1100200	11	Pf3D7_11_v3: 32,666 - 42,386 (-)	erythrocyte membrane protein 1, PfEMP1 (VAR)
PF3D7_1101200	11	Pf3D7_11_v3: 70,081 - 71,289 (-)	rifin (RIF)
PF3D7_1373400	13	Pf3D7_13_v3: 2,881,591 - 2,882,956 (+)	rifin (RIF)
PF3D7_1373500	13	Pf3D7_13_v3: 2,884,786 - 2,892,340 (-)	erythrocyte membrane protein 1, PfEMP1 (VAR)
PF3D7_1407500	14	Pf3D7_14_v3: 269,881 - 270,927 (+)	tRNA m2G10 methyltransferase subunit, putative
PF3D7_1430000	14	Pf3D7_14_v3: 1,181,664 - 1,182,982 (-)	conserved Plasmodium protein, unknown function
PF3D7_1478900	14	Pf3D7_14_v3: 3,247,032 - 3,251,019 (+)	unspecified product

## Sheet: BLMR_GO
[Gene ID]	[Product Description]	[Annotated GO Function Term]	[Annotated GO Process Term]	[Annotated GO Component Term]	[Predicted GO Function Term]	[Predicted GO Process Term]	[Predicted GO Component Term]	[Annotated GO Function ID]	[Annotated GO Process ID]	[Annotated GO Component ID]	[Predicted GO Function ID]	[Predicted GO Process ID]	[Predicted GO Component ID]
PF3D7_0100100	erythrocyte membrane protein 1, PfEMP1 (VAR)	cell adhesion molecule binding, receptor activity	antigenic variation, cell-cell adhesion, cytoadherence to microvasculature, mediated by symbiont protein, modulation by symbiont of host erythrocyte aggregation, pathogenesis	host cell plasma membrane, infected host cell surface knob, integral to membrane	receptor activity	pathogenesis	integral to membrane	GO:0050839, GO:0004872	GO:0020033, GO:0016337, GO:0020035, GO:0020013, GO:0009405	GO:0020002, GO:0020030, GO:0016021	GO:0004872	GO:0009405	GO:0016021
PF3D7_0103200	nucleoside transporter 4 (NT4)	purine nucleobase transmembrane transporter activity, purine nucleoside transmembrane transporter activity	purine nucleobase transport, purine nucleoside transport	null	null	null	null	GO:0005345, GO:0015211	GO:0006863, GO:0015860	null	null	null	null
PF3D7_0103500	conserved Plasmodium protein, unknown function	structural molecule activity	phosphate ion transport	cytoplasm, extracellular region	null	null	null	GO:0005198	GO:0006817	GO:0005737, GO:0005576	null	null	null
PF3D7_0103600	ATP-dependent RNA helicase, putative	ATP binding, nucleic acid binding	null	null	ATP binding, ATP-dependent helicase activity, helicase activity, nucleic acid binding	null	null	GO:0005524, GO:0003676	null	null	GO:0005524, GO:0008026, GO:0004386, GO:0003676	null	null
PF3D7_0104000	thrombospondin-related sporozoite protein (TRSP)	null	null	apicoplast	null	null	null	null	null	GO:0020011	null	null	null
PF3D7_0106100	V-type proton ATPase subunit C, putative	proton-transporting ATPase activity, rotational mechanism	ATP hydrolysis coupled proton transport, ATP synthesis coupled proton transport	mitochondrial proton-transporting ATP synthase complex, proton-transporting V-type ATPase, V1 domain	null	ATP hydrolysis coupled proton transport	null	GO:0046961	GO:0015991, GO:0015986	GO:0005753, GO:0033180	null	GO:0015991	null
PF3D7_0108800	conserved Plasmodium protein, unknown function	transporter activity	transport	integral to membrane, mitochondrial inner membrane, mitochondrion	null	null	null	GO:0005215	GO:0006810	GO:0016021, GO:0005743, GO:0005739	null	null	null
PF3D7_0108900	unspecified product	null	null	null	null	null	null	null	null	null	null	null	null
PF3D7_0110100	selenocysteine-specific elongation factor selB homologue, putative	GTP binding, GTPase activity, translation elongation factor activity	translational elongation	null	GTP binding, GTPase activity	null	null	GO:0005525, GO:0003924, GO:0003746	GO:0006414	null	GO:0005525, GO:0003924	null	null
PF3D7_0112900	Plasmodium exported protein, unknown function	null	null	cytoplasm	null	null	null	null	null	GO:0005737	null	null	null
PF3D7_0113000	glutamic acid-rich protein (GARP)	null	null	null	null	null	null	null	null	null	null	null	null
PF3D7_0115300	rifin (RIF)	null	antigenic variation	host cell plasma membrane, membrane	null	null	null	null	GO:0020033	GO:0020002, GO:0016020	null	null	null
PF3D7_0115500	erythrocyte membrane protein 1 (PfEMP1), pseudogene	null	null	null	null	null	null	null	null	null	null	null	null
PF3D7_0200200	rifin (RIF)	null	antigenic variation, cytoadherence to microvasculature, mediated by symbiont protein, modulation by symbiont of host erythrocyte aggregation	Maurer's cleft, host cell plasma membrane, symbiont-containing vacuole	null	null	null	null	GO:0020033, GO:0020035, GO:0020013	GO:0020036, GO:0020002, GO:0020003	null	null	null
PF3D7_0202000	knob-associated histidine-rich protein (KAHRP)	protein binding	null	Maurer's cleft, cytoplasm, infected host cell surface knob	null	null	null	GO:0005515	null	GO:0020036, GO:0005737, GO:0020030	null	null	null
PF3D7_0202100	liver stage associated protein 2 (LSAP2)	null	null	membrane	null	null	null	null	null	GO:0016020	null	null	null
PF3D7_0202400	gamete antigen 27/25, putative	ATP binding	null	nucleus	null	null	null	GO:0005524	null	GO:0005634	null	null	null
PF3D7_0202900	palmitoyltransferase, putative (DHHC12)	palmitoyltransferase activity, zinc ion binding	protein palmitoylation	membrane	zinc ion binding	null	null	GO:0016409, GO:0008270	GO:0018345	GO:0016020	GO:0008270	null	null
PF3D7_0207700	serine repeat antigen 4 (SERA4)	cysteine-type peptidase activity	immunoglobulin production, proteolysis, regulation of immune response	symbiont-containing vacuole	cysteine-type peptidase activity	proteolysis	null	GO:0008234	GO:0002377, GO:0006508, GO:0050776	GO:0020003	GO:0008234	GO:0006508	null
PF3D7_0212800	multidrug efflux pump, putative	antiporter activity, drug transmembrane transporter activity	drug transmembrane transport, transmembrane transport	membrane	antiporter activity, drug transmembrane transporter activity	drug transmembrane transport, transmembrane transport	membrane	GO:0015297, GO:0015238	GO:0006855, GO:0055085	GO:0016020	GO:0015297, GO:0015238	GO:0006855, GO:0055085	GO:0016020
PF3D7_0213200	conserved Plasmodium protein, unknown function	null	null	apicoplast, membrane	null	null	null	null	null	GO:0020011, GO:0016020	null	null	null
PF3D7_0213600	conserved Plasmodium protein, unknown function	ATP binding, actin binding, calmodulin binding, motor activity	null	cytoplasm, myosin complex	null	null	null	GO:0005524, GO:0003779, GO:0005516, GO:0003774	null	GO:0005737, GO:0016459	null	null	null
PF3D7_0214800	conserved Plasmodium membrane protein, unknown function	null	null	apicoplast, cytoplasm	null	null	null	null	null	GO:0020011, GO:0005737	null	null	null
PF3D7_0216100	conserved Plasmodium protein, unknown function	null	null	membrane	null	null	null	null	null	GO:0016020	null	null	null
PF3D7_0217200	conserved Plasmodium protein, unknown function	null	null	null	null	null	null	null	null	null	null	null	null
PF3D7_0221900	erythrocyte membrane protein 1 (PfEMP1), pseudogene	null	null	null	receptor activity	pathogenesis	integral to membrane	null	null	null	GO:0004872	GO:0009405	GO:0016021
PF3D7_0223400	rifin (RIF)	null	antigenic variation, cytoadherence to microvasculature, mediated by symbiont protein, modulation by symbiont of host erythrocyte aggregation	Maurer's cleft, host cell plasma membrane, symbiont-containing vacuole	null	null	null	null	GO:0020033, GO:0020035, GO:0020013	GO:0020036, GO:0020002, GO:0020003	null	null	null
PF3D7_0301000	acyl-CoA synthetase (ACS2)	AMP binding, long-chain fatty acid-CoA ligase activity	fatty acid metabolic process	null	catalytic activity	metabolic process	null	GO:0016208, GO:0004467	GO:0006631	null	GO:0003824	GO:0008152	null
PF3D7_0301300	alpha/beta hydrolase, putative	hydrolase activity	null	apicoplast	null	null	null	GO:0016787	null	GO:0020011	null	null	null
PF3D7_0302200	cytoadherence linked asexual protein 3.2 (CLAG3.2)	cell adhesion molecule binding	cytoadherence to microvasculature, mediated by symbiont protein	host cell plasma membrane, rhoptry	null	null	null	GO:0050839	GO:0020035	GO:0020002, GO:0020008	null	null	null
PF3D7_0302400	unspecified product	null	null	null	null	null	null	null	null	null	null	null	null
PF3D7_0303400	palmitoyltransferase (DHHC1)	palmitoyltransferase activity, zinc ion binding	protein palmitoylation	Golgi membrane, inner membrane complex	protein binding, zinc ion binding	null	null	GO:0016409, GO:0008270	GO:0018345	GO:0000139, GO:0070258	GO:0005515, GO:0008270	null	null
PF3D7_0303800	IBR domain protein, putative	ubiquitin-protein ligase activity	protein ubiquitination	null	zinc ion binding	null	null	GO:0004842	GO:0016567	null	GO:0008270	null	null
PF3D7_0309000	dual specificity protein phosphatase (YVH1)	nucleocytoplasmic transporter activity, protein binding, protein tyrosine phosphatase activity, protein tyrosine/serine/threonine phosphatase activity, zinc ion binding	negative regulation of nucleocytoplasmic transport, protein dephosphorylation, protein phosphorylation, regulation of cell development	cytoplasm, nucleocytoplasmic shuttling complex, nucleus	phosphatase activity, protein tyrosine/serine/threonine phosphatase activity	dephosphorylation, protein dephosphorylation	null	GO:0005487, GO:0005515, GO:0004725, GO:0008138, GO:0008270	GO:0046823, GO:0006470, GO:0006468, GO:0060284	GO:0005737, GO:0031074, GO:0005634	GO:0016791, GO:0008138	GO:0016311, GO:0006470	null
PF3D7_0309500	asparagine synthetase, putative	asparagine synthase (glutamine-hydrolyzing) activity	asparagine biosynthetic process	null	asparagine synthase (glutamine-hydrolyzing) activity	asparagine biosynthetic process, metabolic process	null	GO:0004066	GO:0006529	null	GO:0004066	GO:0006529, GO:0008152	null
PF3D7_0311600	dolichyl-diphosphooligosaccharide--protein glycosyltransferase subunit 1, putative	dolichyl-diphosphooligosaccharide-protein glycotransferase activity	protein N-linked glycosylation	endoplasmic reticulum, endoplasmic reticulum membrane, integral to membrane, oligosaccharyltransferase complex	dolichyl-diphosphooligosaccharide-protein glycotransferase activity	protein glycosylation	endoplasmic reticulum, integral to membrane	GO:0004579	GO:0006487	GO:0005783, GO:0005789, GO:0016021, GO:0008250	GO:0004579	GO:0006486	GO:0005783, GO:0016021
PF3D7_0312100	E3 ubiquitin-protein ligase, putative	ubiquitin-protein ligase activity, zinc ion binding	null	apicoplast	protein binding, zinc ion binding	null	null	GO:0004842, GO:0008270	null	GO:0020011	GO:0005515, GO:0008270	null	null
PF3D7_0314200	conserved Plasmodium protein, unknown function	ATPase activity	ER-associated protein catabolic process, regulation of cell cycle process	apicoplast, integral to membrane	null	null	null	GO:0016887	GO:0030433, GO:0010564	GO:0020011, GO:0016021	null	null	null
PF3D7_0314400	serine/threonine protein phosphatase 6, putative (PPP6)	protein serine/threonine phosphatase activity	protein dephosphorylation	cytoplasm, nucleus	hydrolase activity	null	null	GO:0004722	GO:0006470	GO:0005737, GO:0005634	GO:0016787	null	null
PF3D7_0317700	CPSF (cleavage and polyadenylation specific factor), subunit A, putative	nucleic acid binding	DNA repair	nucleus	nucleic acid binding	null	nucleus	GO:0003676	GO:0006281	GO:0005634	GO:0003676	null	GO:0005634
PF3D7_0318100	stomatin-like protein	null	null	membrane	null	null	null	null	null	GO:0016020	null	null	null
PF3D7_0320600	conserved Plasmodium protein, unknown function	null	null	cytoplasm	null	null	null	null	null	GO:0005737	null	null	null
PF3D7_0320700	signal peptidase complex subunit 2, putative (SPC2)	endopeptidase activity, peptidase activity	protein transport, signal peptide processing	endoplasmic reticulum, integral to membrane, signal peptidase complex	peptidase activity	signal peptide processing	integral to membrane, signal peptidase complex	GO:0004175, GO:0008233	GO:0015031, GO:0006465	GO:0005783, GO:0016021, GO:0005787	GO:0008233	GO:0006465	GO:0016021, GO:0005787
PF3D7_0321300	conserved Plasmodium protein, unknown function	null	null	null	null	null	null	null	null	null	null	null	null
PF3D7_0321700	microtubule and actin binding protein, putative	ATP binding, actin binding, calmodulin binding, motor activity	null	cytoplasm, myosin complex	null	null	null	GO:0005524, GO:0003779, GO:0005516, GO:0003774	null	GO:0005737, GO:0016459	null	null	null
PF3D7_0321900	cyclic amine resistance locus protein (CARL)	null	multicellular organismal development, response to drug	integral to membrane, membrane	null	null	null	null	GO:0007275, GO:0042493	GO:0016021, GO:0016020	null	null	null
PF3D7_0324100	Pfmc-2TM Maurer's cleft two transmembrane protein (MC-2TM)	null	translocation of peptides or proteins into host	Maurer's cleft, integral to membrane	null	null	null	null	GO:0042000	GO:0020036, GO:0016021	null	null	null
PF3D7_0324800	rifin (RIF)	null	antigenic variation, cytoadherence to microvasculature, mediated by symbiont protein, modulation by symbiont of host erythrocyte aggregation	Maurer's cleft, host cell plasma membrane, symbiont-containing vacuole	null	null	null	null	GO:0020033, GO:0020035, GO:0020013	GO:0020036, GO:0020002, GO:0020003	null	null	null
PF3D7_0400300	rifin (RIF)	null	antigenic variation, cytoadherence to microvasculature, mediated by symbiont protein, modulation by symbiont of host erythrocyte aggregation	Maurer's cleft, host cell plasma membrane, symbiont-containing vacuole	null	null	null	null	GO:0020033, GO:0020035, GO:0020013	GO:0020036, GO:0020002, GO:0020003	null	null	null
PF3D7_0400500	rifin (RIF)	null	antigenic variation, cytoadherence to microvasculature, mediated by symbiont protein, modulation by symbiont of host erythrocyte aggregation	Maurer's cleft, host cell plasma membrane, symbiont-containing vacuole	null	null	null	null	GO:0020033, GO:0020035, GO:0020013	GO:0020036, GO:0020002, GO:0020003	null	null	null
PF3D7_0400700	rifin (RIF)	null	antigenic variation, cytoadherence to microvasculature, mediated by symbiont protein, modulation by symbiont of host erythrocyte aggregation	Maurer's cleft, host cell plasma membrane, symbiont-containing vacuole	null	null	null	null	GO:0020033, GO:0020035, GO:0020013	GO:0020036, GO:0020002, GO:0020003	null	null	null
PF3D7_0401200	rifin (RIF)	null	antigenic variation, cytoadherence to microvasculature, mediated by symbiont protein, modulation by symbiont of host erythrocyte aggregation	Maurer's cleft, host cell plasma membrane, symbiont-containing vacuole	null	null	null	null	GO:0020033, GO:0020035, GO:0020013	GO:0020036, GO:0020002, GO:0020003	null	null	null
PF3D7_0401900	acyl-CoA synthetase (ACS6)	long-chain fatty acid-CoA ligase activity	fatty acid transport, metabolic process	null	catalytic activity	metabolic process	null	GO:0004467	GO:0015908, GO:0008152	null	GO:0003824	GO:0008152	null
PF3D7_0402000	Plasmodium exported protein (PHISTa), unknown function	protein binding	null	symbiont-containing vacuole membrane	null	null	null	GO:0005515	null	GO:0020005	null	null	null
PF3D7_0402300	reticulocyte binding protein homologue 1 (RH1)	heparin binding, host cell surface receptor binding	cell-cell adhesion	apical complex, rhoptry	null	null	null	GO:0008201, GO:0046789	GO:0016337	GO:0020007, GO:0020008	null	null	null
PF3D7_0403300	conserved Plasmodium protein, unknown function	null	null	cytoplasm	null	null	null	null	null	GO:0005737	null	null	null
PF3D7_0403400	conserved Plasmodium protein, unknown function	metal ion binding	null	membrane	null	null	null	GO:0046872	null	GO:0016020	null	null	null
PF3D7_0404400	6-cysteine protein (P36)	null	null	null	null	null	null	null	null	null	null	null	null
PF3D7_0406500	conserved Plasmodium protein, unknown function	ATP binding, actin binding, calmodulin binding, motor activity	null	cytoplasm, myosin complex	null	null	null	GO:0005524, GO:0003779, GO:0005516, GO:0003774	null	GO:0005737, GO:0016459	null	null	null
PF3D7_0412700	erythrocyte membrane protein 1, PfEMP1 (VAR)	cell adhesion molecule binding, receptor activity	antigenic variation, cell-cell adhesion, cytoadherence to microvasculature, mediated by symbiont protein, modulation by symbiont of host erythrocyte aggregation, pathogenesis	host cell plasma membrane, infected host cell surface knob, integral to membrane	receptor activity	pathogenesis	integral to membrane	GO:0050839, GO:0004872	GO:0020033, GO:0016337, GO:0020035, GO:0020013, GO:0009405	GO:0020002, GO:0020030, GO:0016021	GO:0004872	GO:0009405	GO:0016021
PF3D7_0415800	RING zinc finger protein, putative	zinc ion binding	null	null	protein binding, zinc ion binding	null	null	GO:0008270	null	null	GO:0005515, GO:0008270	null	null
PF3D7_0421200	rifin (RIF)	null	antigenic variation	host cell plasma membrane, membrane	null	null	null	null	GO:0020033	GO:0020002, GO:0016020	null	null	null
PF3D7_0421300	erythrocyte membrane protein 1, PfEMP1 (VAR)	cell adhesion molecule binding, receptor activity	antigenic variation, cell-cell adhesion, cytoadherence to microvasculature, mediated by symbiont protein, modulation by symbiont of host erythrocyte aggregation, pathogenesis	host cell plasma membrane, infected host cell surface knob, integral to membrane	receptor activity	pathogenesis	integral to membrane	GO:0050839, GO:0004872	GO:0020033, GO:0016337, GO:0020035, GO:0020013, GO:0009405	GO:0020002, GO:0020030, GO:0016021	GO:0004872	GO:0009405	GO:0016021
PF3D7_0422000	steroid dehydrogenase, putative	oxidoreductase activity	fatty acid biosynthetic process	null	oxidoreductase activity	metabolic process	null	GO:0016491	GO:0006633	null	GO:0016491	GO:0008152	null
PF3D7_0423500	glideosome associated protein with multiple membrane spans 2 (GAPM2)	metal ion binding, protein binding	transport	actomyosin, actin part, inner membrane complex, integral to membrane, membrane	null	null	null	GO:0046872, GO:0005515	GO:0006810	GO:0042643, GO:0070258, GO:0016021, GO:0016020	null	null	null
PF3D7_0425800	erythrocyte membrane protein 1, PfEMP1 (VAR)	cell adhesion molecule binding, receptor activity	antigenic variation, cell-cell adhesion, cytoadherence to microvasculature, mediated by symbiont protein, modulation by symbiont of host erythrocyte aggregation, pathogenesis	host cell plasma membrane, infected host cell surface knob, integral to membrane	receptor activity	pathogenesis	integral to membrane	GO:0050839, GO:0004872	GO:0020033, GO:0016337, GO:0020035, GO:0020013, GO:0009405	GO:0020002, GO:0020030, GO:0016021	GO:0004872	GO:0009405	GO:0016021
PF3D7_0426000	erythrocyte membrane protein 1, PfEMP1 (VAR)	cell adhesion molecule binding, receptor activity	antigenic variation, cell-cell adhesion, cytoadherence to microvasculature, mediated by symbiont protein, modulation by symbiont of host erythrocyte aggregation, pathogenesis	host cell plasma membrane, infected host cell surface knob, integral to membrane	receptor activity	pathogenesis	integral to membrane	GO:0050839, GO:0004872	GO:0020033, GO:0016337, GO:0020035, GO:0020013, GO:0009405	GO:0020002, GO:0020030, GO:0016021	GO:0004872	GO:0009405	GO:0016021
PF3D7_0501400	interspersed repeat antigen (FIRA)	hormone activity	null	extracellular region	hormone activity	null	extracellular region	GO:0005179	null	GO:0005576	GO:0005179	null	GO:0005576
PF3D7_0504900	conserved protein, unknown function	null	null	integral to membrane, membrane	null	null	null	null	null	GO:0016021, GO:0016020	null	null	null
PF3D7_0509300	conserved Plasmodium protein, unknown function	null	null	nucleus	null	null	null	null	null	GO:0005634	null	null	null
PF3D7_0509900	conserved Plasmodium protein, unknown function	null	null	null	null	null	null	null	null	null	null	null	null
PF3D7_0511600	apical rhoptry neck protein (ARNP)	null	null	null	null	null	null	null	null	null	null	null	null
PF3D7_0513700	secreted ookinete protein, putative (PSOP12)	null	null	cell surface	null	null	null	null	null	GO:0009986	null	null	null
PF3D7_0513900	conserved Plasmodium protein, unknown function	null	null	membrane	null	null	null	null	null	GO:0016020	null	null	null
PF3D7_0514700	conserved Plasmodium protein, unknown function	null	null	null	null	null	null	null	null	null	null	null	null
PF3D7_0516500	metabolite/drug transporter, putative	transporter activity	transmembrane transport, transport	integral to membrane	null	transmembrane transport	integral to membrane	GO:0005215	GO:0055085, GO:0006810	GO:0016021	null	GO:0055085	GO:0016021
PF3D7_0520900	S-adenosyl-L-homocysteine hydrolase (SAHH)	adenosylhomocysteinase activity	one-carbon metabolic process	null	adenosylhomocysteinase activity	one-carbon metabolic process	null	GO:0004013	GO:0006730	null	GO:0004013	GO:0006730	null
PF3D7_0521300	conserved Plasmodium protein, unknown function	ATP binding, actin binding, calmodulin binding, motor activity, zinc ion binding	null	myosin complex	protein binding, zinc ion binding	null	null	GO:0005524, GO:0003779, GO:0005516, GO:0003774, GO:0008270	null	GO:0016459	GO:0005515, GO:0008270	null	null
PF3D7_0523300	conserved Plasmodium protein, unknown function	null	null	null	null	null	null	null	null	null	null	null	null
PF3D7_0526000	RAP protein, putative	null	null	apicoplast	null	null	null	null	null	GO:0020011	null	null	null
PF3D7_0527300	methionine aminopeptidase 1a, putative (METAP1a)	aminopeptidase activity, metalloexopeptidase activity	proteolysis	null	aminopeptidase activity, metalloexopeptidase activity	cellular process, proteolysis	null	GO:0004177, GO:0008235	GO:0006508	null	GO:0004177, GO:0008235	GO:0009987, GO:0006508	null
PF3D7_0528600	conserved Plasmodium protein, unknown function	nucleotide binding	null	null	null	null	null	GO:0000166	null	null	null	null	null
PF3D7_0530700	conserved Plasmodium protein, unknown function	methyltransferase activity	cell cycle	null	null	null	null	GO:0008168	GO:0007049	null	null	null	null
PF3D7_0531100	conserved Plasmodium protein, unknown function	null	protein localization	null	null	null	null	null	GO:0008104	null	null	null	null
PF3D7_0532200	Plasmodium exported protein (PHISTc), unknown function	null	null	apicoplast, cytoplasm, membrane	null	null	null	null	null	GO:0020011, GO:0005737, GO:0016020	null	null	null
PF3D7_0532900	rifin (RIF)	null	antigenic variation	host cell plasma membrane, membrane	null	null	null	null	GO:0020033	GO:0020002, GO:0016020	null	null	null
PF3D7_0600300	rifin (RIF)	null	antigenic variation, cytoadherence to microvasculature, mediated by symbiont protein, modulation by symbiont of host erythrocyte aggregation	Maurer's cleft, host cell plasma membrane, symbiont-containing vacuole	null	null	null	null	GO:0020033, GO:0020035, GO:0020013	GO:0020036, GO:0020002, GO:0020003	null	null	null
PF3D7_0600500	rifin (RIF)	null	antigenic variation, cytoadherence to microvasculature, mediated by symbiont protein, modulation by symbiont of host erythrocyte aggregation	Maurer's cleft, host cell plasma membrane, symbiont-containing vacuole	null	null	null	null	GO:0020033, GO:0020035, GO:0020013	GO:0020036, GO:0020002, GO:0020003	null	null	null
PF3D7_0602600	conserved Plasmodium protein, unknown function	peptidase activity, serine-type endopeptidase activity	proteolysis	integral to membrane, plasma membrane	null	null	null	GO:0008233, GO:0004252	GO:0006508	GO:0016021, GO:0005886	null	null	null
PF3D7_0604300	conserved Plasmodium protein, unknown function	null	null	cytoplasm, membrane	null	null	null	null	null	GO:0005737, GO:0016020	null	null	null
PF3D7_0612700	6-cysteine protein (P12)	protein binding	entry into host cell	anchored to plasma membrane, apical part of cell, cell surface, symbiont-containing vacuolar space	null	null	null	GO:0005515	GO:0030260	GO:0046658, GO:0045177, GO:0009986, GO:0020004	null	null	null
PF3D7_0613300	rhoptry protein ROP14 (ROP14)	null	null	rhoptry	null	null	null	null	null	GO:0020008	null	null	null
PF3D7_0615300	GPI-anchored wall transfer protein 1, putative (GWT1)	transferase activity, transferring acyl groups	GPI anchor biosynthetic process	endoplasmic reticulum, endoplasmic reticulum membrane, integral to membrane	null	GPI anchor biosynthetic process	endoplasmic reticulum membrane, integral to membrane	GO:0016746	GO:0006506	GO:0005783, GO:0005789, GO:0016021	null	GO:0006506	GO:0005789, GO:0016021
PF3D7_0617700	rifin (RIF)	null	antigenic variation, cytoadherence to microvasculature, mediated by symbiont protein, modulation by symbiont of host erythrocyte aggregation	Maurer's cleft, host cell plasma membrane, symbiont-containing vacuole	null	null	null	null	GO:0020033, GO:0020035, GO:0020013	GO:0020036, GO:0020002, GO:0020003	null	null	null
PF3D7_0619300	conserved Plasmodium protein, unknown function	actin binding, structural molecule activity	null	cytoplasm, cytoskeleton	null	null	null	GO:0003779, GO:0005198	null	GO:0005737, GO:0005856	null	null	null
PF3D7_0623300	EGF-like membrane protein, putative	calcium ion binding	null	integral to membrane, membrane	protein binding	null	null	GO:0005509	null	GO:0016021, GO:0016020	GO:0005515	null	null
PF3D7_0623500	superoxide dismutase [Fe] (SOD2)	metal ion binding, superoxide dismutase activity	oxidation-reduction process, removal of superoxide radicals, response to oxidative stress	apicoplast, mitochondrion	metal ion binding, superoxide dismutase activity	oxidation-reduction process, superoxide metabolic process	null	GO:0046872, GO:0004784	GO:0055114, GO:0019430, GO:0006979	GO:0020011, GO:0005739	GO:0046872, GO:0004784	GO:0055114, GO:0006801	null
PF3D7_0624200	conserved Plasmodium protein, unknown function	RNA binding	RNA processing	null	RNA binding	RNA processing	null	GO:0003723	GO:0006396	null	GO:0003723	GO:0006396	null
PF3D7_0626100	oxidoreductase, short-chain dehydrogenase family, putative	oxidoreductase activity	metabolic process	membrane	oxidoreductase activity	metabolic process	null	GO:0016491	GO:0008152	GO:0016020	GO:0016491	GO:0008152	null
PF3D7_0626500	conserved Plasmodium protein, unknown function	ATP binding, actin binding, calmodulin binding, motor activity	null	cytoplasm, myosin complex	null	null	null	GO:0005524, GO:0003779, GO:0005516, GO:0003774	null	GO:0005737, GO:0016459	null	null	null
PF3D7_0626800	pyruvate kinase (PyrK)	magnesium ion binding, potassium ion binding, pyruvate kinase activity	glycolysis, protein homotetramerization	null	catalytic activity, magnesium ion binding, potassium ion binding, pyruvate kinase activity	glycolysis	null	GO:0000287, GO:0030955, GO:0004743	GO:0006096, GO:0051289	null	GO:0003824, GO:0000287, GO:0030955, GO:0004743	GO:0006096	null
PF3D7_0632400	rifin (RIF)	null	antigenic variation, cytoadherence to microvasculature, mediated by symbiont protein, modulation by symbiont of host erythrocyte aggregation	Maurer's cleft, host cell plasma membrane, symbiont-containing vacuole	null	null	null	null	GO:0020033, GO:0020035, GO:0020013	GO:0020036, GO:0020002, GO:0020003	null	null	null
PF3D7_0632700	rifin (RIF)	null	antigenic variation, cytoadherence to microvasculature, mediated by symbiont protein, modulation by symbiont of host erythrocyte aggregation	Maurer's cleft, host cell plasma membrane, symbiont-containing vacuole	null	null	null	null	GO:0020033, GO:0020035, GO:0020013	GO:0020036, GO:0020002, GO:0020003	null	null	null
PF3D7_0701100	rifin (RIF)	null	antigenic variation, cytoadherence to microvasculature, mediated by symbiont protein, modulation by symbiont of host erythrocyte aggregation	Maurer's cleft, host cell plasma membrane, symbiont-containing vacuole	null	null	null	null	GO:0020033, GO:0020035, GO:0020013	GO:0020036, GO:0020002, GO:0020003	null	null	null
PF3D7_0704100	conserved Plasmodium membrane protein, unknown function	GTP binding, GTPase activity, translation initiation factor activity	translation, translational initiation	cytoplasm, intracellular	null	null	null	GO:0005525, GO:0003924, GO:0003743	GO:0006412, GO:0006413	GO:0005737, GO:0005622	null	null	null
PF3D7_0704300	conserved Plasmodium membrane protein, unknown function	ATP binding, actin binding, calmodulin binding, motor activity	null	cytoplasm, myosin complex	null	null	null	GO:0005524, GO:0003779, GO:0005516, GO:0003774	null	GO:0005737, GO:0016459	null	null	null
PF3D7_0705200	conserved Plasmodium protein, unknown function	null	null	null	null	null	null	null	null	null	null	null	null
PF3D7_0706300	conserved Plasmodium protein, unknown function	null	null	null	null	null	null	null	null	null	null	null	null
PF3D7_0712300	erythrocyte membrane protein 1, PfEMP1 (VAR)	cell adhesion molecule binding, receptor activity	antigenic variation, cell-cell adhesion, cytoadherence to microvasculature, mediated by symbiont protein, modulation by symbiont of host erythrocyte aggregation, pathogenesis	host cell plasma membrane, infected host cell surface knob, integral to membrane	receptor activity	pathogenesis	integral to membrane	GO:0050839, GO:0004872	GO:0020033, GO:0016337, GO:0020035, GO:0020013, GO:0009405	GO:0020002, GO:0020030, GO:0016021	GO:0004872	GO:0009405	GO:0016021
PF3D7_0712600	erythrocyte membrane protein 1, PfEMP1 (VAR)	cell adhesion molecule binding, receptor activity	antigenic variation, cell-cell adhesion, cytoadherence to microvasculature, mediated by symbiont protein, modulation by symbiont of host erythrocyte aggregation, pathogenesis	host cell plasma membrane, infected host cell surface knob, integral to membrane	receptor activity	pathogenesis	integral to membrane	GO:0050839, GO:0004872	GO:0020033, GO:0016337, GO:0020035, GO:0020013, GO:0009405	GO:0020002, GO:0020030, GO:0016021	GO:0004872	GO:0009405	GO:0016021
PF3D7_0712800	erythrocyte membrane protein 1, PfEMP1 (VAR)	cell adhesion molecule binding, receptor activity	antigenic variation, cell-cell adhesion, cytoadherence to microvasculature, mediated by symbiont protein, modulation by symbiont of host erythrocyte aggregation, pathogenesis	host cell plasma membrane, infected host cell surface knob, integral to membrane	receptor activity	pathogenesis	integral to membrane	GO:0050839, GO:0004872	GO:0020033, GO:0016337, GO:0020035, GO:0020013, GO:0009405	GO:0020002, GO:0020030, GO:0016021	GO:0004872	GO:0009405	GO:0016021
PF3D7_0712900	erythrocyte membrane protein 1, PfEMP1 (VAR)	cell adhesion molecule binding, receptor activity	antigenic variation, cell-cell adhesion, cytoadherence to microvasculature, mediated by symbiont protein, modulation by symbiont of host erythrocyte aggregation, pathogenesis	host cell plasma membrane, infected host cell surface knob, integral to membrane	receptor activity	pathogenesis	integral to membrane	GO:0050839, GO:0004872	GO:0020033, GO:0016337, GO:0020035, GO:0020013, GO:0009405	GO:0020002, GO:0020030, GO:0016021	GO:0004872	GO:0009405	GO:0016021
PF3D7_0713000	rifin (RIF)	null	antigenic variation, cytoadherence to microvasculature, mediated by symbiont protein, modulation by symbiont of host erythrocyte aggregation	Maurer's cleft, host cell plasma membrane, symbiont-containing vacuole	null	null	null	null	GO:0020033, GO:0020035, GO:0020013	GO:0020036, GO:0020002, GO:0020003	null	null	null
PF3D7_0719100	conserved Plasmodium protein, unknown function	null	null	membrane	null	null	null	null	null	GO:0016020	null	null	null
PF3D7_0720500	conserved Plasmodium protein, unknown function	null	null	integral to membrane	null	null	null	null	null	GO:0016021	null	null	null
PF3D7_0728300	conserved Plasmodium protein, unknown function	null	null	cytoplasm	null	null	null	null	null	GO:0005737	null	null	null
PF3D7_0731400	serine/threonine protein kinase, FIKK family, pseudogene (FIKK7.2)	null	null	null	ATP binding, protein kinase activity	protein phosphorylation	null	null	null	null	GO:0005524, GO:0004672	GO:0006468	null
PF3D7_0801100	28S ribosomal RNA	null	null	null	null	null	null	null	null	null	null	null	null
PF3D7_0807000	gas41 homologue, putative	sequence-specific DNA binding transcription factor activity	regulation of transcription, DNA-dependent	null	null	null	nucleus	GO:0003700	GO:0006355	null	null	null	GO:0005634
PF3D7_0809700	RuvB-like helicase 1 (RUVB1)	ATP binding, ATP-dependent 5'-3' DNA helicase activity, ATPase activity, DNA helicase activity	null	null	ATP binding, DNA helicase activity, nucleoside-triphosphatase activity, nucleotide binding	null	null	GO:0005524, GO:0043141, GO:0016887, GO:0003678	null	null	GO:0005524, GO:0003678, GO:0017111, GO:0000166	null	null
PF3D7_0813700	ABC transporter F family member 1, putative (ABCF1)	ATP binding, ATPase activity	null	apicoplast	ATP binding, ATPase activity, nucleoside-triphosphatase activity, nucleotide binding	null	null	GO:0005524, GO:0016887	null	GO:0020011	GO:0005524, GO:0016887, GO:0017111, GO:0000166	null	null
PF3D7_0813800	GDP-mannose 4,6-dehydratase (GMD)	GDP-mannose 4,6-dehydratase activity	GDP-mannose metabolic process, fucose metabolic process	cytoplasm	catalytic activity, coenzyme binding	GDP-mannose metabolic process, cellular metabolic process	intracellular	GO:0008446	GO:0019673, GO:0006004	GO:0005737	GO:0003824, GO:0050662	GO:0019673, GO:0044237	GO:0005622
PF3D7_0816300	conserved Plasmodium protein, unknown function	null	null	cytoplasm	null	null	null	null	null	GO:0005737	null	null	null
PF3D7_0816700	trafficking protein particle complex subunit 2-like protein, putative (TRAPPC2L)	null	ER to Golgi vesicle-mediated transport	Golgi apparatus, endoplasmic reticulum, intracellular	null	ER to Golgi vesicle-mediated transport, transport	intracellular	null	GO:0006888	GO:0005794, GO:0005783, GO:0005622	null	GO:0006888, GO:0006810	GO:0005622
PF3D7_0817600	conserved Plasmodium protein, unknown function	null	null	null	null	null	null	null	null	null	null	null	null
PF3D7_0818300	dynactin subunit 6, putative	acyl-[acyl-carrier-protein]-UDP-N-acetylglucosamine O-acyltransferase activity	lipid A biosynthetic process, lipid biosynthetic process	cytoplasm, dynactin complex	transferase activity	null	null	GO:0008780	GO:0009245, GO:0008610	GO:0005737, GO:0005869	GO:0016740	null	null
PF3D7_0819600	conserved Plasmodium protein, unknown function	null	null	membrane	protein binding	null	null	null	null	GO:0016020	GO:0005515	null	null
PF3D7_0820600	conserved Plasmodium membrane protein, unknown function	null	null	membrane	null	null	null	null	null	GO:0016020	null	null	null
PF3D7_0821400	conserved Plasmodium protein, unknown function	null	null	cytoplasm	null	null	null	null	null	GO:0005737	null	null	null
PF3D7_0821600	clp1-related protein, putative	null	null	null	null	null	null	null	null	null	null	null	null
PF3D7_0824400	nucleoside transporter 2 (NT2)	nucleoside transmembrane transporter activity	nucleoside transport	endoplasmic reticulum, membrane	null	null	null	GO:0005337	GO:0015858	GO:0005783, GO:0016020	null	null	null
PF3D7_0826400	dehydrodolichyl diphosphate synthetase, putative	prenyltransferase activity	dolichol biosynthetic process	null	null	null	null	GO:0004659	GO:0019408	null	null	null	null
PF3D7_0828700	conserved Plasmodium protein, unknown function	ATP binding, actin binding, motor activity	null	cytoplasm, myosin complex	null	null	null	GO:0005524, GO:0003779, GO:0003774	null	GO:0005737, GO:0016459	null	null	null
PF3D7_0829500	conserved Plasmodium protein, unknown function	ATP binding, actin binding, motor activity	null	cytoplasm, myosin complex	null	null	null	GO:0005524, GO:0003779, GO:0003774	null	GO:0005737, GO:0016459	null	null	null
PF3D7_0900200	rifin (RIF)	null	antigenic variation, cytoadherence to microvasculature, mediated by symbiont protein, modulation by symbiont of host erythrocyte aggregation	Maurer's cleft, host cell plasma membrane, symbiont-containing vacuole	null	null	null	null	GO:0020033, GO:0020035, GO:0020013	GO:0020036, GO:0020002, GO:0020003	null	null	null
PF3D7_0902300	serine/threonine protein kinase, FIKK family (FIKK9.4)	ATP binding, protein kinase activity	protein phosphorylation	null	ATP binding, protein kinase activity	protein phosphorylation	null	GO:0005524, GO:0004672	GO:0006468	null	GO:0005524, GO:0004672	GO:0006468	null
PF3D7_0902400	serine/threonine protein kinase, FIKK family (FIKK9.5)	ATP binding, protein kinase activity	protein phosphorylation	null	ATP binding, protein kinase activity	protein phosphorylation	null	GO:0005524, GO:0004672	GO:0006468	null	GO:0005524, GO:0004672	GO:0006468	null
PF3D7_0902500	serine/threonine protein kinase, FIKK family (FIKK9.6)	ATP binding, protein kinase activity	protein phosphorylation	Maurer's cleft	ATP binding, protein kinase activity	protein phosphorylation	null	GO:0005524, GO:0004672	GO:0006468	GO:0020036	GO:0005524, GO:0004672	GO:0006468	null
PF3D7_0902800	serine repeat antigen 9 (SERA9)	cysteine-type peptidase activity	immunoglobulin production, proteolysis, regulation of immune response	null	cysteine-type peptidase activity	proteolysis	null	GO:0008234	GO:0002377, GO:0006508, GO:0050776	null	GO:0008234	GO:0006508	null
PF3D7_0903300	conserved Plasmodium membrane protein, unknown function	GTP binding, GTPase activity, translation initiation factor activity	small GTPase mediated signal transduction, translation, translational initiation	cytoplasm, intracellular	null	null	null	GO:0005525, GO:0003924, GO:0003743	GO:0007264, GO:0006412, GO:0006413	GO:0005737, GO:0005622	null	null	null
PF3D7_0904000	GTPase-activating protein, putative	null	null	null	Rab GTPase activator activity	regulation of Rab GTPase activity	intracellular	null	null	null	GO:0005097	GO:0032313	GO:0005622
PF3D7_0910300	conserved Plasmodium protein, unknown function	null	null	null	null	null	null	null	null	null	null	null	null
PF3D7_0916200	conserved Plasmodium protein, unknown function	transferase activity	null	cytoplasm	null	null	null	GO:0016740	null	GO:0005737	null	null	null
PF3D7_0918600	ATP-dependent DNA helicase Q1 (RECQ1)	ATP binding, nucleic acid binding	DNA duplex unwinding	null	ATP binding, ATP-dependent helicase activity, helicase activity, nucleic acid binding	null	null	GO:0005524, GO:0003676	GO:0032508	null	GO:0005524, GO:0008026, GO:0004386, GO:0003676	null	null
PF3D7_0921100	conserved Plasmodium protein, unknown function	null	null	null	null	null	null	null	null	null	null	null	null
PF3D7_0923300	perforin-like protein 3 (PLP3)	null	entry into host cell	microneme	null	null	null	null	GO:0030260	GO:0020009	null	null	null
PF3D7_0923600	lipoate-protein ligase 2 (LipL2)	lipoate-protein ligase activity	null	apicoplast, mitochondrion	catalytic activity	cellular protein modification process	null	GO:0016979	null	GO:0020011, GO:0005739	GO:0003824	GO:0006464	null
PF3D7_0930500	diacylglycerol kinase, putative (DGK1)	diacylglycerol kinase activity	intracellular signal transduction, protein kinase C-activating G-protein coupled receptor signaling pathway	apicoplast	diacylglycerol kinase activity	intracellular signal transduction, protein kinase C-activating G-protein coupled receptor signaling pathway	null	GO:0004143	GO:0035556, GO:0007205	GO:0020011	GO:0004143	GO:0035556, GO:0007205	null
PF3D7_0934600	conserved Plasmodium protein, unknown function	structural constituent of ribosome	translation	ribosome	null	null	null	GO:0003735	GO:0006412	GO:0005840	null	null	null
PF3D7_0934800	cAMP-dependent protein kinase catalytic subunit (PKAc)	ATP binding, protein binding, protein serine/threonine kinase activity	cell differentiation, protein phosphorylation	null	ATP binding, protein kinase activity, protein serine/threonine kinase activity, protein tyrosine kinase activity	protein phosphorylation	null	GO:0005524, GO:0005515, GO:0004674	GO:0030154, GO:0006468	null	GO:0005524, GO:0004672, GO:0004674, GO:0004713	GO:0006468	null
PF3D7_0936600	Plasmodium exported protein (PHISTc), unknown function (GEXP05)	null	null	host cell cytosol	null	null	null	null	null	GO:0044164	null	null	null
PF3D7_0937800	erythrocyte membrane protein 1, PfEMP1 (VAR)	cell adhesion molecule binding, receptor activity	antigenic variation, cell-cell adhesion, cytoadherence to microvasculature, mediated by symbiont protein, modulation by symbiont of host erythrocyte aggregation, pathogenesis	host cell plasma membrane, infected host cell surface knob, integral to membrane	receptor activity	pathogenesis	integral to membrane	GO:0050839, GO:0004872	GO:0020033, GO:0016337, GO:0020035, GO:0020013, GO:0009405	GO:0020002, GO:0020030, GO:0016021	GO:0004872	GO:0009405	GO:0016021
PF3D7_1000300	rifin (RIF)	null	antigenic variation	host cell plasma membrane, membrane	null	null	null	null	GO:0020033	GO:0020002, GO:0016020	null	null	null
PF3D7_1002500	conserved Plasmodium protein, unknown function	null	null	null	thiol oxidase activity	oxidation-reduction process	null	null	null	null	GO:0016972	GO:0055114	null
PF3D7_1003200	conserved Plasmodium protein, unknown function	null	rRNA processing	apicoplast, cytoplasm, membrane	null	rRNA processing	null	null	GO:0006364	GO:0020011, GO:0005737, GO:0016020	null	GO:0006364	null
PF3D7_1006200	DNA/RNA-binding protein Alba 3 (ALBA3)	DNA binding, RNA binding, protein binding	null	nucleus	nucleic acid binding	null	null	GO:0003677, GO:0003723, GO:0005515	null	GO:0005634	GO:0003676	null	null
PF3D7_1011900	heme oxygenase (HO)	ATP binding, heme oxygenase (decyclizing) activity	heme oxidation, oxidation-reduction process	apicoplast	heme oxygenase (decyclizing) activity	heme oxidation, oxidation-reduction process	null	GO:0005524, GO:0004392	GO:0006788, GO:0055114	GO:0020011	GO:0004392	GO:0006788, GO:0055114	null
PF3D7_1012500	phosphoglucomutase, putative	intramolecular transferase activity, phosphotransferases, magnesium ion binding	carbohydrate metabolic process, organic substance metabolic process	null	null	carbohydrate metabolic process	null	GO:0016868, GO:0000287	GO:0005975, GO:0071704	null	null	GO:0005975	null
PF3D7_1014200	male gamete fusion factor HAP2, putative (HAP2)	null	null	null	null	null	null	null	null	null	null	null	null
PF3D7_1019800	tRNA methyltransferase, putative	transferase activity	tRNA processing	null	transferase activity	tRNA processing	cytoplasm	GO:0016740	GO:0008033	null	GO:0016740	GO:0008033	GO:0005737
PF3D7_1020200	conserved Plasmodium protein, unknown function	null	null	membrane	null	null	null	null	null	GO:0016020	null	null	null
PF3D7_1020800	dihydrolipoamide acyltransferase component E2 (DLAT)	dihydrolipoyllysine-residue acetyltransferase activity, pyruvate dehydrogenase (acetyl-transferring) activity	acetyl-CoA biosynthetic process from pyruvate, fatty acid biosynthetic process, tricarboxylic acid cycle	apicoplast, membrane, pyruvate dehydrogenase complex	null	metabolic process	null	GO:0004742, GO:0004739	GO:0006086, GO:0006633, GO:0006099	GO:0020011, GO:0016020, GO:0045254	null	GO:0008152	null
PF3D7_1021600	deoxyribose-phosphate aldolase, putative	deoxyribose-phosphate aldolase activity	deoxyribonucleotide catabolic process, pentose-phosphate shunt	cytoplasm	deoxyribose-phosphate aldolase activity, lyase activity	deoxyribonucleotide catabolic process	cytoplasm	GO:0004139	GO:0009264, GO:0006098	GO:0005737	GO:0004139, GO:0016829	GO:0009264	GO:0005737
PF3D7_1021900	conserved Plasmodium protein (10b antigen), unknown function	null	null	null	protein binding	null	null	null	null	null	GO:0005515	null	null
PF3D7_1022700	phospholipid scramblase, putative	phospholipid scramblase activity	phospholipid scrambling	null	null	null	null	GO:0017128	GO:0017121	null	null	null	null
PF3D7_1025000	formin 2, putative	calcium ion binding	null	null	protein binding	null	null	GO:0005509	null	null	GO:0005515	null	null
PF3D7_1025400	conserved Plasmodium membrane protein, unknown function	null	null	null	null	null	null	null	null	null	null	null	null
PF3D7_1031100	conserved Plasmodium protein, unknown function	null	null	cytoplasm	null	null	null	null	null	GO:0005737	null	null	null
PF3D7_1031200	MORN repeat-containing protein 1 (MORN1)	null	null	null	null	null	null	null	null	null	null	null	null
PF3D7_1031300	conserved Plasmodium protein, unknown function	single-stranded DNA specific endodeoxyribonuclease activity	DNA damage checkpoint, DNA repair	null	null	null	null	GO:0000014	GO:0000077, GO:0006281	null	null	null	null
PF3D7_1037400	conserved Plasmodium protein, unknown function	null	null	null	null	null	null	null	null	null	null	null	null
PF3D7_1038500	Plasmodium exported protein, unknown function	null	null	membrane	null	null	null	null	null	GO:0016020	null	null	null
PF3D7_1039300	unspecified product	null	null	null	null	null	null	null	null	null	null	null	null
PF3D7_1040100	rifin (RIF)	null	antigenic variation	host cell plasma membrane, membrane	null	null	null	null	GO:0020033	GO:0020002, GO:0016020	null	null	null
PF3D7_1041100	rifin (RIF)	null	antigenic variation	host cell plasma membrane, membrane	null	null	null	null	GO:0020033	GO:0020002, GO:0016020	null	null	null
PF3D7_1100100	erythrocyte membrane protein 1, PfEMP1 (VAR)	cell adhesion molecule binding, host cell surface receptor binding, receptor activity	antigenic variation, cell-cell adhesion, cytoadherence to microvasculature, mediated by symbiont protein, modulation by symbiont of host erythrocyte aggregation, pathogenesis	host cell plasma membrane, infected host cell surface knob, integral to membrane	receptor activity	pathogenesis	integral to membrane	GO:0050839, GO:0046789, GO:0004872	GO:0020033, GO:0016337, GO:0020035, GO:0020013, GO:0009405	GO:0020002, GO:0020030, GO:0016021	GO:0004872	GO:0009405	GO:0016021
PF3D7_1100200	erythrocyte membrane protein 1, PfEMP1 (VAR)	cell adhesion molecule binding, host cell surface receptor binding, receptor activity	antigenic variation, cell-cell adhesion, cytoadherence to microvasculature, mediated by symbiont protein, modulation by symbiont of host erythrocyte aggregation, pathogenesis	host cell plasma membrane, infected host cell surface knob, integral to membrane	receptor activity	pathogenesis	integral to membrane	GO:0050839, GO:0046789, GO:0004872	GO:0020033, GO:0016337, GO:0020035, GO:0020013, GO:0009405	GO:0020002, GO:0020030, GO:0016021	GO:0004872	GO:0009405	GO:0016021
PF3D7_1100300	rifin (RIF)	null	antigenic variation, cytoadherence to microvasculature, mediated by symbiont protein, modulation by symbiont of host erythrocyte aggregation	Maurer's cleft, host cell plasma membrane, symbiont-containing vacuole	null	null	null	null	GO:0020033, GO:0020035, GO:0020013	GO:0020036, GO:0020002, GO:0020003	null	null	null
PF3D7_1101100	rifin (RIF)	null	antigenic variation, cytoadherence to microvasculature, mediated by symbiont protein, modulation by symbiont of host erythrocyte aggregation	Maurer's cleft, host cell plasma membrane, symbiont-containing vacuole	null	null	null	null	GO:0020033, GO:0020035, GO:0020013	GO:0020036, GO:0020002, GO:0020003	null	null	null
PF3D7_1101200	rifin (RIF)	null	antigenic variation	host cell plasma membrane, membrane	null	null	null	null	GO:0020033	GO:0020002, GO:0016020	null	null	null
PF3D7_1103400	FeS cluster assembly protein SufD, putative (SufD)	null	iron-sulfur cluster assembly	apicoplast	null	iron-sulfur cluster assembly	null	null	GO:0016226	GO:0020011	null	GO:0016226	null
PF3D7_1103700	casein kinase II beta chain (CK2beta1)	protein kinase regulator activity, protein serine/threonine kinase activity	null	cytoplasm, nucleus, protein kinase CK2 complex	protein kinase regulator activity	null	protein kinase CK2 complex	GO:0019887, GO:0004674	null	GO:0005737, GO:0005634, GO:0005956	GO:0019887	null	GO:0005956
PF3D7_1103900	conserved Plasmodium protein, unknown function	copper ion binding, cytochrome-c oxidase activity, electron carrier activity, heme binding	electron transport chain, respiratory electron transport chain, signal transduction, transport	integral to membrane, mitochondrial inner membrane, mitochondrial respiratory chain, mitochondrion	cAMP-dependent protein kinase regulator activity	signal transduction	null	GO:0005507, GO:0004129, GO:0009055, GO:0020037	GO:0022900, GO:0022904, GO:0007165, GO:0006810	GO:0016021, GO:0005743, GO:0005746, GO:0005739	GO:0008603	GO:0007165	null
PF3D7_1105700	tRNA-splicing ligase RtcB, putative (RTCB)	RNA ligase activity	RNA processing	null	null	null	null	GO:0008452	GO:0006396	null	null	null	null
PF3D7_1106800	protein kinase, putative	ATP binding, transmembrane receptor protein tyrosine kinase activity	protein phosphorylation, transmembrane receptor protein tyrosine kinase signaling pathway	integral to membrane, membrane	ATP binding, protein binding, protein kinase activity, protein tyrosine kinase activity	protein phosphorylation	null	GO:0005524, GO:0004714	GO:0006468, GO:0007169	GO:0016021, GO:0016020	GO:0005524, GO:0005515, GO:0004672, GO:0004713	GO:0006468	null
PF3D7_1107600	conserved Plasmodium protein, unknown function	ATP binding, actin binding, calmodulin binding, motor activity	null	cytoplasm, myosin complex	null	null	null	GO:0005524, GO:0003779, GO:0005516, GO:0003774	null	GO:0005737, GO:0016459	null	null	null
PF3D7_1109100	conserved Plasmodium protein, unknown function	null	null	null	null	null	null	null	null	null	null	null	null
PF3D7_1116200.1	pyridoxine biosynthesis protein PDX2 (PDX2)	null	null	null	null	null	null	null	null	null	null	null	null
PF3D7_1116200.2	pyridoxine biosynthesis protein PDX2 (PDX2)	null	null	null	null	null	null	null	null	null	null	null	null
PF3D7_1116500	folate transporter 2 (FT2)	folic acid transporter activity	transport	integral to membrane, plasma membrane	null	null	null	GO:0008517	GO:0006810	GO:0016021, GO:0005886	null	null	null
PF3D7_1120700	conserved Plasmodium protein, unknown function	null	null	integral to membrane, membrane, nucleus	null	null	null	null	null	GO:0016021, GO:0016020, GO:0005634	null	null	null
PF3D7_1121100	conserved Plasmodium protein, unknown function	ATP binding, actin binding, calmodulin binding, motor activity	null	apicoplast, cytoplasm, myosin complex	null	null	null	GO:0005524, GO:0003779, GO:0005516, GO:0003774	null	GO:0020011, GO:0005737, GO:0016459	null	null	null
PF3D7_1128400	geranylgeranyl pyrophosphate synthase, putative (GGPPS)	geranyltranstransferase activity	isoprenoid biosynthetic process	null	null	isoprenoid biosynthetic process	null	GO:0004337	GO:0008299	null	null	GO:0008299	null
PF3D7_1129100	parasitophorous vacuolar protein 1 (PV1)	GTPase activator activity	signal transduction	intracellular, symbiont-containing vacuole	null	null	null	GO:0005096	GO:0007165	GO:0005622, GO:0020003	null	null	null
PF3D7_1134600	zinc finger protein, putative	metal ion binding	null	null	nucleic acid binding, zinc ion binding	null	null	GO:0046872	null	null	GO:0003676, GO:0008270	null	null
PF3D7_1138900	unspecified product	null	null	null	null	null	null	null	null	null	null	null	null
PF3D7_1140600	conserved Plasmodium protein, unknown function	null	null	null	null	null	null	null	null	null	null	null	null
PF3D7_1141800	phd finger protein, putative	DNA binding, zinc ion binding	chromatin modification, regulation of transcription, DNA-dependent, transcription, DNA-dependent	nucleus	protein binding, zinc ion binding	null	null	GO:0003677, GO:0008270	GO:0016568, GO:0006355, GO:0006351	GO:0005634	GO:0005515, GO:0008270	null	null
PF3D7_1144500	ubiquitin activating enzyme (E1) subunit Aos1, putative (AOS1)	small protein activating enzyme activity	null	null	catalytic activity	null	null	GO:0008641	null	null	GO:0003824	null	null
PF3D7_1144700	apicoplast import protein Tic20, putative (TIC20)	null	null	apicoplast, integral to membrane	null	null	null	null	null	GO:0020011, GO:0016021	null	null	null
PF3D7_1145800	conserved Plasmodium protein, unknown function	ATP binding, DNA binding, phenylalanine-tRNA ligase activity	regulation of transcription, DNA-dependent, transcription initiation from RNA polymerase II promoter, transcription, DNA-dependent, translation	transcription factor TFIIE complex	null	null	null	GO:0005524, GO:0003677, GO:0004826	GO:0006355, GO:0006367, GO:0006351, GO:0006412	GO:0005673	null	null	null
PF3D7_1146200	conserved Plasmodium protein, unknown function	null	null	null	null	null	null	null	null	null	null	null	null
PF3D7_1146800	conserved Plasmodium protein, unknown function	nucleotide binding	null	cytoplasm	null	null	null	GO:0000166	null	GO:0005737	null	null	null
PF3D7_1147000	sporozoite asparagine-rich protein (SLARP)	GTP binding, GTPase activity, translation initiation factor activity	regulation of gene expression, translation, translational initiation	cytoplasm, intracellular, nucleus	null	null	null	GO:0005525, GO:0003924, GO:0003743	GO:0010468, GO:0006412, GO:0006413	GO:0005737, GO:0005622, GO:0005634	null	null	null
PF3D7_1148900	Plasmodium exported protein, unknown function	null	null	Maurer's cleft	null	null	null	null	null	GO:0020036	null	null	null
PF3D7_1149800	rifin (RIF)	null	antigenic variation	host cell plasma membrane, membrane	null	null	null	null	GO:0020033	GO:0020002, GO:0016020	null	null	null
PF3D7_1200600	erythrocyte membrane protein 1, PfEMP1 (VAR2CSA)	cell adhesion molecule binding, host cell surface receptor binding, receptor activity	antigenic variation, cell-cell adhesion, cytoadherence to microvasculature, mediated by symbiont protein, modulation by symbiont of host erythrocyte aggregation, pathogenesis	host cell plasma membrane, infected host cell surface knob, integral to membrane	receptor activity	pathogenesis	integral to membrane	GO:0050839, GO:0046789, GO:0004872	GO:0020033, GO:0016337, GO:0020035, GO:0020013, GO:0009405	GO:0020002, GO:0020030, GO:0016021	GO:0004872	GO:0009405	GO:0016021
PF3D7_1200700	acyl-CoA synthetase (ACS7)	catalytic activity	metabolic process	apicoplast	catalytic activity	metabolic process	null	GO:0003824	GO:0008152	GO:0020011	GO:0003824	GO:0008152	null
PF3D7_1202300	dynein heavy chain, putative	microtubule motor activity	microtubule-based movement	apicoplast	null	null	null	GO:0003777	GO:0007018	GO:0020011	null	null	null
PF3D7_1205700	targeted glyoxalase II (tGloII)	hydroxyacylglutathione hydrolase activity	methylglyoxal catabolic process to D-lactate, methylglyoxal metabolic process	apicoplast, cytosol	hydrolase activity	null	null	GO:0004416	GO:0019243, GO:0009438	GO:0020011, GO:0005829	GO:0016787	null	null
PF3D7_1206000	shewanella-like protein phosphatase 2 (SHLP2)	protein tyrosine phosphatase activity	null	host cell, nucleus, perinuclear region of cytoplasm	hydrolase activity	null	null	GO:0004725	null	GO:0043657, GO:0005634, GO:0048471	GO:0016787	null	null
PF3D7_1216400	conserved Plasmodium membrane protein, unknown function	null	null	membrane, nucleus	null	null	null	null	null	GO:0016020, GO:0005634	null	null	null
PF3D7_1217000	conserved Plasmodium protein, unknown function	null	null	null	null	null	null	null	null	null	null	null	null
PF3D7_1217600	anaphase promoting complex subunit 10, putative	null	null	null	null	null	null	null	null	null	null	null	null
PF3D7_1218900	conserved Plasmodium protein, unknown function	null	null	cytoplasm	protein binding	null	null	null	null	GO:0005737	GO:0005515	null	null
PF3D7_1222000	conserved protein, unknown function	RNA ligase activity	RNA processing	apicoplast	null	null	null	GO:0008452	GO:0006396	GO:0020011	null	null	null
PF3D7_1222400	transcription factor with AP2 domain(s) (ApiAP2)	sequence-specific DNA binding transcription factor activity	regulation of transcription, DNA-dependent	null	sequence-specific DNA binding transcription factor activity	null	null	GO:0003700	GO:0006355	null	GO:0003700	null	null
PF3D7_1222500	ATP-binding protein, putative	null	null	null	null	null	null	null	null	null	null	null	null
PF3D7_1224000	GTP cyclohydrolase I (GCH1)	GTP cyclohydrolase I activity	folic acid-containing compound biosynthetic process, one-carbon metabolic process, tetrahydrofolate biosynthetic process	cytoplasm	null	null	null	GO:0003934	GO:0009396, GO:0006730, GO:0046654	GO:0005737	null	null	null
PF3D7_1224400	conserved Plasmodium protein, unknown function	null	null	nucleus	protein binding	null	null	null	null	GO:0005634	GO:0005515	null	null
PF3D7_1224800	conserved Plasmodium protein, unknown function	null	null	null	null	null	null	null	null	null	null	null	null
PF3D7_1226900	conserved Plasmodium protein, unknown function	ATP binding, lipoate-protein ligase activity, transferase activity	peptidyl-lysine lipoylation	cytoplasm	null	null	null	GO:0005524, GO:0016979, GO:0016740	GO:0018055	GO:0005737	null	null	null
PF3D7_1231900	conserved Plasmodium protein, unknown function	null	null	membrane	protein binding	null	null	null	null	GO:0016020	GO:0005515	null	null
PF3D7_1235400	tetQ family GTPase, putative	GTP binding, GTPase activity, translation elongation factor activity	translational elongation	apicoplast	GTP binding, GTPase activity	null	null	GO:0005525, GO:0003924, GO:0003746	GO:0006414	GO:0020011	GO:0005525, GO:0003924	null	null
PF3D7_1238900	protein kinase 2 (PK2)	ATP binding, calcium ion binding, calmodulin binding, calmodulin-dependent protein kinase activity	protein phosphorylation	membrane	ATP binding, protein kinase activity, protein tyrosine kinase activity	protein phosphorylation	null	GO:0005524, GO:0005509, GO:0005516, GO:0004683	GO:0006468	GO:0016020	GO:0005524, GO:0004672, GO:0004713	GO:0006468	null
PF3D7_1239600	hydroxyethylthiazole kinase (ThzK)	hydroxyethylthiazole kinase activity	thiamine biosynthetic process	mitochondrion	hydroxyethylthiazole kinase activity	thiamine biosynthetic process	null	GO:0004417	GO:0009228	GO:0005739	GO:0004417	GO:0009228	null
PF3D7_1240600	erythrocyte membrane protein 1, PfEMP1 (VAR)	cell adhesion molecule binding, host cell surface receptor binding, receptor activity	antigenic variation, cell-cell adhesion, cytoadherence to microvasculature, mediated by symbiont protein, modulation by symbiont of host erythrocyte aggregation, pathogenesis	host cell plasma membrane, infected host cell surface knob, integral to membrane	receptor activity	pathogenesis	integral to membrane	GO:0050839, GO:0046789, GO:0004872	GO:0020033, GO:0016337, GO:0020035, GO:0020013, GO:0009405	GO:0020002, GO:0020030, GO:0016021	GO:0004872	GO:0009405	GO:0016021
PF3D7_1240700	rifin, pseudogene (RIF)	null	null	null	null	null	null	null	null	null	null	null	null
PF3D7_1240900	erythrocyte membrane protein 1, PfEMP1 (VAR)	receptor activity	pathogenesis	integral to membrane	receptor activity	pathogenesis	integral to membrane	GO:0004872	GO:0009405	GO:0016021	GO:0004872	GO:0009405	GO:0016021
PF3D7_1242800	rab specific GDP dissociation inhibitor (rabGDI)	GTPase activator activity, Rab GDP-dissociation inhibitor activity	protein transport, vesicle-mediated transport	null	null	null	null	GO:0005096, GO:0005093	GO:0015031, GO:0016192	null	null	null	null
PF3D7_1244900	conserved Plasmodium protein, unknown function	null	null	cytoplasm, membrane	null	null	null	null	null	GO:0005737, GO:0016020	null	null	null
PF3D7_1245300	NEDD8-conjugating enzyme UBC12, putative (UBC12)	NEDD8 ligase activity	protein neddylation	null	acid-amino acid ligase activity	null	null	GO:0019788	GO:0045116	null	GO:0016881	null	null
PF3D7_1247300	GPI mannosyltransferase 2, putative	dolichyl-phosphate-mannose-glycolipid alpha-mannosyltransferase activity	GPI anchor biosynthetic process	endoplasmic reticulum, endoplasmic reticulum membrane, integral to membrane	null	GPI anchor biosynthetic process	endoplasmic reticulum membrane, integral to membrane	GO:0004584	GO:0006506	GO:0005783, GO:0005789, GO:0016021	null	GO:0006506	GO:0005789, GO:0016021
PF3D7_1250800	DNA repair protein rhp16, putative	ATP binding, ATP-dependent helicase activity, DNA binding, zinc ion binding	nucleotide-excision repair	nucleotide-excision repair complex	ATP binding, DNA binding, helicase activity, nucleic acid binding, protein binding, zinc ion binding	null	null	GO:0005524, GO:0008026, GO:0003677, GO:0008270	GO:0006289	GO:0000109	GO:0005524, GO:0003677, GO:0004386, GO:0003676, GO:0005515, GO:0008270	null	null
PF3D7_1252200	chitinase (CHT1)	chitin binding, chitinase activity	carbohydrate metabolic process, chitin catabolic process	microneme	chitinase activity	carbohydrate metabolic process, chitin catabolic process	null	GO:0008061, GO:0004568	GO:0005975, GO:0006032	GO:0020009	GO:0004568	GO:0005975, GO:0006032	null
PF3D7_1252600	lysophospholipase, putative	null	null	null	null	null	null	null	null	null	null	null	null
PF3D7_1252700	Plasmodium exported protein (PHISTb), unknown function	null	null	host cell periphery	null	null	null	null	null	GO:0044538	null	null	null
PF3D7_1254500	rifin (RIF)	null	antigenic variation	host cell plasma membrane, membrane	null	null	null	null	GO:0020033	GO:0020002, GO:0016020	null	null	null
PF3D7_1254800	rifin (RIF)	null	antigenic variation, cytoadherence to microvasculature, mediated by symbiont protein, modulation by symbiont of host erythrocyte aggregation	Maurer's cleft, host cell plasma membrane, symbiont-containing vacuole	null	null	null	null	GO:0020033, GO:0020035, GO:0020013	GO:0020036, GO:0020002, GO:0020003	null	null	null
PF3D7_1300600	rifin (RIF)	null	antigenic variation	host cell plasma membrane, membrane	null	null	null	null	GO:0020033	GO:0020002, GO:0016020	null	null	null
PF3D7_1302300	Plasmodium exported protein, unknown function	null	null	null	null	null	null	null	null	null	null	null	null
PF3D7_1302400	conserved Plasmodium membrane protein, unknown function	null	null	endoplasmic reticulum, integral to membrane	null	null	null	null	null	GO:0005783, GO:0016021	null	null	null
PF3D7_1303700	conserved Plasmodium protein, unknown function	null	null	cytoplasm	protein binding	null	null	null	null	GO:0005737	GO:0005515	null	null
PF3D7_1305800	conserved Plasmodium protein, unknown function	null	null	cytoplasm	null	null	null	null	null	GO:0005737	null	null	null
PF3D7_1306000	conserved Plasmodium protein, unknown function	null	null	cytoplasm, nucleus	null	null	null	null	null	GO:0005737, GO:0005634	null	null	null
PF3D7_1306900	U1 small nuclear ribonucleoprotein A, putative	snRNA binding	nuclear mRNA splicing, via spliceosome	spliceosomal complex	nucleic acid binding	null	null	GO:0017069	GO:0000398	GO:0005681	GO:0003676	null	null
PF3D7_1311100	meiosis-specific nuclear structural protein 1, putative	ATP binding	null	cytoplasm	null	null	null	GO:0005524	null	GO:0005737	null	null	null
PF3D7_1313300	peptidyl-prolyl cis-trans isomerase, putative	null	protein folding	apicoplast	null	protein folding	null	null	GO:0006457	GO:0020011	null	GO:0006457	null
PF3D7_1314500	cop-coated vesicle membrane protein p24 precursor, putative	null	intracellular protein transport	integral to membrane	null	transport	integral to membrane	null	GO:0006886	GO:0016021	null	GO:0006810	GO:0016021
PF3D7_1317100	DNA replication licensing factor MCM4 (MCM4)	ATP binding, DNA binding, DNA helicase activity	DNA replication, DNA unwinding involved in replication, DNA-dependent DNA replication initiation	MCM complex	ATP binding, DNA binding	DNA replication	null	GO:0005524, GO:0003677, GO:0003678	GO:0006260, GO:0006268, GO:0006270	GO:0042555	GO:0005524, GO:0003677	GO:0006260	null
PF3D7_1321100	conserved Plasmodium protein, unknown function	ATP binding, protein kinase activity	protein phosphorylation	apicoplast, membrane	ATP binding, protein kinase activity	protein phosphorylation	null	GO:0005524, GO:0004672	GO:0006468	GO:0020011, GO:0016020	GO:0005524, GO:0004672	GO:0006468	null
PF3D7_1321400	palmitoyltransferase, putative (DHHC8)	palmitoyltransferase activity, zinc ion binding	protein palmitoylation	null	zinc ion binding	null	null	GO:0016409, GO:0008270	GO:0018345	null	GO:0008270	null	null
PF3D7_1323000	beta-hydroxyacyl-ACP dehydratase (FabZ)	(3R)-hydroxymyristoyl-[acyl-carrier-protein] dehydratase activity, catalytic activity	fatty acid biosynthetic process	apicoplast, cytoplasm	hydro-lyase activity	fatty acid biosynthetic process	cytoplasm	GO:0008659, GO:0003824	GO:0006633	GO:0020011, GO:0005737	GO:0016836	GO:0006633	GO:0005737
PF3D7_1325300	conserved Plasmodium protein, unknown function	null	null	null	null	null	null	null	null	null	null	null	null
PF3D7_1326100	WD repeat-containing protein, putative	null	null	null	protein binding	null	null	null	null	null	GO:0005515	null	null
PF3D7_1332500	SAM-dependent RNA methyltransferase, putative	methyltransferase activity	null	cytoplasm	null	null	null	GO:0008168	null	GO:0005737	null	null	null
PF3D7_1334700	MSP7-like protein (MSRP7)	null	null	food vacuole, host cell cytosol	null	null	null	null	null	GO:0020020, GO:0044164	null	null	null
PF3D7_1335100	merozoite surface protein 7 (MSP7)	host cell surface receptor binding	entry into host cell	membrane	null	null	null	GO:0046789	GO:0030260	GO:0016020	null	null	null
PF3D7_1337000	endopeptidase, putative	metalloendopeptidase activity	proteolysis	null	metalloendopeptidase activity	proteolysis	null	GO:0004222	GO:0006508	null	GO:0004222	GO:0006508	null
PF3D7_1342600	myosin A (MyoA)	ATP binding, actin binding, motor activity, protein binding	null	inner membrane complex, myosin complex, pellicle, plasma membrane	ATP binding, motor activity	null	myosin complex	GO:0005524, GO:0003779, GO:0003774, GO:0005515	null	GO:0070258, GO:0016459, GO:0020039, GO:0005886	GO:0005524, GO:0003774	null	GO:0016459
PF3D7_1345000	conserved Plasmodium protein, unknown function	zinc ion binding	null	null	protein binding, zinc ion binding	null	null	GO:0008270	null	null	GO:0005515, GO:0008270	null	null
PF3D7_1345100	thioredoxin 2 (TRX2)	protein disulfide oxidoreductase activity	cell redox homeostasis, glycerol ether metabolic process	mitochondrion, symbiont-containing vacuole	null	cell redox homeostasis	null	GO:0015035	GO:0045454, GO:0006662	GO:0005739, GO:0020003	null	GO:0045454	null
PF3D7_1349700	peptidase, putative	null	transport	integral to membrane, membrane	null	null	null	null	GO:0006810	GO:0016021, GO:0016020	null	null	null
PF3D7_1351600	glycerol kinase (GK)	ATP binding, glycerol kinase activity	carbohydrate metabolic process, glycerol metabolic process, glycerol-3-phosphate metabolic process	null	glycerol kinase activity	carbohydrate metabolic process, glycerol-3-phosphate metabolic process	null	GO:0005524, GO:0004370	GO:0005975, GO:0006071, GO:0006072	null	GO:0004370	GO:0005975, GO:0006072	null
PF3D7_1352200	U3 small nucleolar RNA-associated protein 15, putative (UTP15)	null	null	cytoplasm, nucleus	protein binding	null	null	null	null	GO:0005737, GO:0005634	GO:0005515	null	null
PF3D7_1354400	V-type proton ATPase 21 kDa proteolipid subunit, putative	hydrogen ion transmembrane transporter activity	ATP hydrolysis coupled proton transport	proton-transporting V-type ATPase, V0 domain, vacuolar proton-transporting V-type ATPase complex	hydrogen ion transmembrane transporter activity	ATP hydrolysis coupled proton transport	null	GO:0015078	GO:0015991	GO:0033179, GO:0016471	GO:0015078	GO:0015991	null
PF3D7_1356300	ubiquitin-conjugating enzyme, putative	ubiquitin-protein ligase activity	ubiquitin-dependent protein catabolic process	null	acid-amino acid ligase activity, protein binding	null	null	GO:0004842	GO:0006511	null	GO:0016881, GO:0005515	null	null
PF3D7_1357900	pyrroline-5-carboxylate reductase	pyrroline-5-carboxylate reductase activity	oxidation-reduction process, proline biosynthetic process	null	oxidoreductase activity, pyrroline-5-carboxylate reductase activity	oxidation-reduction process, proline biosynthetic process	null	GO:0004735	GO:0055114, GO:0006561	null	GO:0016491, GO:0004735	GO:0055114, GO:0006561	null
PF3D7_1359800	ADP-ribosylation factor, putative	GTP binding, GTPase activity	protein ADP-ribosylation, small GTPase mediated signal transduction	apicoplast, intracellular	GTP binding	small GTPase mediated signal transduction	intracellular	GO:0005525, GO:0003924	GO:0006471, GO:0007264	GO:0020011, GO:0005622	GO:0005525	GO:0007264	GO:0005622
PF3D7_1361100	protein transport protein Sec24A (SEC24A)	protein transporter activity, zinc ion binding	ER to Golgi vesicle-mediated transport, intracellular protein transport, protein transport by the Sec complex	COPII vesicle coat, endoplasmic reticulum	zinc ion binding	ER to Golgi vesicle-mediated transport, intracellular protein transport	COPII vesicle coat	GO:0008565, GO:0008270	GO:0006888, GO:0006886, GO:0043952	GO:0030127, GO:0005783	GO:0008270	GO:0006888, GO:0006886	GO:0030127
PF3D7_1364100	6-cysteine protein (P92)	null	null	anchored to plasma membrane, cell surface	null	null	null	null	null	GO:0046658, GO:0009986	null	null	null
PF3D7_1364500	exosome complex component RRP45, putative (RRP45)	3'-5'-exoribonuclease activity	RNA processing	exosome (RNase complex)	null	null	null	GO:0000175	GO:0006396	GO:0000178	null	null	null
PF3D7_1369200	conserved Plasmodium protein, unknown function	null	null	null	null	null	null	null	null	null	null	null	null
PF3D7_1371700	serine/threonine protein kinase, FIKK family	ATP binding, protein kinase activity	protein phosphorylation	null	ATP binding, protein kinase activity	protein phosphorylation	null	GO:0005524, GO:0004672	GO:0006468	null	GO:0005524, GO:0004672	GO:0006468	null
PF3D7_1372200	histidine-rich protein III (HRPIII)	null	null	food vacuole	null	null	null	null	null	GO:0020020	null	null	null
PF3D7_1373400	rifin (RIF)	null	antigenic variation, cytoadherence to microvasculature, mediated by symbiont protein, modulation by symbiont of host erythrocyte aggregation	Maurer's cleft, host cell plasma membrane, symbiont-containing vacuole	null	null	null	null	GO:0020033, GO:0020035, GO:0020013	GO:0020036, GO:0020002, GO:0020003	null	null	null
PF3D7_1400300	rifin (RIF)	null	antigenic variation	host cell plasma membrane, membrane	null	null	null	null	GO:0020033	GO:0020002, GO:0016020	null	null	null
PF3D7_1402000	conserved Plasmodium protein, unknown function	exopolyphosphatase activity	polyphosphate metabolic process	cytoplasm, membrane	hydrolase activity, manganese ion binding, pyrophosphatase activity	null	cytoplasm	GO:0004309	GO:0006797	GO:0005737, GO:0016020	GO:0016787, GO:0030145, GO:0016462	null	GO:0005737
PF3D7_1404500	rRNA biogenesis protein RRP5, putative (RRP5)	null	RNA processing	intracellular	null	RNA processing	intracellular	null	GO:0006396	GO:0005622	null	GO:0006396	GO:0005622
PF3D7_1408000	plasmepsin II	aspartic-type endopeptidase activity	hemoglobin catabolic process	food vacuole, membrane	aspartic-type endopeptidase activity	proteolysis	null	GO:0004190	GO:0042540	GO:0020020, GO:0016020	GO:0004190	GO:0006508	null
PF3D7_1409500	conserved Plasmodium protein, unknown function	nucleotide binding	null	cytoplasm	null	null	null	GO:0000166	null	GO:0005737	null	null	null
PF3D7_1411100.1	conserved Plasmodium membrane protein, unknown function	null	null	null	null	null	null	null	null	null	null	null	null
PF3D7_1411100.2	conserved Plasmodium membrane protein, unknown function	null	null	null	null	null	null	null	null	null	null	null	null
PF3D7_1412800	glycylpeptide N-tetradecanoyltransferase (NMT)	glycylpeptide N-tetradecanoyltransferase activity	N-terminal protein myristoylation, response to drug	null	glycylpeptide N-tetradecanoyltransferase activity	N-terminal protein myristoylation	null	GO:0004379	GO:0006499, GO:0042493	null	GO:0004379	GO:0006499	null
PF3D7_1413300	conserved Plasmodium protein, unknown function	null	null	null	null	null	null	null	null	null	null	null	null
PF3D7_1416300	conserved protein, unknown function	NAPE-specific phospholipase D activity, hydrolase activity, zinc ion binding	null	null	null	null	null	GO:0070290, GO:0016787, GO:0008270	null	null	null	null	null
PF3D7_1421700	unspecified product	null	null	null	null	null	null	null	null	null	null	null	null
PF3D7_1421900	copper transporter, putative	copper ion transmembrane transporter activity, transmembrane transporter activity	copper ion transmembrane transport	apicoplast, integral to membrane, organelle membrane	copper ion transmembrane transporter activity	copper ion transmembrane transport	integral to membrane	GO:0005375, GO:0022857	GO:0035434	GO:0020011, GO:0016021, GO:0031090	GO:0005375	GO:0035434	GO:0016021
PF3D7_1423500	conserved Plasmodium protein, unknown function	null	null	null	null	null	null	null	null	null	null	null	null
PF3D7_1426600	conserved Plasmodium protein, unknown function	null	null	membrane	null	null	null	null	null	GO:0016020	null	null	null
PF3D7_1428200	metabolite/drug transporter, putative	transporter activity	transmembrane transport, transport	integral to membrane, membrane	null	null	null	GO:0005215	GO:0055085, GO:0006810	GO:0016021, GO:0016020	null	null	null
PF3D7_1431300	large ribosomal subunit associated GTPase, putative	GTP binding	null	null	GTP binding	null	null	GO:0005525	null	null	GO:0005525	null	null
PF3D7_1431400	conserved Plasmodium protein, unknown function	null	null	extracellular region	null	null	null	null	null	GO:0005576	null	null	null
PF3D7_1433200	conserved Plasmodium protein, unknown function	ATP binding, DNA binding	cell cycle, cell division, chromosome segregation	integral to membrane, plasma membrane	null	null	null	GO:0005524, GO:0003677	GO:0007049, GO:0051301, GO:0007059	GO:0016021, GO:0005886	null	null	null
PF3D7_1438800	conserved Plasmodium protein, unknown function	ATP binding, metal ion binding	null	apicoplast, cytoplasm, plasma membrane	null	null	null	GO:0005524, GO:0046872	null	GO:0020011, GO:0005737, GO:0005886	null	null	null
PF3D7_1446200	M17 leucyl aminopeptidase (LAP)	aminopeptidase activity, manganese ion binding, metalloexopeptidase activity	protein metabolic process, proteolysis	cytoplasm, cytosol, intracellular	aminopeptidase activity	proteolysis	intracellular	GO:0004177, GO:0030145, GO:0008235	GO:0019538, GO:0006508	GO:0005737, GO:0005829, GO:0005622	GO:0004177	GO:0006508	GO:0005622
PF3D7_1451100	elongation factor 2 (eEF2)	GTP binding, GTPase activity, translation elongation factor activity	response to drug, translational elongation	null	GTP binding, GTPase activity	null	null	GO:0005525, GO:0003924, GO:0003746	GO:0042493, GO:0006414	null	GO:0005525, GO:0003924	null	null
PF3D7_1452800	conserved Plasmodium protein, unknown function	null	null	cytoplasm, membrane	null	null	null	null	null	GO:0005737, GO:0016020	null	null	null
PF3D7_1456400	conserved Plasmodium protein, unknown function	ATP binding, arginine-tRNA ligase activity, glycine-tRNA ligase activity	arginyl-tRNA aminoacylation, glycyl-tRNA aminoacylation, translation	cytoplasm	null	null	null	GO:0005524, GO:0004814, GO:0004820	GO:0006420, GO:0006426, GO:0006412	GO:0005737	null	null	null
PF3D7_1456800	V-type H(+)-translocating pyrophosphatase, putative (VP1)	hydrogen ion transmembrane transporter activity, hydrogen-translocating pyrophosphatase activity, inorganic diphosphatase activity	proton transport, regulation of pH	food vacuole, membrane	hydrogen-translocating pyrophosphatase activity, inorganic diphosphatase activity	proton transport	membrane	GO:0015078, GO:0009678, GO:0004427	GO:0015992, GO:0006885	GO:0020020, GO:0016020	GO:0009678, GO:0004427	GO:0015992	GO:0016020
PF3D7_1460800	snRNA-activating protein complex subunit 3, putative	DNA binding	regulation of transcription, DNA-dependent, transcription, DNA-dependent	nucleus	null	null	null	GO:0003677	GO:0006355, GO:0006351	GO:0005634	null	null	null
PF3D7_1462600	conserved Plasmodium membrane protein, unknown function	null	null	membrane	null	null	null	null	null	GO:0016020	null	null	null
PF3D7_1469400	nucleoside transporter 3, putative (NT3)	nucleoside transmembrane transporter activity	null	membrane	null	null	null	GO:0005337	null	GO:0016020	null	null	null
PF3D7_1470200	conserved Plasmodium protein, unknown function	null	null	nucleus	null	null	null	null	null	GO:0005634	null	null	null
PF3D7_1471800	conserved Plasmodium protein, unknown function	null	null	null	null	null	null	null	null	null	null	null	null
PF3D7_1471900	conserved Plasmodium protein, unknown function	null	null	cytoplasm, integral to membrane, membrane	null	null	null	null	null	GO:0005737, GO:0016021, GO:0016020	null	null	null
PF3D7_1472000	pre-mRNA-splicing factor ISY1, putative	null	null	null	null	null	null	null	null	null	null	null	null
PF3D7_1479700	rifin (RIF)	null	antigenic variation, cytoadherence to microvasculature, mediated by symbiont protein, modulation by symbiont of host erythrocyte aggregation	Maurer's cleft, host cell plasma membrane, symbiont-containing vacuole	null	null	null	null	GO:0020033, GO:0020035, GO:0020013	GO:0020036, GO:0020002, GO:0020003	null	null	null

## Sheet: WRNR_GO
[Gene ID]	[Product Description]	[Annotated GO Function Term]	[Annotated GO Process Term]	[Annotated GO Component Term]	[Predicted GO Function Term]	[Predicted GO Process Term]	[Predicted GO Component Term]	[Annotated GO Function ID]	[Annotated GO Process ID]	[Annotated GO Component ID]	[Predicted GO Function ID]	[Predicted GO Process ID]	[Predicted GO Component ID]
PF3D7_0103200	nucleoside transporter 4 (NT4)	purine nucleobase transmembrane transporter activity, purine nucleoside transmembrane transporter activity	purine nucleobase transport, purine nucleoside transport	null	null	null	null	GO:0005345, GO:0015211	GO:0006863, GO:0015860	null	null	null	null
PF3D7_0103600	ATP-dependent RNA helicase, putative	ATP binding, nucleic acid binding	null	null	ATP binding, ATP-dependent helicase activity, helicase activity, nucleic acid binding	null	null	GO:0005524, GO:0003676	null	null	GO:0005524, GO:0008026, GO:0004386, GO:0003676	null	null
PF3D7_0103800	actin-related protein (ARP1)	structural constituent of cytoskeleton	null	apical part of cell, dynactin complex	null	null	null	GO:0005200	null	GO:0045177, GO:0005869	null	null	null
PF3D7_0104800	novel putative transporter 1 (NPT1)	null	null	null	null	null	null	null	null	null	null	null	null
PF3D7_0105700	asparagine-rich antigen Pfa35-2	null	null	null	null	null	null	null	null	null	null	null	null
PF3D7_0106900	2-C-methyl-D-erythritol 4-phosphate cytidylyltransferase, putative (IspD)	2-C-methyl-D-erythritol 4-phosphate cytidylyltransferase activity, catalytic activity	cellular response to drug, isoprenoid biosynthetic process	apicoplast	catalytic activity	isoprenoid biosynthetic process	null	GO:0050518, GO:0003824	GO:0035690, GO:0008299	GO:0020011	GO:0003824	GO:0008299	null
PF3D7_0107000	centrin-1 (CEN1)	calcium ion binding	mitosis	centrosome	calcium ion binding	null	null	GO:0005509	GO:0007067	GO:0005813	GO:0005509	null	null
PF3D7_0107300	probable protein, unknown function	null	null	null	null	null	null	null	null	null	null	null	null
PF3D7_0107400	conserved Plasmodium protein, unknown function	GTP binding, GTPase activity, translation elongation factor activity	translation, translational elongation	cytoplasm, intracellular	null	null	null	GO:0005525, GO:0003924, GO:0003746	GO:0006412, GO:0006414	GO:0005737, GO:0005622	null	null	null
PF3D7_0107600	serine/threonine protein kinase, putative	ATP binding, protein kinase activity	protein phosphorylation	null	ATP binding, protein kinase activity	protein phosphorylation	null	GO:0005524, GO:0004672	GO:0006468	null	GO:0005524, GO:0004672	GO:0006468	null
PF3D7_0107900	conserved Plasmodium protein, unknown function	null	null	null	null	null	null	null	null	null	null	null	null
PF3D7_0108000	proteasome subunit beta type-3, putative	endopeptidase activity, threonine-type endopeptidase activity	ubiquitin-dependent protein catabolic process	proteasome core complex, proteasome core complex, beta-subunit complex	threonine-type endopeptidase activity	proteolysis involved in cellular protein catabolic process	proteasome core complex	GO:0004175, GO:0004298	GO:0006511	GO:0005839, GO:0019774	GO:0004298	GO:0051603	GO:0005839
PF3D7_0108400.1	mitochondrial carrier protein, putative	null	null	null	null	null	null	null	null	null	null	null	null
PF3D7_0108400.2	mitochondrial carrier protein, putative	null	null	null	null	null	null	null	null	null	null	null	null
PF3D7_0108600	conserved Plasmodium protein, unknown function	ATP binding, heat shock protein binding, unfolded protein binding, zinc ion binding	DNA replication, protein folding, response to heat	cytoplasm	null	null	null	GO:0005524, GO:0031072, GO:0051082, GO:0008270	GO:0006260, GO:0006457, GO:0009408	GO:0005737	null	null	null
PF3D7_0109300	fatty acid elongation protein, GNS1/SUR4 family, putative	null	null	integral to membrane, plasma membrane	null	null	integral to membrane	null	null	GO:0016021, GO:0005886	null	null	GO:0016021
PF3D7_0110000	conserved Plasmodium protein, unknown function	null	null	null	null	null	null	null	null	null	null	null	null
PF3D7_0110100	selenocysteine-specific elongation factor selB homologue, putative	GTP binding, GTPase activity, translation elongation factor activity	translational elongation	null	GTP binding, GTPase activity	null	null	GO:0005525, GO:0003924, GO:0003746	GO:0006414	null	GO:0005525, GO:0003924	null	null
PF3D7_0110300	Plasmodium RNA of unknown function RUF5	null	null	null	null	null	null	null	null	null	null	null	null
PF3D7_0110900	adenylate kinase-like protein 1 (AKLP1)	null	null	cytosol	null	null	null	null	null	GO:0005829	null	null	null
PF3D7_0111000	kinesin-8, putative	ATP binding, microtubule binding, microtubule motor activity	microtubule-based movement	kinesin complex	ATP binding, microtubule motor activity	microtubule-based movement	null	GO:0005524, GO:0008017, GO:0003777	GO:0007018	GO:0005871	GO:0005524, GO:0003777	GO:0007018	null
PF3D7_0112900	Plasmodium exported protein, unknown function	null	null	cytoplasm	null	null	null	null	null	GO:0005737	null	null	null
PF3D7_0113000	glutamic acid-rich protein (GARP)	null	null	null	null	null	null	null	null	null	null	null	null
PF3D7_0114700	rifin (RIF)	null	antigenic variation	host cell plasma membrane, membrane	null	null	null	null	GO:0020033	GO:0020002, GO:0016020	null	null	null
PF3D7_0115600	rifin (RIF)	null	antigenic variation, cytoadherence to microvasculature, mediated by symbiont protein, modulation by symbiont of host erythrocyte aggregation	Maurer's cleft, host cell plasma membrane, symbiont-containing vacuole	null	null	null	null	GO:0020033, GO:0020035, GO:0020013	GO:0020036, GO:0020002, GO:0020003	null	null	null
PF3D7_0202000	knob-associated histidine-rich protein (KAHRP)	protein binding	null	Maurer's cleft, cytoplasm, infected host cell surface knob	null	null	null	GO:0005515	null	GO:0020036, GO:0005737, GO:0020030	null	null	null
PF3D7_0202100	liver stage associated protein 2 (LSAP2)	null	null	membrane	null	null	null	null	null	GO:0016020	null	null	null
PF3D7_0202800	conserved Plasmodium protein, unknown function	null	null	null	null	null	null	null	null	null	null	null	null
PF3D7_0203000	repetitive organellar protein, putative (ROPE)	null	null	rhoptry	null	null	null	null	null	GO:0020008	null	null	null
PF3D7_0203600	conserved Plasmodium protein, unknown function	null	null	nucleus	null	null	null	null	null	GO:0005634	null	null	null
PF3D7_0205700.1	conserved Plasmodium protein, unknown function	null	null	null	nucleic acid binding	null	null	null	null	null	GO:0003676	null	null
PF3D7_0205700.2	conserved Plasmodium protein, unknown function	null	null	null	nucleic acid binding	null	null	null	null	null	GO:0003676	null	null
PF3D7_0205800	conserved Plasmodium protein, unknown function	null	null	null	phospholipid binding, protein binding	null	null	null	null	null	GO:0005543, GO:0005515	null	null
PF3D7_0206800	merozoite surface protein 2 (MSP2)	null	cell adhesion	anchored to plasma membrane, integral to membrane, integral to plasma membrane	null	cell adhesion	null	null	GO:0007155	GO:0046658, GO:0016021, GO:0005887	null	GO:0007155	null
PF3D7_0207400	serine repeat antigen 7 (SERA7)	cysteine-type peptidase activity	immunoglobulin production, proteolysis, regulation of immune response	null	cysteine-type peptidase activity	proteolysis	null	GO:0008234	GO:0002377, GO:0006508, GO:0050776	null	GO:0008234	GO:0006508	null
PF3D7_0208300	conserved Plasmodium protein, unknown function	zinc ion binding	embryo development, keratinocyte differentiation	cytoplasm	null	null	null	GO:0008270	GO:0009790, GO:0030216	GO:0005737	null	null	null
PF3D7_0208700.1	conserved Plasmodium protein, unknown function	null	null	null	DNA-directed RNA polymerase activity	null	null	null	null	null	GO:0003899	null	null
PF3D7_0208700.2	conserved Plasmodium protein, unknown function	null	null	null	DNA-directed RNA polymerase activity	null	null	null	null	null	GO:0003899	null	null
PF3D7_0209400	conserved protein, unknown function	null	null	nucleus	null	null	null	null	null	GO:0005634	null	null	null
PF3D7_0209700	RING zinc finger protein, putative	ligase activity, zinc ion binding	regulation of transcription, DNA-dependent, transcription, DNA-dependent	cytoplasm, nucleus	protein binding, zinc ion binding	null	null	GO:0016874, GO:0008270	GO:0006355, GO:0006351	GO:0005737, GO:0005634	GO:0005515, GO:0008270	null	null
PF3D7_0210500	conserved Plasmodium protein, unknown function	null	null	cytoplasm	null	null	null	null	null	GO:0005737	null	null	null
PF3D7_0211800	asparagine--tRNA ligase (AsnRS)	ATP binding, asparagine-tRNA ligase activity, nucleic acid binding	asparaginyl-tRNA aminoacylation	cytoplasm	ATP binding, aminoacyl-tRNA ligase activity, asparagine-tRNA ligase activity, nucleic acid binding, nucleotide binding	asparaginyl-tRNA aminoacylation, tRNA aminoacylation for protein translation	cytoplasm	GO:0005524, GO:0004816, GO:0003676	GO:0006421	GO:0005737	GO:0005524, GO:0004812, GO:0004816, GO:0003676, GO:0000166	GO:0006421, GO:0006418	GO:0005737
PF3D7_0211900	conserved Plasmodium protein, unknown function	RNA binding, pseudouridine synthase activity	pseudouridine synthesis	null	RNA binding, pseudouridine synthase activity	RNA modification, pseudouridine synthesis	null	GO:0003723, GO:0009982	GO:0001522	null	GO:0003723, GO:0009982	GO:0009451, GO:0001522	null
PF3D7_0213200	conserved Plasmodium protein, unknown function	null	null	apicoplast, membrane	null	null	null	null	null	GO:0020011, GO:0016020	null	null	null
PF3D7_0213300	conserved Plasmodium protein, unknown function	null	null	null	null	null	null	null	null	null	null	null	null
PF3D7_0213400	protein kinase 7 (PK7)	ATP binding, MAP kinase kinase activity, protein kinase activity	protein phosphorylation, signal transduction	cytoplasm	ATP binding, protein kinase activity, protein tyrosine kinase activity	protein phosphorylation	null	GO:0005524, GO:0004708, GO:0004672	GO:0006468, GO:0007165	GO:0005737	GO:0005524, GO:0004672, GO:0004713	GO:0006468	null
PF3D7_0213500	conserved Plasmodium protein, unknown function	null	null	cytoplasm	protein binding	null	null	null	null	GO:0005737	GO:0005515	null	null
PF3D7_0214300	conserved Plasmodium protein, unknown function	null	null	null	null	null	null	null	null	null	null	null	null
PF3D7_0215600	conserved Plasmodium protein, unknown function	extracellular matrix structural constituent	cell adhesion, phosphate ion transport	collagen, cytoplasm, extracellular region, membrane	null	null	null	GO:0005201	GO:0007155, GO:0006817	GO:0005581, GO:0005737, GO:0005576, GO:0016020	null	null	null
PF3D7_0216100	conserved Plasmodium protein, unknown function	null	null	membrane	null	null	null	null	null	GO:0016020	null	null	null
PF3D7_0217600	conserved Plasmodium protein, unknown function	hydrolase activity	null	integral to membrane	null	null	null	GO:0016787	null	GO:0016021	null	null	null
PF3D7_0217700	E2F-associated phosphoprotein, putative	null	null	cytoplasm, nucleus	null	null	null	null	null	GO:0005737, GO:0005634	null	null	null
PF3D7_0217900	conserved Plasmodium protein, unknown function	carboxylesterase activity	null	null	null	null	null	GO:0004091	null	null	null	null	null
PF3D7_0218300	apicoplast RNA methyltransferase precursor, putative	RNA binding, rRNA (guanine-N1-)-methyltransferase activity	RNA processing, ribosomal large subunit assembly	apicoplast	RNA binding, RNA methyltransferase activity, methyltransferase activity	RNA processing	null	GO:0003723, GO:0008989	GO:0006396, GO:0000027	GO:0020011	GO:0003723, GO:0008173, GO:0008168	GO:0006396	null
PF3D7_0218500	small nuclear ribonucleoprotein Sm D2, putative (SNRPD2)	null	RNA splicing, RNA splicing, via transesterification reactions	small nuclear ribonucleoprotein complex, spliceosomal complex	null	null	null	null	GO:0008380, GO:0000375	GO:0030532, GO:0005681	null	null	null
PF3D7_0218800	ribonuclease P	null	null	null	null	null	null	null	null	null	null	null	null
PF3D7_0219300	conserved Plasmodium protein, unknown function	null	null	null	null	null	null	null	null	null	null	null	null
PF3D7_0221900	erythrocyte membrane protein 1 (PfEMP1), pseudogene	null	null	null	receptor activity	pathogenesis	integral to membrane	null	null	null	GO:0004872	GO:0009405	GO:0016021
PF3D7_0223400	rifin (RIF)	null	antigenic variation, cytoadherence to microvasculature, mediated by symbiont protein, modulation by symbiont of host erythrocyte aggregation	Maurer's cleft, host cell plasma membrane, symbiont-containing vacuole	null	null	null	null	GO:0020033, GO:0020035, GO:0020013	GO:0020036, GO:0020002, GO:0020003	null	null	null
PF3D7_0300200	rifin (RIF)	null	antigenic variation, cytoadherence to microvasculature, mediated by symbiont protein, modulation by symbiont of host erythrocyte aggregation	Maurer's cleft, host cell plasma membrane, symbiont-containing vacuole	null	null	null	null	GO:0020033, GO:0020035, GO:0020013	GO:0020036, GO:0020002, GO:0020003	null	null	null
PF3D7_0301300	alpha/beta hydrolase, putative	hydrolase activity	null	apicoplast	null	null	null	GO:0016787	null	GO:0020011	null	null	null
PF3D7_0301900	conserved Plasmodium protein, unknown function	ATP binding	null	cytoplasm	null	null	null	GO:0005524	null	GO:0005737	null	null	null
PF3D7_0302200	cytoadherence linked asexual protein 3.2 (CLAG3.2)	cell adhesion molecule binding	cytoadherence to microvasculature, mediated by symbiont protein	host cell plasma membrane, rhoptry	null	null	null	GO:0050839	GO:0020035	GO:0020002, GO:0020008	null	null	null
PF3D7_0302400	unspecified product	null	null	null	null	null	null	null	null	null	null	null	null
PF3D7_0302500	cytoadherence linked asexual protein 3.1 (CLAG3.1)	cell adhesion molecule binding	cytoadherence to microvasculature, mediated by symbiont protein	host cell plasma membrane, rhoptry	null	null	null	GO:0050839	GO:0020035	GO:0020002, GO:0020008	null	null	null
PF3D7_0303400	palmitoyltransferase (DHHC1)	palmitoyltransferase activity, zinc ion binding	protein palmitoylation	Golgi membrane, inner membrane complex	protein binding, zinc ion binding	null	null	GO:0016409, GO:0008270	GO:0018345	GO:0000139, GO:0070258	GO:0005515, GO:0008270	null	null
PF3D7_0304400	60S ribosomal protein L44 (RPL44)	structural constituent of ribosome	translation	cytosolic large ribosomal subunit, intracellular, ribosome	structural constituent of ribosome	translation	intracellular, ribosome	GO:0003735	GO:0006412	GO:0022625, GO:0005622, GO:0005840	GO:0003735	GO:0006412	GO:0005622, GO:0005840
PF3D7_0304500	1-cys-glutaredoxin-like protein-1 (GLP1)	disulfide oxidoreductase activity, electron carrier activity, glutathione disulfide oxidoreductase activity, protein disulfide oxidoreductase activity	cell redox homeostasis	cytosol	electron carrier activity, protein disulfide oxidoreductase activity	cell redox homeostasis	null	GO:0015036, GO:0009055, GO:0015038, GO:0015035	GO:0045454	GO:0005829	GO:0009055, GO:0015035	GO:0045454	null
PF3D7_0304600	circumsporozoite (CS) protein (CSP)	heparan sulfate proteoglycan binding, host cell surface binding	entry into host cell	anchored to plasma membrane, cell surface, host cell cytoplasm, host cell nucleus	null	null	null	GO:0043395, GO:0046812	GO:0030260	GO:0046658, GO:0009986, GO:0030430, GO:0042025	null	null	null
PF3D7_0305400	conserved Plasmodium protein, unknown function	rRNA binding, structural constituent of ribosome, tRNA binding	translation	intracellular, ribosome	null	null	null	GO:0019843, GO:0003735, GO:0000049	GO:0006412	GO:0005622, GO:0005840	null	null	null
PF3D7_0306200	activator of Hsp90 ATPase (AHA1)	ATPase activator activity, Hsp90 protein binding, chaperone binding	null	null	ATPase activator activity, chaperone binding	null	null	GO:0001671, GO:0051879, GO:0051087	null	null	GO:0001671, GO:0051087	null	null
PF3D7_0306900	40S ribosomal protein S23, putative	structural constituent of ribosome	translation	cytosolic small ribosomal subunit, intracellular, ribosome, small ribosomal subunit	structural constituent of ribosome	translation	intracellular, ribosome, small ribosomal subunit	GO:0003735	GO:0006412	GO:0022627, GO:0005622, GO:0005840, GO:0015935	GO:0003735	GO:0006412	GO:0005622, GO:0005840, GO:0015935
PF3D7_0307100	40S ribosomal protein S12, putative	structural constituent of ribosome	translation	cytosolic small ribosomal subunit, intracellular, ribosome	null	null	null	GO:0003735	GO:0006412	GO:0022627, GO:0005622, GO:0005840	null	null	null
PF3D7_0307200	60S ribosomal protein L7, putative	structural constituent of ribosome	translation	cytosolic large ribosomal subunit	null	null	null	GO:0003735	GO:0006412	GO:0022625	null	null	null
PF3D7_0308800	conserved protein, unknown function	ATP binding	null	cytoplasm	null	null	null	GO:0005524	null	GO:0005737	null	null	null
PF3D7_0309100	conserved Plasmodium protein, unknown function	null	null	cytoplasm	null	null	null	null	null	GO:0005737	null	null	null
PF3D7_0309200	serine/threonine protein kinase, putative (ARK2)	ATP binding, protein serine/threonine kinase activity	cell cycle, protein phosphorylation	null	ATP binding, protein kinase activity, protein tyrosine kinase activity	protein phosphorylation	null	GO:0005524, GO:0004674	GO:0007049, GO:0006468	null	GO:0005524, GO:0004672, GO:0004713	GO:0006468	null
PF3D7_0309700	SECIS-binding protein 2, putative (SBP2)	null	null	null	null	null	null	null	null	null	null	null	null
PF3D7_0309900	conserved Plasmodium protein, unknown function	nucleotide binding	null	null	null	null	null	GO:0000166	null	null	null	null	null
PF3D7_0313000	conserved Plasmodium protein, unknown function	DNA binding, DNA-directed RNA polymerase activity, protein dimerization activity, transferase activity	transcription, DNA-dependent	apicoplast	null	null	null	GO:0003677, GO:0003899, GO:0046983, GO:0016740	GO:0006351	GO:0020011	null	null	null
PF3D7_0313900	conserved Plasmodium protein, unknown function	null	null	apicoplast	null	null	null	null	null	GO:0020011	null	null	null
PF3D7_0315700	conserved Plasmodium membrane protein, unknown function	null	null	membrane	null	null	null	null	null	GO:0016020	null	null	null
PF3D7_0316600	formate-nitrite transporter (FNT)	lactate:hydrogen symporter activity	acetate transport, formate transport, lactate transmembrane transport, pyruvate transport	cell surface, integral to plasma membrane, membrane	transporter activity	transport	membrane	GO:0015650	GO:0006846, GO:0015724, GO:0035873, GO:0006848	GO:0009986, GO:0005887, GO:0016020	GO:0005215	GO:0006810	GO:0016020
PF3D7_0316700	HVA22/TB2/DP1 family protein, putative	null	null	null	null	null	null	null	null	null	null	null	null
PF3D7_0317300	conserved Plasmodium protein, unknown function	ATP binding, actin binding, calmodulin binding, motor activity	null	cytoplasm, myosin complex	null	null	null	GO:0005524, GO:0003779, GO:0005516, GO:0003774	null	GO:0005737, GO:0016459	null	null	null
PF3D7_0317400	conserved Plasmodium protein, unknown function	null	DNA replication	nucleus	null	null	null	null	GO:0006260	GO:0005634	null	null	null
PF3D7_0317700	CPSF (cleavage and polyadenylation specific factor), subunit A, putative	nucleic acid binding	DNA repair	nucleus	nucleic acid binding	null	nucleus	GO:0003676	GO:0006281	GO:0005634	GO:0003676	null	GO:0005634
PF3D7_0318100	stomatin-like protein	null	null	membrane	null	null	null	null	null	GO:0016020	null	null	null
PF3D7_0318900	conserved protein, unknown function	null	null	integral to membrane, membrane	null	null	null	null	null	GO:0016021, GO:0016020	null	null	null
PF3D7_0319800	conserved Plasmodium protein, unknown function	null	null	cytoplasm	null	null	null	null	null	GO:0005737	null	null	null
PF3D7_0320600	conserved Plasmodium protein, unknown function	null	null	cytoplasm	null	null	null	null	null	GO:0005737	null	null	null
PF3D7_0321300	conserved Plasmodium protein, unknown function	null	null	null	null	null	null	null	null	null	null	null	null
PF3D7_0321900	cyclic amine resistance locus protein (CARL)	null	multicellular organismal development, response to drug	integral to membrane, membrane	null	null	null	null	GO:0007275, GO:0042493	GO:0016021, GO:0016020	null	null	null
PF3D7_0322500	iron-sulfur assembly protein, putative (IscA2)	iron-sulfur cluster binding, structural molecule activity	iron-sulfur cluster assembly	null	iron-sulfur cluster binding, structural molecule activity	iron-sulfur cluster assembly	null	GO:0051536, GO:0005198	GO:0016226	null	GO:0051536, GO:0005198	GO:0016226	null
PF3D7_0322800	conserved Plasmodium protein, unknown function	null	null	cytoplasm	null	null	null	null	null	GO:0005737	null	null	null
PF3D7_0322900	40S ribosomal protein S3A, putative	structural constituent of ribosome	translation	cytosolic small ribosomal subunit, intracellular, ribosome	structural constituent of ribosome	translation	intracellular, ribosome	GO:0003735	GO:0006412	GO:0022627, GO:0005622, GO:0005840	GO:0003735	GO:0006412	GO:0005622, GO:0005840
PF3D7_0323000	translation machinery-associated protein 7, putative (TMA7)	ATP binding	null	null	null	null	null	GO:0005524	null	null	null	null	null
PF3D7_0324800	rifin (RIF)	null	antigenic variation, cytoadherence to microvasculature, mediated by symbiont protein, modulation by symbiont of host erythrocyte aggregation	Maurer's cleft, host cell plasma membrane, symbiont-containing vacuole	null	null	null	null	GO:0020033, GO:0020035, GO:0020013	GO:0020036, GO:0020002, GO:0020003	null	null	null
PF3D7_0400300	rifin (RIF)	null	antigenic variation, cytoadherence to microvasculature, mediated by symbiont protein, modulation by symbiont of host erythrocyte aggregation	Maurer's cleft, host cell plasma membrane, symbiont-containing vacuole	null	null	null	null	GO:0020033, GO:0020035, GO:0020013	GO:0020036, GO:0020002, GO:0020003	null	null	null
PF3D7_0400700	rifin (RIF)	null	antigenic variation, cytoadherence to microvasculature, mediated by symbiont protein, modulation by symbiont of host erythrocyte aggregation	Maurer's cleft, host cell plasma membrane, symbiont-containing vacuole	null	null	null	null	GO:0020033, GO:0020035, GO:0020013	GO:0020036, GO:0020002, GO:0020003	null	null	null
PF3D7_0401500	stevor, pseudogene	null	antigenic variation	host cell plasma membrane, membrane	null	null	null	null	GO:0020033	GO:0020002, GO:0016020	null	null	null
PF3D7_0402300	reticulocyte binding protein homologue 1 (RH1)	heparin binding, host cell surface receptor binding	cell-cell adhesion	apical complex, rhoptry	null	null	null	GO:0008201, GO:0046789	GO:0016337	GO:0020007, GO:0020008	null	null	null
PF3D7_0402400	Plasmodium exported protein, unknown function (GEXP18)	nucleotide binding	null	cytoplasm	null	null	null	GO:0000166	null	GO:0005737	null	null	null
PF3D7_0403300	conserved Plasmodium protein, unknown function	null	null	cytoplasm	null	null	null	null	null	GO:0005737	null	null	null
PF3D7_0403400	conserved Plasmodium protein, unknown function	metal ion binding	null	membrane	null	null	null	GO:0046872	null	GO:0016020	null	null	null
PF3D7_0403900	SET domain protein, putative (SET8)	histone-lysine N-methyltransferase activity	null	null	protein binding	null	null	GO:0018024	null	null	GO:0005515	null	null
PF3D7_0404000	conserved Plasmodium protein, unknown function	null	null	null	null	null	null	null	null	null	null	null	null
PF3D7_0404400	6-cysteine protein (P36)	null	null	null	null	null	null	null	null	null	null	null	null
PF3D7_0405500	conserved Plasmodium protein, unknown function	null	null	null	null	null	null	null	null	null	null	null	null
PF3D7_0405900	apical sushi protein (ASP)	binding	null	anchored to plasma membrane	null	null	null	GO:0005488	null	GO:0046658	null	null	null
PF3D7_0406200	sexual stage-specific protein precursor (Pfs16)	null	null	integral to membrane, symbiont-containing vacuole membrane	null	null	null	null	null	GO:0016021, GO:0020005	null	null	null
PF3D7_0406400	cytosolic glyoxalase II (cGloII)	hydroxyacylglutathione hydrolase activity	methylglyoxal catabolic process to D-lactate, methylglyoxal metabolic process	cytosol	hydrolase activity, hydroxyacylglutathione hydrolase activity, zinc ion binding	glutathione biosynthetic process	null	GO:0004416	GO:0019243, GO:0009438	GO:0005829	GO:0016787, GO:0004416, GO:0008270	GO:0006750	null
PF3D7_0406900	conserved Plasmodium protein, unknown function	ATP binding, actin binding, motor activity	null	cytoplasm, myosin complex	null	null	null	GO:0005524, GO:0003779, GO:0003774	null	GO:0005737, GO:0016459	null	null	null
PF3D7_0407100	methyltransferase, putative	methyltransferase activity	menaquinone biosynthetic process, ubiquinone biosynthetic process	null	methyltransferase activity	metabolic process	null	GO:0008168	GO:0009234, GO:0006744	null	GO:0008168	GO:0008152	null
PF3D7_0407200	peptidyl-tRNA hydrolase 2, putative (PTH2)	aminoacyl-tRNA hydrolase activity	null	null	aminoacyl-tRNA hydrolase activity	null	null	GO:0004045	null	null	GO:0004045	null	null
PF3D7_0408200	conserved Plasmodium protein, unknown function	null	null	cytoplasm	null	null	null	null	null	GO:0005737	null	null	null
PF3D7_0409900	actin-like protein, putative (ALP5b)	structural constituent of cytoskeleton	cytoskeleton organization	actin cytoskeleton	null	null	null	GO:0005200	GO:0007010	GO:0015629	null	null	null
PF3D7_0410300	protein phosphatase PPM1, putative (PPM1)	phosphoprotein phosphatase activity, protein serine/threonine phosphatase activity	protein dephosphorylation	cytoplasm, nucleus	catalytic activity	null	null	GO:0004721, GO:0004722	GO:0006470	GO:0005737, GO:0005634	GO:0003824	null	null
PF3D7_0411100	conserved Plasmodium protein, unknown function	null	null	cytoplasm	null	null	null	null	null	GO:0005737	null	null	null
PF3D7_0412700	erythrocyte membrane protein 1, PfEMP1 (VAR)	cell adhesion molecule binding, receptor activity	antigenic variation, cell-cell adhesion, cytoadherence to microvasculature, mediated by symbiont protein, modulation by symbiont of host erythrocyte aggregation, pathogenesis	host cell plasma membrane, infected host cell surface knob, integral to membrane	receptor activity	pathogenesis	integral to membrane	GO:0050839, GO:0004872	GO:0020033, GO:0016337, GO:0020035, GO:0020013, GO:0009405	GO:0020002, GO:0020030, GO:0016021	GO:0004872	GO:0009405	GO:0016021
PF3D7_0413300	rifin (RIF)	null	antigenic variation, cytoadherence to microvasculature, mediated by symbiont protein, modulation by symbiont of host erythrocyte aggregation	Maurer's cleft, host cell plasma membrane, symbiont-containing vacuole	null	null	null	null	GO:0020033, GO:0020035, GO:0020013	GO:0020036, GO:0020002, GO:0020003	null	null	null
PF3D7_0413800	50S ribosomal protein L10, putative	structural constituent of ribosome	ribosome biogenesis	apicoplast, intracellular, ribosome	null	ribosome biogenesis	intracellular	GO:0003735	GO:0042254	GO:0020011, GO:0005622, GO:0005840	null	GO:0042254	GO:0005622
PF3D7_0414900	armadillo-domain containing rhoptry protein (ARO)	null	null	anchored to membrane, rhoptry	binding	null	null	null	null	GO:0031225, GO:0020008	GO:0005488	null	null
PF3D7_0415400	coatomer subunit zeta, putative	null	retrograde vesicle-mediated transport, Golgi to ER	COPI vesicle coat	null	transport	null	null	GO:0006890	GO:0030126	null	GO:0006810	null
PF3D7_0416000	RNA-binding protein, putative	RNA binding, nucleic acid binding	null	null	nucleic acid binding	null	null	GO:0003723, GO:0003676	null	null	GO:0003676	null	null
PF3D7_0416100	glutamyl-tRNA(Gln) amidotransferase subunit A, putative	glutaminyl-tRNA synthase (glutamine-hydrolyzing) activity	null	apicoplast	null	null	null	GO:0050567	null	GO:0020011	null	null	null
PF3D7_0417500	memo-like protein	null	null	null	null	null	null	null	null	null	null	null	null
PF3D7_0418100	conserved Plasmodium protein, unknown function	null	null	cytoplasm	null	null	null	null	null	GO:0005737	null	null	null
PF3D7_0418200	eukaryotic translation initiation factor 3 subunit M, putative (EIF3M)	translation initiation factor activity	null	eukaryotic translation initiation factor 3 complex	protein binding	null	null	GO:0003743	null	GO:0005852	GO:0005515	null	null
PF3D7_0419100	conserved Plasmodium protein, unknown function	null	null	null	null	null	null	null	null	null	null	null	null
PF3D7_0420500	conserved Plasmodium protein, unknown function	protein tyrosine phosphatase activity, protein tyrosine/serine/threonine phosphatase activity	protein dephosphorylation	cytoplasm	null	null	null	GO:0004725, GO:0008138	GO:0006470	GO:0005737	null	null	null
PF3D7_0421200	rifin (RIF)	null	antigenic variation	host cell plasma membrane, membrane	null	null	null	null	GO:0020033	GO:0020002, GO:0016020	null	null	null
PF3D7_0422000	steroid dehydrogenase, putative	oxidoreductase activity	fatty acid biosynthetic process	null	oxidoreductase activity	metabolic process	null	GO:0016491	GO:0006633	null	GO:0016491	GO:0008152	null
PF3D7_0422300	alpha tubulin 2	GTP binding, GTPase activity, structural constituent of cytoskeleton, structural molecule activity	microtubule-based movement, protein polymerization	microtubule, protein complex	GTP binding, GTPase activity	GTP catabolic process, protein polymerization	protein complex	GO:0005525, GO:0003924, GO:0005200, GO:0005198	GO:0007018, GO:0051258	GO:0005874, GO:0043234	GO:0005525, GO:0003924	GO:0006184, GO:0051258	GO:0043234
PF3D7_0423000	conserved Plasmodium protein, unknown function	null	null	membrane	null	null	null	null	null	GO:0016020	null	null	null
PF3D7_0424100	reticulocyte binding protein homologue 5 (RH5)	heparin binding, host cell surface receptor binding, protein binding	entry into host	rhoptry, tight junction	null	null	null	GO:0008201, GO:0046789, GO:0005515	GO:0044409	GO:0020008, GO:0005923	null	null	null
PF3D7_0424500	serine/threonine protein kinase, FIKK family (FIKK4.1)	ATP binding, protein serine/threonine kinase activity	protein phosphorylation	Maurer's cleft	ATP binding, protein kinase activity	protein phosphorylation	null	GO:0005524, GO:0004674	GO:0006468	GO:0020036	GO:0005524, GO:0004672	GO:0006468	null
PF3D7_0501300	skeleton-binding protein 1 (SBP1)	protein binding	protein transport	Maurer's cleft, integral to membrane, symbiont-containing vacuole membrane	null	null	null	GO:0005515	GO:0015031	GO:0020036, GO:0016021, GO:0020005	null	null	null
PF3D7_0501400	interspersed repeat antigen (FIRA)	hormone activity	null	extracellular region	hormone activity	null	extracellular region	GO:0005179	null	GO:0005576	GO:0005179	null	GO:0005576
PF3D7_0501500	rhoptry-associated protein 3 (RAP3)	null	null	rhoptry	null	null	null	null	null	GO:0020008	null	null	null
PF3D7_0502000	vacuolar protein sorting-associated protein 11, putative (VPS11)	zinc ion binding	intracellular protein transport, vesicle-mediated transport	apicoplast, membrane	protein binding, zinc ion binding	null	null	GO:0008270	GO:0006886, GO:0016192	GO:0020011, GO:0016020	GO:0005515, GO:0008270	null	null
PF3D7_0502100	HCNGP-like protein	null	regulation of transcription, DNA-dependent	nucleus	null	null	null	null	GO:0006355	GO:0005634	null	null	null
PF3D7_0502300	conserved Plasmodium protein, unknown function	null	null	apicoplast	null	null	null	null	null	GO:0020011	null	null	null
PF3D7_0502600	conserved Plasmodium protein, unknown function	nucleotide binding	null	cytoplasm	null	null	null	GO:0000166	null	GO:0005737	null	null	null
PF3D7_0504200	ATP-dependent helicase, putative	ATP binding, ATP-dependent helicase activity, nucleic acid binding	null	apicoplast	ATP binding, ATP-dependent helicase activity, helicase activity, nucleic acid binding	null	null	GO:0005524, GO:0008026, GO:0003676	null	GO:0020011	GO:0005524, GO:0008026, GO:0004386, GO:0003676	null	null
PF3D7_0504700	centrosomal protein CEP120, putative (CEP120)	null	null	centrosome	null	null	null	null	null	GO:0005813	null	null	null
PF3D7_0504900	conserved protein, unknown function	null	null	integral to membrane, membrane	null	null	null	null	null	GO:0016021, GO:0016020	null	null	null
PF3D7_0506000	conserved Plasmodium protein, unknown function	null	null	cytoplasm	null	null	null	null	null	GO:0005737	null	null	null
PF3D7_0506500	conserved Plasmodium protein, unknown function	ATP binding, actin binding, calmodulin binding, motor activity	null	cytoplasm, myosin complex	null	null	null	GO:0005524, GO:0003779, GO:0005516, GO:0003774	null	GO:0005737, GO:0016459	null	null	null
PF3D7_0506600	histone deacetylase, putative, pseudogene	ATP binding, RNA binding, tyrosine-tRNA ligase activity	translation, tyrosyl-tRNA aminoacylation	cytoplasm	null	null	null	GO:0005524, GO:0003723, GO:0004831	GO:0006412, GO:0006437	GO:0005737	null	null	null
PF3D7_0507200	subtilisin-like protease 3 (SUB3)	protein binding, serine-type endopeptidase activity	proteolysis	apicoplast	serine-type endopeptidase activity	proteolysis	null	GO:0005515, GO:0004252	GO:0006508	GO:0020011	GO:0004252	GO:0006508	null
PF3D7_0508900	conserved Plasmodium protein, unknown function	ATP binding, actin binding, motor activity	null	cytoplasm, myosin complex	null	null	null	GO:0005524, GO:0003779, GO:0003774	null	GO:0005737, GO:0016459	null	null	null
PF3D7_0509100	chromosome condensation protein, putative	ATP binding	chromosome organization	chromosome	ATP binding, protein binding	chromosome organization	chromosome	GO:0005524	GO:0051276	GO:0005694	GO:0005524, GO:0005515	GO:0051276	GO:0005694
PF3D7_0509200	leucine-rich repeat protein (LRR2)	null	null	apicoplast	protein binding	null	null	null	null	GO:0020011	GO:0005515	null	null
PF3D7_0509700	conserved Plasmodium protein, unknown function	null	null	apicoplast	null	null	null	null	null	GO:0020011	null	null	null
PF3D7_0509800	phosphatidylinositol 4-kinase (PI4K)	1-phosphatidylinositol 4-kinase activity, phosphotransferase activity, alcohol group as acceptor	phosphatidylinositol biosynthetic process, phosphatidylinositol metabolic process, phosphatidylinositol phosphorylation, phosphatidylinositol-mediated signaling, response to drug	null	binding	null	null	GO:0004430, GO:0016773	GO:0006661, GO:0046488, GO:0046854, GO:0048015, GO:0042493	null	GO:0005488	null	null
PF3D7_0510200	peptidyl-prolyl cis-trans isomerase (CYP87)	cyclosporin A binding, peptidyl-prolyl cis-trans isomerase activity	protein folding, protein peptidyl-prolyl isomerization	null	peptidyl-prolyl cis-trans isomerase activity, protein binding	protein folding	null	GO:0016018, GO:0003755	GO:0006457, GO:0000413	null	GO:0003755, GO:0005515	GO:0006457	null
PF3D7_0511600	apical rhoptry neck protein (ARNP)	null	null	null	null	null	null	null	null	null	null	null	null
PF3D7_0512100	conserved Plasmodium protein, unknown function	null	null	null	null	null	null	null	null	null	null	null	null
PF3D7_0514500	conserved Plasmodium membrane protein, unknown function	null	null	membrane	null	null	null	null	null	GO:0016020	null	null	null
PF3D7_0514600	ribose 5-phosphate epimerase, putative	ribose-5-phosphate isomerase activity	pentose-phosphate shunt, non-oxidative branch	null	ribose-5-phosphate isomerase activity	null	null	GO:0004751	GO:0009052	null	GO:0004751	null	null
PF3D7_0514700	conserved Plasmodium protein, unknown function	null	null	null	null	null	null	null	null	null	null	null	null
PF3D7_0514900	conserved Plasmodium protein, unknown function	null	null	null	null	null	null	null	null	null	null	null	null
PF3D7_0515100	rhomboid protease ROM9 (ROM9)	serine-type endopeptidase activity	proteolysis	integral to membrane	serine-type endopeptidase activity	null	integral to membrane	GO:0004252	GO:0006508	GO:0016021	GO:0004252	null	GO:0016021
PF3D7_0516100	cation-transporting ATPase 1 (ATPase1)	ATPase activity, coupled to transmembrane movement of ions, phosphorylative mechanism, cation transmembrane transporter activity, metal ion binding, nucleotide binding	cation transport	apicoplast, integral to membrane	ATP binding, metal ion binding, nucleotide binding	cation transport	membrane	GO:0015662, GO:0008324, GO:0046872, GO:0000166	GO:0006812	GO:0020011, GO:0016021	GO:0005524, GO:0046872, GO:0000166	GO:0006812	GO:0016020
PF3D7_0516400	phosducin-like protein, putative (PhLP3)	null	null	cytoplasm	null	null	null	null	null	GO:0005737	null	null	null
PF3D7_0516500	metabolite/drug transporter, putative	transporter activity	transmembrane transport, transport	integral to membrane	null	transmembrane transport	integral to membrane	GO:0005215	GO:0055085, GO:0006810	GO:0016021	null	GO:0055085	GO:0016021
PF3D7_0517100	conserved Plasmodium protein, unknown function	DNA binding	null	cytoplasm	null	null	null	GO:0003677	null	GO:0005737	null	null	null
PF3D7_0518300	proteasome subunit beta type-1, putative	endopeptidase activity, threonine-type endopeptidase activity	ubiquitin-dependent protein catabolic process	proteasome core complex	threonine-type endopeptidase activity	proteolysis involved in cellular protein catabolic process	proteasome core complex	GO:0004175, GO:0004298	GO:0006511	GO:0005839	GO:0004298	GO:0051603	GO:0005839
PF3D7_0519100	mitochondrial ribosomal protein L14 precursor, putative	structural constituent of ribosome	translation	ribosome	structural constituent of ribosome	translation	ribosome	GO:0003735	GO:0006412	GO:0005840	GO:0003735	GO:0006412	GO:0005840
PF3D7_0519400	40S ribosomal protein S24 (RPS24)	structural constituent of ribosome	translation	cytosolic small ribosomal subunit, intracellular, ribosome	structural constituent of ribosome	translation	intracellular, ribosome	GO:0003735	GO:0006412	GO:0022627, GO:0005622, GO:0005840	GO:0003735	GO:0006412	GO:0005622, GO:0005840
PF3D7_0520000	40S ribosomal protein S9, putative	rRNA binding, structural constituent of ribosome	translation	intracellular, small ribosomal subunit	RNA binding, rRNA binding, structural constituent of ribosome	translation	intracellular, small ribosomal subunit	GO:0019843, GO:0003735	GO:0006412	GO:0005622, GO:0015935	GO:0003723, GO:0019843, GO:0003735	GO:0006412	GO:0005622, GO:0015935
PF3D7_0520900	S-adenosyl-L-homocysteine hydrolase (SAHH)	adenosylhomocysteinase activity	one-carbon metabolic process	null	adenosylhomocysteinase activity	one-carbon metabolic process	null	GO:0004013	GO:0006730	null	GO:0004013	GO:0006730	null
PF3D7_0522100	conserved Plasmodium protein, unknown function	null	null	null	null	null	null	null	null	null	null	null	null
PF3D7_0522700	iron-sulfur assembly protein, putative (SufA)	iron-sulfur cluster binding, structural molecule activity	iron-sulfur cluster assembly	apicoplast	iron-sulfur cluster binding, structural molecule activity	iron-sulfur cluster assembly	null	GO:0051536, GO:0005198	GO:0016226	GO:0020011	GO:0051536, GO:0005198	GO:0016226	null
PF3D7_0523100	mitochondrial processing peptidase alpha subunit, putative	metal ion binding, metalloendopeptidase activity, ubiquinol-cytochrome-c reductase activity	null	mitochondrion	catalytic activity, metal ion binding, metalloendopeptidase activity, zinc ion binding	proteolysis	null	GO:0046872, GO:0004222, GO:0008121	null	GO:0005739	GO:0003824, GO:0046872, GO:0004222, GO:0008270	GO:0006508	null
PF3D7_0523300	conserved Plasmodium protein, unknown function	null	null	null	null	null	null	null	null	null	null	null	null
PF3D7_0523500	outer arm dynein lc3, putative	null	null	null	null	null	null	null	null	null	null	null	null
PF3D7_0524800	ubiquitin fusion degradation protein UFD1, putative	null	ubiquitin-dependent protein catabolic process	null	null	ubiquitin-dependent protein catabolic process	null	null	GO:0006511	null	null	GO:0006511	null
PF3D7_0526400	conserved Plasmodium protein, unknown function	nucleotide binding	transport	membrane	null	null	null	GO:0000166	GO:0006810	GO:0016020	null	null	null
PF3D7_0527300	methionine aminopeptidase 1a, putative (METAP1a)	aminopeptidase activity, metalloexopeptidase activity	proteolysis	null	aminopeptidase activity, metalloexopeptidase activity	cellular process, proteolysis	null	GO:0004177, GO:0008235	GO:0006508	null	GO:0004177, GO:0008235	GO:0009987, GO:0006508	null
PF3D7_0528500	F-actin-capping protein subunit alpha, putative (CPalpha)	actin filament binding	actin filament capping, barbed-end actin filament capping	F-actin capping protein complex	actin binding	actin cytoskeleton organization	F-actin capping protein complex	GO:0051015	GO:0051693, GO:0051016	GO:0008290	GO:0003779	GO:0030036	GO:0008290
PF3D7_0528700	peptidyl-prolyl cis-trans isomerase (CYP23)	cyclosporin A binding, peptidyl-prolyl cis-trans isomerase activity	protein folding, protein peptidyl-prolyl isomerization	null	peptidyl-prolyl cis-trans isomerase activity	protein folding	null	GO:0016018, GO:0003755	GO:0006457, GO:0000413	null	GO:0003755	GO:0006457	null
PF3D7_0529100	conserved Plasmodium protein, unknown function	null	null	null	null	null	null	null	null	null	null	null	null
PF3D7_0530500	conserved Plasmodium membrane protein, unknown function	ATP binding, transmembrane receptor protein tyrosine kinase activity	protein phosphorylation, transmembrane receptor protein tyrosine kinase signaling pathway	integral to membrane, membrane	null	null	null	GO:0005524, GO:0004714	GO:0006468, GO:0007169	GO:0016021, GO:0016020	null	null	null
PF3D7_0531100	conserved Plasmodium protein, unknown function	null	protein localization	null	null	null	null	null	GO:0008104	null	null	null	null
PF3D7_0531400	conserved Plasmodium protein, unknown function	nucleic acid binding	null	membrane	null	null	null	GO:0003676	null	GO:0016020	null	null	null
PF3D7_0532100	early transcribed membrane protein 5 (ETRAMP5)	null	null	symbiont-containing vacuole membrane	null	null	null	null	null	GO:0020005	null	null	null
PF3D7_0532200	Plasmodium exported protein (PHISTc), unknown function	null	null	apicoplast, cytoplasm, membrane	null	null	null	null	null	GO:0020011, GO:0005737, GO:0016020	null	null	null
PF3D7_0532900	rifin (RIF)	null	antigenic variation	host cell plasma membrane, membrane	null	null	null	null	GO:0020033	GO:0020002, GO:0016020	null	null	null
PF3D7_0600300	rifin (RIF)	null	antigenic variation, cytoadherence to microvasculature, mediated by symbiont protein, modulation by symbiont of host erythrocyte aggregation	Maurer's cleft, host cell plasma membrane, symbiont-containing vacuole	null	null	null	null	GO:0020033, GO:0020035, GO:0020013	GO:0020036, GO:0020002, GO:0020003	null	null	null
PF3D7_0602100	ATP-dependent RNA helicase, putative	ATP binding, ATP-dependent RNA helicase activity, nucleic acid binding	null	null	ATP binding, ATP-dependent helicase activity, helicase activity, nucleic acid binding	null	null	GO:0005524, GO:0004004, GO:0003676	null	null	GO:0005524, GO:0008026, GO:0004386, GO:0003676	null	null
PF3D7_0602600	conserved Plasmodium protein, unknown function	peptidase activity, serine-type endopeptidase activity	proteolysis	integral to membrane, plasma membrane	null	null	null	GO:0008233, GO:0004252	GO:0006508	GO:0016021, GO:0005886	null	null	null
PF3D7_0605200	conserved Plasmodium protein, unknown function	acylphosphatase activity	null	null	null	null	null	GO:0003998	null	null	null	null	null
PF3D7_0606300	conserved Plasmodium protein, unknown function	null	null	null	null	null	null	null	null	null	null	null	null
PF3D7_0607900	conserved Plasmodium protein, unknown function	ATP binding	null	cytoplasm	null	null	null	GO:0005524	null	GO:0005737	null	null	null
PF3D7_0608200	conserved Plasmodium protein, unknown function	null	null	null	null	null	null	null	null	null	null	null	null
PF3D7_0609800	palmitoyltransferase, putative (DHHC2)	palmitoyltransferase activity, zinc ion binding	protein palmitoylation	null	zinc ion binding	null	null	GO:0016409, GO:0008270	GO:0018345	null	GO:0008270	null	null
PF3D7_0610800	transketolase (TK)	transketolase activity	pentose-phosphate shunt	cytoplasm, nucleus	catalytic activity, transketolase activity	metabolic process	null	GO:0004802	GO:0006098	GO:0005737, GO:0005634	GO:0003824, GO:0004802	GO:0008152	null
PF3D7_0611600	conserved Plasmodium protein, unknown function	null	null	null	null	null	null	null	null	null	null	null	null
PF3D7_0611900	lsm12, putative	null	null	null	null	null	null	null	null	null	null	null	null
PF3D7_0612100	eukaryotic translation initiation factor 3 subunit L, putative (EIF3L)	translation initiation factor activity	null	cytoplasm, eukaryotic translation initiation factor 3 complex	null	null	null	GO:0003743	null	GO:0005737, GO:0005852	null	null	null
PF3D7_0612700	6-cysteine protein (P12)	protein binding	entry into host cell	anchored to plasma membrane, apical part of cell, cell surface, symbiont-containing vacuolar space	null	null	null	GO:0005515	GO:0030260	GO:0046658, GO:0045177, GO:0009986, GO:0020004	null	null	null
PF3D7_0613300	rhoptry protein ROP14 (ROP14)	null	null	rhoptry	null	null	null	null	null	GO:0020008	null	null	null
PF3D7_0613800	transcription factor with AP2 domain(s) (ApiAP2)	sequence-specific DNA binding transcription factor activity	regulation of transcription, DNA-dependent	null	sequence-specific DNA binding transcription factor activity	null	null	GO:0003700	GO:0006355	null	GO:0003700	null	null
PF3D7_0614400	conserved protein, unknown function	null	RNA splicing, mRNA processing	nucleus, spliceosomal complex	null	null	null	null	GO:0008380, GO:0006397	GO:0005634, GO:0005681	null	null	null
PF3D7_0614900	conserved Plasmodium membrane protein, unknown function	null	null	plasma membrane	null	null	null	null	null	GO:0005886	null	null	null
PF3D7_0617500	rifin, pseudogene (RIF)	null	null	null	null	null	null	null	null	null	null	null	null
PF3D7_0617700	rifin (RIF)	null	antigenic variation, cytoadherence to microvasculature, mediated by symbiont protein, modulation by symbiont of host erythrocyte aggregation	Maurer's cleft, host cell plasma membrane, symbiont-containing vacuole	null	null	null	null	GO:0020033, GO:0020035, GO:0020013	GO:0020036, GO:0020002, GO:0020003	null	null	null
PF3D7_0618400	conserved Plasmodium membrane protein, unknown function	null	null	integral to membrane, membrane	null	null	null	null	null	GO:0016021, GO:0016020	null	null	null
PF3D7_0618500	malate dehydrogenase (MDH)	L-malate dehydrogenase activity	carbohydrate metabolic process, carboxylic acid metabolic process, oxidation-reduction process, tricarboxylic acid cycle	cytosol	catalytic activity, oxidoreductase activity	carbohydrate metabolic process, cellular carbohydrate metabolic process, oxidation-reduction process	null	GO:0030060	GO:0005975, GO:0019752, GO:0055114, GO:0006099	GO:0005829	GO:0003824, GO:0016491	GO:0005975, GO:0044262, GO:0055114	null
PF3D7_0618800	conserved Plasmodium protein, unknown function	null	null	null	null	null	null	null	null	null	null	null	null
PF3D7_0619300	conserved Plasmodium protein, unknown function	actin binding, structural molecule activity	null	cytoplasm, cytoskeleton	null	null	null	GO:0003779, GO:0005198	null	GO:0005737, GO:0005856	null	null	null
PF3D7_0620100	conserved Plasmodium protein, unknown function	null	null	cytoplasm	null	null	null	null	null	GO:0005737	null	null	null
PF3D7_0621500	ribonuclease P/MRP protein subunit RPP1, putative (RPP1)	ribonuclease activity	tRNA processing	ribonuclease MRP complex, ribonuclease P complex	catalytic activity, ribonuclease activity	tRNA processing	null	GO:0004540	GO:0008033	GO:0000172, GO:0030677	GO:0003824, GO:0004540	GO:0008033	null
PF3D7_0622000	conserved Plasmodium protein, unknown function	null	null	null	null	null	null	null	null	null	null	null	null
PF3D7_0622400	conserved Apicomplexan protein, unknown function	hydrolase activity	null	null	null	null	null	GO:0016787	null	null	null	null	null
PF3D7_0623300	EGF-like membrane protein, putative	calcium ion binding	null	integral to membrane, membrane	protein binding	null	null	GO:0005509	null	GO:0016021, GO:0016020	GO:0005515	null	null
PF3D7_0623700	ATP dependent DEAD-box helicase, putative	ATP-dependent RNA helicase activity	RNA metabolic process	null	ATP binding, helicase activity, nucleic acid binding	null	null	GO:0004004	GO:0016070	null	GO:0005524, GO:0004386, GO:0003676	null	null
PF3D7_0624100	conserved Plasmodium protein, unknown function	null	null	null	null	null	null	null	null	null	null	null	null
PF3D7_0624700	N-acetylglucosaminylphosphatidylinositol deacetylase, putative	N-acetylglucosaminylphosphatidylinositol deacetylase activity	GPI anchor biosynthetic process	membrane	null	null	null	GO:0000225	GO:0006506	GO:0016020	null	null	null
PF3D7_0626100	oxidoreductase, short-chain dehydrogenase family, putative	oxidoreductase activity	metabolic process	membrane	oxidoreductase activity	metabolic process	null	GO:0016491	GO:0008152	GO:0016020	GO:0016491	GO:0008152	null
PF3D7_0626200	conserved Plasmodium protein, unknown function	null	null	null	null	null	null	null	null	null	null	null	null
PF3D7_0626300	3-oxoacyl-acyl-carrier protein synthase I/II (FabB/FabF)	3-oxoacyl-[acyl-carrier-protein] synthase activity, fatty acid synthase activity	fatty acid biosynthetic process	apicoplast	catalytic activity	fatty acid biosynthetic process, metabolic process	null	GO:0004315, GO:0004312	GO:0006633	GO:0020011	GO:0003824	GO:0006633, GO:0008152	null
PF3D7_0626500	conserved Plasmodium protein, unknown function	ATP binding, actin binding, calmodulin binding, motor activity	null	cytoplasm, myosin complex	null	null	null	GO:0005524, GO:0003779, GO:0005516, GO:0003774	null	GO:0005737, GO:0016459	null	null	null
PF3D7_0627200	myosin light chain, putative	calcium ion binding	null	null	null	null	null	GO:0005509	null	null	null	null	null
PF3D7_0627300	E3 ubiquitin-protein ligase RNF5, putative (RNF5)	zinc ion binding	null	null	protein binding, zinc ion binding	null	null	GO:0008270	null	null	GO:0005515, GO:0008270	null	null
PF3D7_0627500	protein DJ-1 (DJ1)	peptidase activity	protein folding, thiamine biosynthetic process	cytosol	null	null	null	GO:0008233	GO:0006457, GO:0009228	GO:0005829	null	null	null
PF3D7_0628700	conserved Plasmodium protein, unknown function	null	null	null	null	null	null	null	null	null	null	null	null
PF3D7_0628800	glutamyl-tRNA(Gln) amidotransferase subunit B, putative (GATB)	glutaminyl-tRNA synthase (glutamine-hydrolyzing) activity	glutamyl-tRNA aminoacylation, translation	apicoplast	ligase activity	null	null	GO:0050567	GO:0006424, GO:0006412	GO:0020011	GO:0016874	null	null
PF3D7_0630800	conserved Plasmodium protein, unknown function	ATP binding, actin binding, calmodulin binding, motor activity	null	cytoplasm, myosin complex	null	null	null	GO:0005524, GO:0003779, GO:0005516, GO:0003774	null	GO:0005737, GO:0016459	null	null	null
PF3D7_0632400	rifin (RIF)	null	antigenic variation, cytoadherence to microvasculature, mediated by symbiont protein, modulation by symbiont of host erythrocyte aggregation	Maurer's cleft, host cell plasma membrane, symbiont-containing vacuole	null	null	null	null	GO:0020033, GO:0020035, GO:0020013	GO:0020036, GO:0020002, GO:0020003	null	null	null
PF3D7_0632700	rifin (RIF)	null	antigenic variation, cytoadherence to microvasculature, mediated by symbiont protein, modulation by symbiont of host erythrocyte aggregation	Maurer's cleft, host cell plasma membrane, symbiont-containing vacuole	null	null	null	null	GO:0020033, GO:0020035, GO:0020013	GO:0020036, GO:0020002, GO:0020003	null	null	null
PF3D7_0701100	rifin (RIF)	null	antigenic variation, cytoadherence to microvasculature, mediated by symbiont protein, modulation by symbiont of host erythrocyte aggregation	Maurer's cleft, host cell plasma membrane, symbiont-containing vacuole	null	null	null	null	GO:0020033, GO:0020035, GO:0020013	GO:0020036, GO:0020002, GO:0020003	null	null	null
PF3D7_0702000	Plasmodium exported protein (hyp12), unknown function	nucleotide binding	null	apicoplast	null	null	null	GO:0000166	null	GO:0020011	null	null	null
PF3D7_0703500	erythrocyte membrane-associated antigen	null	null	membrane	null	null	null	null	null	GO:0016020	null	null	null
PF3D7_0703600	conserved Plasmodium protein, unknown function	null	null	null	null	null	null	null	null	null	null	null	null
PF3D7_0704100	conserved Plasmodium membrane protein, unknown function	GTP binding, GTPase activity, translation initiation factor activity	translation, translational initiation	cytoplasm, intracellular	null	null	null	GO:0005525, GO:0003924, GO:0003743	GO:0006412, GO:0006413	GO:0005737, GO:0005622	null	null	null
PF3D7_0704300	conserved Plasmodium membrane protein, unknown function	ATP binding, actin binding, calmodulin binding, motor activity	null	cytoplasm, myosin complex	null	null	null	GO:0005524, GO:0003779, GO:0005516, GO:0003774	null	GO:0005737, GO:0016459	null	null	null
PF3D7_0705100	conserved Plasmodium protein, unknown function	ATP binding	null	cytoplasm	null	null	null	GO:0005524	null	GO:0005737	null	null	null
PF3D7_0705200	conserved Plasmodium protein, unknown function	null	null	null	null	null	null	null	null	null	null	null	null
PF3D7_0705700	40S ribosomal protein S29, putative	structural constituent of ribosome	translation	intracellular, ribosome	structural constituent of ribosome	translation	intracellular, ribosome	GO:0003735	GO:0006412	GO:0005622, GO:0005840	GO:0003735	GO:0006412	GO:0005622, GO:0005840
PF3D7_0705800	cysteine-rich secretory protein, putative	null	null	null	null	null	null	null	null	null	null	null	null
PF3D7_0706300	conserved Plasmodium protein, unknown function	null	null	null	null	null	null	null	null	null	null	null	null
PF3D7_0708300	EKC/KEOPS complex subunit BUD32 (BUD32)	ATP binding, protein binding, protein serine/threonine kinase activity	protein phosphorylation	EKC/KEOPS complex, cytoplasm	ATP binding, protein kinase activity	protein phosphorylation	null	GO:0005524, GO:0005515, GO:0004674	GO:0006468	GO:0000408, GO:0005737	GO:0005524, GO:0004672	GO:0006468	null
PF3D7_0709050	small nucleolar RNA	null	null	null	null	null	null	null	null	null	null	null	null
PF3D7_0709400	Cg7 protein	null	null	null	null	null	null	null	null	null	null	null	null
PF3D7_0710100	conserved Plasmodium protein, unknown function	ATP binding, four-way junction helicase activity, hydrolase activity, sequence-specific DNA binding	DNA recombination, DNA repair, SOS response, response to DNA damage stimulus	Holliday junction helicase complex, intracellular	null	null	null	GO:0005524, GO:0009378, GO:0016787, GO:0043565	GO:0006310, GO:0006281, GO:0009432, GO:0006974	GO:0009379, GO:0005622	null	null	null
PF3D7_0710500	conserved Plasmodium protein, unknown function	null	null	apicoplast	null	null	null	null	null	GO:0020011	null	null	null
PF3D7_0711200	conserved Plasmodium protein, unknown function	null	null	null	null	null	null	null	null	null	null	null	null
PF3D7_0712600	erythrocyte membrane protein 1, PfEMP1 (VAR)	cell adhesion molecule binding, receptor activity	antigenic variation, cell-cell adhesion, cytoadherence to microvasculature, mediated by symbiont protein, modulation by symbiont of host erythrocyte aggregation, pathogenesis	host cell plasma membrane, infected host cell surface knob, integral to membrane	receptor activity	pathogenesis	integral to membrane	GO:0050839, GO:0004872	GO:0020033, GO:0016337, GO:0020035, GO:0020013, GO:0009405	GO:0020002, GO:0020030, GO:0016021	GO:0004872	GO:0009405	GO:0016021
PF3D7_0712900	erythrocyte membrane protein 1, PfEMP1 (VAR)	cell adhesion molecule binding, receptor activity	antigenic variation, cell-cell adhesion, cytoadherence to microvasculature, mediated by symbiont protein, modulation by symbiont of host erythrocyte aggregation, pathogenesis	host cell plasma membrane, infected host cell surface knob, integral to membrane	receptor activity	pathogenesis	integral to membrane	GO:0050839, GO:0004872	GO:0020033, GO:0016337, GO:0020035, GO:0020013, GO:0009405	GO:0020002, GO:0020030, GO:0016021	GO:0004872	GO:0009405	GO:0016021
PF3D7_0713000	rifin (RIF)	null	antigenic variation, cytoadherence to microvasculature, mediated by symbiont protein, modulation by symbiont of host erythrocyte aggregation	Maurer's cleft, host cell plasma membrane, symbiont-containing vacuole	null	null	null	null	GO:0020033, GO:0020035, GO:0020013	GO:0020036, GO:0020002, GO:0020003	null	null	null
PF3D7_0713100	Pfmc-2TM Maurer's cleft two transmembrane protein (MC-2TM)	null	translocation of peptides or proteins into host	Maurer's cleft, integral to membrane	null	null	null	null	GO:0042000	GO:0020036, GO:0016021	null	null	null
PF3D7_0714300	palmitoyltransferase, putative (DHHC4)	palmitoyltransferase activity, zinc ion binding	protein palmitoylation	endoplasmic reticulum palmitoyltransferase complex	zinc ion binding	null	null	GO:0016409, GO:0008270	GO:0018345	GO:0031211	GO:0008270	null	null
PF3D7_0717000	conserved Plasmodium membrane protein, unknown function	hydrolase activity, transferase activity	null	integral to membrane, membrane	null	null	null	GO:0016787, GO:0016740	null	GO:0016021, GO:0016020	null	null	null
PF3D7_0718400	mitochondrial ribosomal protein S8 precursor, putative	structural constituent of ribosome	translation	mitochondrial small ribosomal subunit, ribosome	structural constituent of ribosome	translation	intracellular, ribosome	GO:0003735	GO:0006412	GO:0005763, GO:0005840	GO:0003735	GO:0006412	GO:0005622, GO:0005840
PF3D7_0718700	conserved Plasmodium membrane protein, unknown function	null	null	null	null	null	null	null	null	null	null	null	null
PF3D7_0719100	conserved Plasmodium protein, unknown function	null	null	membrane	null	null	null	null	null	GO:0016020	null	null	null
PF3D7_0719200	NIMA related kinase 4 (NEK4)	ATP binding, protein serine/threonine kinase activity	protein phosphorylation, signal transduction	null	ATP binding, protein kinase activity, protein tyrosine kinase activity	protein phosphorylation	null	GO:0005524, GO:0004674	GO:0006468, GO:0007165	null	GO:0005524, GO:0004672, GO:0004713	GO:0006468	null
PF3D7_0720300	conserved Plasmodium protein, unknown function	null	null	null	null	null	null	null	null	null	null	null	null
PF3D7_0720500	conserved Plasmodium protein, unknown function	null	null	integral to membrane	null	null	null	null	null	GO:0016021	null	null	null
PF3D7_0720600	conserved Plasmodium protein, unknown function	null	null	cytoplasm	null	null	null	null	null	GO:0005737	null	null	null
PF3D7_0721200	conserved Plasmodium protein, unknown function	null	null	null	null	null	null	null	null	null	null	null	null
PF3D7_0721500	conserved Plasmodium membrane protein, unknown function	null	null	null	null	null	null	null	null	null	null	null	null
PF3D7_0721600	40S ribosomal protein S5, putative	RNA binding, structural constituent of ribosome	translation	cytosolic small ribosomal subunit, small ribosomal subunit	structural constituent of ribosome	translation	small ribosomal subunit	GO:0003723, GO:0003735	GO:0006412	GO:0022627, GO:0015935	GO:0003735	GO:0006412	GO:0015935
PF3D7_0722400	GTP-binding protein, putative	GTP binding	signal transduction	null	GTP binding	null	null	GO:0005525	GO:0007165	null	GO:0005525	null	null
PF3D7_0724000	Rab GTPase activator and protein kinase, putative	ATP binding, MAP kinase activity	protein phosphorylation	null	ATP binding, Rab GTPase activator activity, protein kinase activity	protein phosphorylation, regulation of Rab GTPase activity	intracellular	GO:0005524, GO:0004707	GO:0006468	null	GO:0005524, GO:0005097, GO:0004672	GO:0006468, GO:0032313	GO:0005622
PF3D7_0724900	kinesin-19, putative	ATP binding, microtubule binding, microtubule motor activity	microtubule-based movement, microtubule-based process	kinesin complex	ATP binding, microtubule motor activity	microtubule-based movement	null	GO:0005524, GO:0008017, GO:0003777	GO:0007018, GO:0007017	GO:0005871	GO:0005524, GO:0003777	GO:0007018	null
PF3D7_0726300	DNA mismatch repair protein PMS1, putative (PMS1)	ATP binding, damaged DNA binding, mismatched DNA binding	DNA replication, mismatch repair	mismatch repair complex	ATP binding, mismatched DNA binding	mismatch repair	null	GO:0005524, GO:0003684, GO:0030983	GO:0006260, GO:0006298	GO:0032300	GO:0005524, GO:0030983	GO:0006298	null
PF3D7_0728500	conserved Plasmodium protein, unknown function	null	null	null	null	null	null	null	null	null	null	null	null
PF3D7_0730600	tRNA Valine	null	null	null	null	null	null	null	null	null	null	null	null
PF3D7_0731000	unspecified product	null	null	null	null	null	null	null	null	null	null	null	null
PF3D7_0800400	rifin (RIF)	null	antigenic variation, cytoadherence to microvasculature, mediated by symbiont protein, modulation by symbiont of host erythrocyte aggregation	Maurer's cleft, host cell plasma membrane, symbiont-containing vacuole	null	null	null	null	GO:0020033, GO:0020035, GO:0020013	GO:0020036, GO:0020002, GO:0020003	null	null	null
PF3D7_0800900	Plasmodium exported protein (hyp7), unknown function, pseudogene	ATP binding	null	null	null	null	null	GO:0005524	null	null	null	null	null
PF3D7_0801100	28S ribosomal RNA	null	null	null	null	null	null	null	null	null	null	null	null
PF3D7_0801300	von Willebrand factor A domain-related protein (WARP)	LBD domain binding, cell adhesion molecule binding, heparin binding	cell adhesion	microneme lumen	protein binding	null	null	GO:0050693, GO:0050839, GO:0008201	GO:0007155	GO:0034494	GO:0005515	null	null
PF3D7_0802500	inositol 5-phosphatase, putative	null	null	null	phosphoric ester hydrolase activity	null	null	null	null	null	GO:0042578	null	null
PF3D7_0803700	tubulin gamma chain (g-tub)	GTP binding, GTPase activity, structural constituent of cytoskeleton	cytoplasmic microtubule organization, microtubule cytoskeleton organization, microtubule nucleation, protein polymerization	gamma-tubulin complex, microtubule, microtubule organizing center	GTP binding, GTPase activity	GTP catabolic process, protein polymerization	protein complex	GO:0005525, GO:0003924, GO:0005200	GO:0031122, GO:0000226, GO:0007020, GO:0051258	GO:0000930, GO:0005874, GO:0005815	GO:0005525, GO:0003924	GO:0006184, GO:0051258	GO:0043234
PF3D7_0804900	GTPase-activating protein, putative	GTPase activator activity	null	null	ARF GTPase activator activity, zinc ion binding	regulation of ARF GTPase activity	null	GO:0005096	null	null	GO:0008060, GO:0008270	GO:0032312	null
PF3D7_0806100	conserved Plasmodium protein, unknown function	null	null	null	null	null	null	null	null	null	null	null	null
PF3D7_0807000	gas41 homologue, putative	sequence-specific DNA binding transcription factor activity	regulation of transcription, DNA-dependent	null	null	null	nucleus	GO:0003700	GO:0006355	null	null	null	GO:0005634
PF3D7_0807200	conserved Plasmodium membrane protein, unknown function	null	null	membrane	null	null	null	null	null	GO:0016020	null	null	null
PF3D7_0807400	conserved Plasmodium protein, unknown function	null	null	null	null	null	null	null	null	null	null	null	null
PF3D7_0808800	rifin (RIF)	null	antigenic variation, cytoadherence to microvasculature, mediated by symbiont protein, modulation by symbiont of host erythrocyte aggregation	Maurer's cleft, host cell plasma membrane, symbiont-containing vacuole	null	null	null	null	GO:0020033, GO:0020035, GO:0020013	GO:0020036, GO:0020002, GO:0020003	null	null	null
PF3D7_0809700	RuvB-like helicase 1 (RUVB1)	ATP binding, ATP-dependent 5'-3' DNA helicase activity, ATPase activity, DNA helicase activity	null	null	ATP binding, DNA helicase activity, nucleoside-triphosphatase activity, nucleotide binding	null	null	GO:0005524, GO:0043141, GO:0016887, GO:0003678	null	null	GO:0005524, GO:0003678, GO:0017111, GO:0000166	null	null
PF3D7_0810000	acyl-CoA binding protein, putative	fatty-acyl-CoA binding	null	null	fatty-acyl-CoA binding	null	null	GO:0000062	null	null	GO:0000062	null	null
PF3D7_0810100	apicoplast ribosomal protein L33 precursor, putative	structural constituent of ribosome	translation	intracellular, plastid large ribosomal subunit, ribosome	structural constituent of ribosome	translation	intracellular, ribosome	GO:0003735	GO:0006412	GO:0005622, GO:0000311, GO:0005840	GO:0003735	GO:0006412	GO:0005622, GO:0005840
PF3D7_0810700	conserved Plasmodium protein, unknown function	metal ion binding	null	null	null	null	null	GO:0046872	null	null	null	null	null
PF3D7_0811700	conserved Plasmodium protein, unknown function	null	null	null	null	null	null	null	null	null	null	null	null
PF3D7_0811800	conserved Plasmodium protein, unknown function	null	null	cytoplasm	null	null	null	null	null	GO:0005737	null	null	null
PF3D7_0813400	conserved Plasmodium protein, unknown function	nucleotide binding	null	nucleus	null	null	null	GO:0000166	null	GO:0005634	null	null	null
PF3D7_0813700	ABC transporter F family member 1, putative (ABCF1)	ATP binding, ATPase activity	null	apicoplast	ATP binding, ATPase activity, nucleoside-triphosphatase activity, nucleotide binding	null	null	GO:0005524, GO:0016887	null	GO:0020011	GO:0005524, GO:0016887, GO:0017111, GO:0000166	null	null
PF3D7_0813800	GDP-mannose 4,6-dehydratase (GMD)	GDP-mannose 4,6-dehydratase activity	GDP-mannose metabolic process, fucose metabolic process	cytoplasm	catalytic activity, coenzyme binding	GDP-mannose metabolic process, cellular metabolic process	intracellular	GO:0008446	GO:0019673, GO:0006004	GO:0005737	GO:0003824, GO:0050662	GO:0019673, GO:0044237	GO:0005622
PF3D7_0814500	conserved Plasmodium protein, unknown function	null	null	null	null	null	null	null	null	null	null	null	null
PF3D7_0815700	ubiquitin (Ub)	ATPase activity	ER-associated protein catabolic process, regulation of cell cycle process	apicoplast	protein binding	null	null	GO:0016887	GO:0030433, GO:0010564	GO:0020011	GO:0005515	null	null
PF3D7_0816300	conserved Plasmodium protein, unknown function	null	null	cytoplasm	null	null	null	null	null	GO:0005737	null	null	null
PF3D7_0816700	trafficking protein particle complex subunit 2-like protein, putative (TRAPPC2L)	null	ER to Golgi vesicle-mediated transport	Golgi apparatus, endoplasmic reticulum, intracellular	null	ER to Golgi vesicle-mediated transport, transport	intracellular	null	GO:0006888	GO:0005794, GO:0005783, GO:0005622	null	GO:0006888, GO:0006810	GO:0005622
PF3D7_0816800	meiotic recombination protein DMC1, putative (DMC1)	ATP binding, DNA binding, DNA-dependent ATPase activity	DNA repair, reciprocal meiotic recombination	condensed nuclear chromosome, nucleus	ATP binding, DNA binding, DNA-dependent ATPase activity, nucleotide binding	DNA metabolic process, reciprocal meiotic recombination	nucleus	GO:0005524, GO:0003677, GO:0008094	GO:0006281, GO:0007131	GO:0000794, GO:0005634	GO:0005524, GO:0003677, GO:0008094, GO:0000166	GO:0006259, GO:0007131	GO:0005634
PF3D7_0818300	dynactin subunit 6, putative	acyl-[acyl-carrier-protein]-UDP-N-acetylglucosamine O-acyltransferase activity	lipid A biosynthetic process, lipid biosynthetic process	cytoplasm, dynactin complex	transferase activity	null	null	GO:0008780	GO:0009245, GO:0008610	GO:0005737, GO:0005869	GO:0016740	null	null
PF3D7_0818900	heat shock protein 70 (HSP70)	ATPase activity, heat shock protein binding, protein binding	response to heat, response to unfolded protein	cytoplasm, nucleus	null	null	null	GO:0016887, GO:0031072, GO:0005515	GO:0009408, GO:0006986	GO:0005737, GO:0005634	null	null	null
PF3D7_0819600	conserved Plasmodium protein, unknown function	null	null	membrane	protein binding	null	null	null	null	GO:0016020	GO:0005515	null	null
PF3D7_0819700	conserved Plasmodium protein, unknown function	null	null	apicoplast, nucleus	null	null	null	null	null	GO:0020011, GO:0005634	null	null	null
PF3D7_0820400	conserved Plasmodium protein, unknown function	null	null	cytoplasm	null	null	null	null	null	GO:0005737	null	null	null
PF3D7_0820600	conserved Plasmodium membrane protein, unknown function	null	null	membrane	null	null	null	null	null	GO:0016020	null	null	null
PF3D7_0820900	conserved Plasmodium protein, unknown function	RNA binding, catalytic activity	null	integral to membrane, plasma membrane	null	null	null	GO:0003723, GO:0003824	null	GO:0016021, GO:0005886	null	null	null
PF3D7_0821400	conserved Plasmodium protein, unknown function	null	null	cytoplasm	null	null	null	null	null	GO:0005737	null	null	null
PF3D7_0821600	clp1-related protein, putative	null	null	null	null	null	null	null	null	null	null	null	null
PF3D7_0821900	conserved Plasmodium protein, unknown function	ATP binding, metal ion binding	null	null	null	null	null	GO:0005524, GO:0046872	null	null	null	null	null
PF3D7_0822300	small nuclear ribonucleoprotein G, putative (SNRPG)	null	RNA splicing, via transesterification reactions	small nucleolar ribonucleoprotein complex	null	null	null	null	GO:0000375	GO:0005732	null	null	null
PF3D7_0822900	conserved Plasmodium protein, unknown function	null	null	nucleus	null	null	null	null	null	GO:0005634	null	null	null
PF3D7_0823100	RWD domain-containing protein, putative	null	null	null	protein binding	null	null	null	null	null	GO:0005515	null	null
PF3D7_0823600	lipoate-protein ligase B (LipB)	lipoate-protein ligase activity, octanoyltransferase activity	cellular protein modification process, lipoate biosynthetic process	apicoplast, cytoplasm	catalytic activity	cellular protein modification process	null	GO:0016979, GO:0016415	GO:0006464, GO:0009107	GO:0020011, GO:0005737	GO:0003824	GO:0006464	null
PF3D7_0824200	conserved Plasmodium protein, unknown function	nucleotide binding	null	cytoplasm	null	null	null	GO:0000166	null	GO:0005737	null	null	null
PF3D7_0824300	GTP-binding protein, putative	GTP binding, GTPase activity, magnesium ion binding	null	null	GTP binding	null	null	GO:0005525, GO:0003924, GO:0000287	null	null	GO:0005525	null	null
PF3D7_0824800	conserved Plasmodium membrane protein, unknown function	hydrolase activity	null	integral to membrane, membrane	null	null	null	GO:0016787	null	GO:0016021, GO:0016020	null	null	null
PF3D7_0824900	conserved Plasmodium protein, unknown function	null	null	null	null	null	null	null	null	null	null	null	null
PF3D7_0825400	conserved Plasmodium protein, unknown function	null	null	null	null	null	null	null	null	null	null	null	null
PF3D7_0827800	SET domain protein, putative (SET3)	null	null	nuclear periphery	protein binding	null	null	null	null	GO:0034399	GO:0005515	null	null
PF3D7_0828200	leucine--tRNA ligase, putative	ATP binding, aminoacyl-tRNA editing activity, leucine-tRNA ligase activity	leucyl-tRNA aminoacylation, translation	apicoplast	ATP binding, aminoacyl-tRNA ligase activity, nucleotide binding	tRNA aminoacylation for protein translation	cytoplasm	GO:0005524, GO:0002161, GO:0004823	GO:0006429, GO:0006412	GO:0020011	GO:0005524, GO:0004812, GO:0000166	GO:0006418	GO:0005737
PF3D7_0828300	conserved Plasmodium protein, unknown function	ATP binding	null	membrane, nucleus	null	null	null	GO:0005524	null	GO:0016020, GO:0005634	null	null	null
PF3D7_0828700	conserved Plasmodium protein, unknown function	ATP binding, actin binding, motor activity	null	cytoplasm, myosin complex	null	null	null	GO:0005524, GO:0003779, GO:0003774	null	GO:0005737, GO:0016459	null	null	null
PF3D7_0829400	prolyl 4-hydroxylase subunit alpha, putative	L-ascorbic acid binding, iron ion binding, procollagen-proline 4-dioxygenase activity	oxidation-reduction process, protein metabolic process	endoplasmic reticulum, endoplasmic reticulum lumen	L-ascorbic acid binding, iron ion binding	oxidation-reduction process	null	GO:0031418, GO:0005506, GO:0004656	GO:0055114, GO:0019538	GO:0005783, GO:0005788	GO:0031418, GO:0005506	GO:0055114	null
PF3D7_0830900	Plasmodium exported protein, unknown function	null	null	apicoplast	null	null	null	null	null	GO:0020011	null	null	null
PF3D7_0831600	cytoadherence linked asexual protein 8 (CLAG8)	null	null	null	null	null	null	null	null	null	null	null	null
PF3D7_0831700	heat shock protein 70 (HSP70-x)	heat shock protein binding	null	host cell cytoplasm, symbiont-containing vacuole	null	null	null	GO:0031072	null	GO:0030430, GO:0020003	null	null	null
PF3D7_0831800	histidine-rich protein II (HRPII)	null	heme catabolic process	food vacuole	null	null	null	null	GO:0042167	GO:0020020	null	null	null
PF3D7_0900600	rifin (RIF)	null	antigenic variation, cytoadherence to microvasculature, mediated by symbiont protein, modulation by symbiont of host erythrocyte aggregation	Maurer's cleft, host cell plasma membrane, symbiont-containing vacuole	null	null	null	null	GO:0020033, GO:0020035, GO:0020013	GO:0020036, GO:0020002, GO:0020003	null	null	null
PF3D7_0900700	rifin (RIF)	null	antigenic variation, cytoadherence to microvasculature, mediated by symbiont protein, modulation by symbiont of host erythrocyte aggregation	Maurer's cleft, host cell plasma membrane, symbiont-containing vacuole	null	null	null	null	GO:0020033, GO:0020035, GO:0020013	GO:0020036, GO:0020002, GO:0020003	null	null	null
PF3D7_0901700	Plasmodium exported protein (hyp5), unknown function	null	null	integral to membrane, membrane	null	null	null	null	null	GO:0016021, GO:0016020	null	null	null
PF3D7_0902400	serine/threonine protein kinase, FIKK family (FIKK9.5)	ATP binding, protein kinase activity	protein phosphorylation	null	ATP binding, protein kinase activity	protein phosphorylation	null	GO:0005524, GO:0004672	GO:0006468	null	GO:0005524, GO:0004672	GO:0006468	null
PF3D7_0902900	conserved Plasmodium protein, unknown function	null	null	apicoplast	null	null	null	null	null	GO:0020011	null	null	null
PF3D7_0903300	conserved Plasmodium membrane protein, unknown function	GTP binding, GTPase activity, translation initiation factor activity	small GTPase mediated signal transduction, translation, translational initiation	cytoplasm, intracellular	null	null	null	GO:0005525, GO:0003924, GO:0003743	GO:0007264, GO:0006412, GO:0006413	GO:0005737, GO:0005622	null	null	null
PF3D7_0905200	mitochondrial carrier protein, putative	null	null	null	null	null	null	null	null	null	null	null	null
PF3D7_0905400	high molecular weight rhoptry protein 3 (RhopH3)	protein binding	entry into host cell	rhoptry	null	null	null	GO:0005515	GO:0030260	GO:0020008	null	null	null
PF3D7_0905600	WD repeat-containing protein 66, putative (WDR66)	null	null	cytoplasm	protein binding	null	null	null	null	GO:0005737	GO:0005515	null	null
PF3D7_0906500	arginase	metal ion binding	null	null	metal ion binding	null	null	GO:0046872	null	null	GO:0046872	null	null
PF3D7_0908400	conserved Plasmodium protein, unknown function	null	null	apicoplast	null	null	null	null	null	GO:0020011	null	null	null
PF3D7_0908700	tRNA pseudouridine synthase, putative	RNA binding, pseudouridine synthase activity	pseudouridine synthesis	null	RNA binding, pseudouridine synthase activity	RNA modification, pseudouridine synthesis	null	GO:0003723, GO:0009982	GO:0001522	null	GO:0003723, GO:0009982	GO:0009451, GO:0001522	null
PF3D7_0908800	transporter, putative	null	transmembrane transport	null	null	null	null	null	GO:0055085	null	null	null	null
PF3D7_0908900	conserved Plasmodium protein, unknown function	extracellular matrix structural constituent	cell adhesion, phosphate ion transport	collagen, cytoplasm, extracellular region	null	null	null	GO:0005201	GO:0007155, GO:0006817	GO:0005581, GO:0005737, GO:0005576	null	null	null
PF3D7_0909600	conserved Plasmodium protein, unknown function	null	null	cytoplasm	null	null	null	null	null	GO:0005737	null	null	null
PF3D7_0910200	conserved Plasmodium protein, unknown function	null	null	nucleus	null	null	null	null	null	GO:0005634	null	null	null
PF3D7_0910300	conserved Plasmodium protein, unknown function	null	null	null	null	null	null	null	null	null	null	null	null
PF3D7_0910400	selenide water dikinase, putative	null	null	null	catalytic activity	null	null	null	null	null	GO:0003824	null	null
PF3D7_0912200	conserved Plasmodium membrane protein, unknown function	null	null	integral to membrane, membrane	null	null	null	null	null	GO:0016021, GO:0016020	null	null	null
PF3D7_0912700	conserved Plasmodium protein, unknown function	null	null	null	null	null	null	null	null	null	null	null	null
PF3D7_0913000	conserved protein, unknown function	null	null	null	null	null	null	null	null	null	null	null	null
PF3D7_0913300	conserved Plasmodium protein, unknown function	NAD+ kinase activity, metal ion binding	metabolic process	cytoplasm	NAD+ kinase activity	metabolic process	null	GO:0003951, GO:0046872	GO:0008152	GO:0005737	GO:0003951	GO:0008152	null
PF3D7_0913400	conserved Plasmodium protein, unknown function	translation elongation factor activity	translation, translational elongation	cytoplasm	translation elongation factor activity	translational elongation	null	GO:0003746	GO:0006412, GO:0006414	GO:0005737	GO:0003746	GO:0006414	null
PF3D7_0913500	protease, putative	null	null	apicoplast, membrane	null	null	membrane	null	null	GO:0020011, GO:0016020	null	null	GO:0016020
PF3D7_0915200	ribonuclease H2 subunit C, putative	null	null	null	null	null	null	null	null	null	null	null	null
PF3D7_0915900	conserved Plasmodium protein, unknown function	null	null	membrane	null	null	null	null	null	GO:0016020	null	null	null
PF3D7_0916000	sugar transporter, putative	null	transmembrane transport	integral to membrane	null	transmembrane transport	integral to membrane	null	GO:0055085	GO:0016021	null	GO:0055085	GO:0016021
PF3D7_0916200	conserved Plasmodium protein, unknown function	transferase activity	null	cytoplasm	null	null	null	GO:0016740	null	GO:0005737	null	null	null
PF3D7_0916300	conserved Plasmodium protein, unknown function	null	null	integral to membrane, membrane	null	null	null	null	null	GO:0016021, GO:0016020	null	null	null
PF3D7_0917000	conserved Plasmodium protein, unknown function	ATP binding	null	null	binding	null	null	GO:0005524	null	null	GO:0005488	null	null
PF3D7_0917100	N-glycosylase/DNA lyase, putative (OGG1)	damaged DNA binding, oxidized purine nucleobase lesion DNA N-glycosylase activity	base-excision repair, nucleotide-excision repair	null	catalytic activity, damaged DNA binding, oxidized purine nucleobase lesion DNA N-glycosylase activity	DNA repair, base-excision repair, nucleotide-excision repair	null	GO:0003684, GO:0008534	GO:0006284, GO:0006289	null	GO:0003824, GO:0003684, GO:0008534	GO:0006281, GO:0006284, GO:0006289	null
PF3D7_0917900	heat shock protein 70 (HSP70-2)	null	null	endoplasmic reticulum	null	null	null	null	null	GO:0005783	null	null	null
PF3D7_0918200	50S ribosomal protein L3, apicoplast, putative	structural constituent of ribosome	translation	intracellular, ribosome	structural constituent of ribosome	translation	intracellular, ribosome	GO:0003735	GO:0006412	GO:0005622, GO:0005840	GO:0003735	GO:0006412	GO:0005622, GO:0005840
PF3D7_0918500	telomerase RNA (TR)	null	null	null	null	null	null	null	null	null	null	null	null
PF3D7_0919100	DnaJ protein, putative	null	null	null	heat shock protein binding	null	null	null	null	null	GO:0031072	null	null
PF3D7_0919500	sugar transporter, putative	transmembrane transporter activity	transmembrane transport	integral to membrane	transmembrane transporter activity	transmembrane transport	integral to membrane	GO:0022857	GO:0055085	GO:0016021	GO:0022857	GO:0055085	GO:0016021
PF3D7_0921100	conserved Plasmodium protein, unknown function	null	null	null	null	null	null	null	null	null	null	null	null
PF3D7_0921200	conserved Plasmodium membrane protein, unknown function	null	null	null	null	null	null	null	null	null	null	null	null
PF3D7_0921600	tetratricopeptide repeat family protein, putative	null	null	null	protein binding	null	null	null	null	null	GO:0005515	null	null
PF3D7_0923100	OTU-like cysteine protease, putative	null	null	null	null	null	null	null	null	null	null	null	null
PF3D7_0923300	perforin-like protein 3 (PLP3)	null	entry into host cell	microneme	null	null	null	null	GO:0030260	GO:0020009	null	null	null
PF3D7_0924500	conserved Plasmodium membrane protein, unknown function	null	null	extracellular region	null	null	null	null	null	GO:0005576	null	null	null
PF3D7_0925300	proline--tRNA ligase, putative (aPRS)	ATP binding, proline-tRNA ligase activity	prolyl-tRNA aminoacylation	apicoplast, cytoplasm	ATP binding, aminoacyl-tRNA ligase activity, nucleotide binding	tRNA aminoacylation for protein translation	cytoplasm	GO:0005524, GO:0004827	GO:0006433	GO:0020011, GO:0005737	GO:0005524, GO:0004812, GO:0000166	GO:0006418	GO:0005737
PF3D7_0925900	conserved Plasmodium protein, unknown function	null	null	null	null	null	null	null	null	null	null	null	null
PF3D7_0926400	monocarboxylate transporter, putative	monocarboxylic acid transmembrane transporter activity	monocarboxylic acid transport, transmembrane transport	integral to membrane	null	transmembrane transport	integral to membrane	GO:0008028	GO:0015718, GO:0055085	GO:0016021	null	GO:0055085	GO:0016021
PF3D7_0927400	conserved Plasmodium protein, unknown function	null	null	null	null	null	null	null	null	null	null	null	null
PF3D7_0927800	cytochrome c oxidase subunit 5B, putative (COX5B)	cytochrome-c oxidase activity	null	mitochondrial envelope	cytochrome-c oxidase activity	null	mitochondrial envelope	GO:0004129	null	GO:0005740	GO:0004129	null	GO:0005740
PF3D7_0928400	conserved Plasmodium membrane protein, unknown function	null	null	integral to membrane, membrane	null	null	null	null	null	GO:0016021, GO:0016020	null	null	null
PF3D7_0928600	conserved Plasmodium protein, unknown function	null	null	null	null	null	null	null	null	null	null	null	null
PF3D7_0928700	conserved Plasmodium protein, unknown function	null	null	null	null	null	null	null	null	null	null	null	null
PF3D7_0928900	guanylate kinase (GK)	guanylate kinase activity, nucleoside kinase activity	dGDP phosphorylation, phosphorylation	null	guanylate kinase activity, protein binding	purine nucleotide metabolic process	null	GO:0004385, GO:0019206	GO:0006186, GO:0016310	null	GO:0004385, GO:0005515	GO:0006163	null
PF3D7_0930500	diacylglycerol kinase, putative (DGK1)	diacylglycerol kinase activity	intracellular signal transduction, protein kinase C-activating G-protein coupled receptor signaling pathway	apicoplast	diacylglycerol kinase activity	intracellular signal transduction, protein kinase C-activating G-protein coupled receptor signaling pathway	null	GO:0004143	GO:0035556, GO:0007205	GO:0020011	GO:0004143	GO:0035556, GO:0007205	null
PF3D7_0931500	conserved Plasmodium protein, unknown function	null	null	apicoplast	null	null	null	null	null	GO:0020011	null	null	null
PF3D7_0933200	calcyclin binding protein, putative	null	null	null	null	null	null	null	null	null	null	null	null
PF3D7_0933800	delta tubulin, putative	GTP binding, GTPase activity, structural constituent of cytoskeleton	microtubule-based process, protein polymerization	microtubule, protein complex	GTP binding, GTPase activity	GTP catabolic process, protein polymerization	protein complex	GO:0005525, GO:0003924, GO:0005200	GO:0007017, GO:0051258	GO:0005874, GO:0043234	GO:0005525, GO:0003924	GO:0006184, GO:0051258	GO:0043234
PF3D7_0934400	transcription factor with AP2 domain(s), putative (ApiAP2)	sequence-specific DNA binding transcription factor activity	regulation of transcription, DNA-dependent	null	sequence-specific DNA binding transcription factor activity	null	null	GO:0003700	GO:0006355	null	GO:0003700	null	null
PF3D7_0934600	conserved Plasmodium protein, unknown function	structural constituent of ribosome	translation	ribosome	null	null	null	GO:0003735	GO:0006412	GO:0005840	null	null	null
PF3D7_0934800	cAMP-dependent protein kinase catalytic subunit (PKAc)	ATP binding, protein binding, protein serine/threonine kinase activity	cell differentiation, protein phosphorylation	null	ATP binding, protein kinase activity, protein serine/threonine kinase activity, protein tyrosine kinase activity	protein phosphorylation	null	GO:0005524, GO:0005515, GO:0004674	GO:0030154, GO:0006468	null	GO:0005524, GO:0004672, GO:0004674, GO:0004713	GO:0006468	null
PF3D7_0936300	ring-exported protein 3 (REX3)	null	null	host cell cytoplasm	null	null	null	null	null	GO:0030430	null	null	null
PF3D7_0936800	Plasmodium exported protein (PHISTc), unknown function	null	null	Maurer's cleft, host cell cytosol, host cell plasma membrane	null	null	null	null	null	GO:0020036, GO:0044164, GO:0020002	null	null	null
PF3D7_0937700	rifin (RIF)	null	antigenic variation, cytoadherence to microvasculature, mediated by symbiont protein, modulation by symbiont of host erythrocyte aggregation	Maurer's cleft, host cell plasma membrane, symbiont-containing vacuole	null	null	null	null	GO:0020033, GO:0020035, GO:0020013	GO:0020036, GO:0020002, GO:0020003	null	null	null
PF3D7_1000200	rifin (RIF)	null	antigenic variation, cytoadherence to microvasculature, mediated by symbiont protein, modulation by symbiont of host erythrocyte aggregation	Maurer's cleft, host cell plasma membrane, symbiont-containing vacuole	null	null	null	null	GO:0020033, GO:0020035, GO:0020013	GO:0020036, GO:0020002, GO:0020003	null	null	null
PF3D7_1000700	Plasmodium exported protein (PHISTa), unknown function, pseudogene	null	null	null	null	null	null	null	null	null	null	null	null
PF3D7_1001500	early transcribed membrane protein 10.1 (ETRAMP10)	null	null	symbiont-containing vacuole membrane	null	null	null	null	null	GO:0020005	null	null	null
PF3D7_1002500	conserved Plasmodium protein, unknown function	null	null	null	thiol oxidase activity	oxidation-reduction process	null	null	null	null	GO:0016972	GO:0055114	null
PF3D7_1003200	conserved Plasmodium protein, unknown function	null	rRNA processing	apicoplast, cytoplasm, membrane	null	rRNA processing	null	null	GO:0006364	GO:0020011, GO:0005737, GO:0016020	null	GO:0006364	null
PF3D7_1004200	WD repeat-containing protein, putative	null	transport	cytoplasm, membrane	protein binding	null	null	null	GO:0006810	GO:0005737, GO:0016020	GO:0005515	null	null
PF3D7_1004700	conserved Plasmodium protein, unknown function	null	null	membrane	null	null	null	null	null	GO:0016020	null	null	null
PF3D7_1004800	ADP/ATP carrier protein, putative	ATP:ADP antiporter activity	transmembrane transport	mitochondrial inner membrane, mitochondrion	null	null	null	GO:0005471	GO:0055085	GO:0005743, GO:0005739	null	null	null
PF3D7_1005000	methionine--tRNA ligase, putative (MRSapi)	ATP binding, methionine-tRNA ligase activity	methionyl-tRNA aminoacylation	apicoplast, cytoplasm	ATP binding, aminoacyl-tRNA ligase activity, nucleotide binding	tRNA aminoacylation for protein translation	cytoplasm	GO:0005524, GO:0004825	GO:0006431	GO:0020011, GO:0005737	GO:0005524, GO:0004812, GO:0000166	GO:0006418	GO:0005737
PF3D7_1005200	conserved Plasmodium protein, unknown function	null	null	null	null	null	null	null	null	null	null	null	null
PF3D7_1005700	DnaJ protein, putative	metalloendopeptidase activity	proteolysis	null	metalloendopeptidase activity	proteolysis	null	GO:0004222	GO:0006508	null	GO:0004222	GO:0006508	null
PF3D7_1006200	DNA/RNA-binding protein Alba 3 (ALBA3)	DNA binding, RNA binding, protein binding	null	nucleus	nucleic acid binding	null	null	GO:0003677, GO:0003723, GO:0005515	null	GO:0005634	GO:0003676	null	null
PF3D7_1006300	conserved Plasmodium protein, unknown function	null	null	null	null	null	null	null	null	null	null	null	null
PF3D7_1006500	conserved Plasmodium protein, unknown function	null	null	null	null	null	null	null	null	null	null	null	null
PF3D7_1006900	PPPDE peptidase, putative	null	null	null	null	null	null	null	null	null	null	null	null
PF3D7_1007100	conserved Plasmodium protein, unknown function	null	null	null	null	null	null	null	null	null	null	null	null
PF3D7_1007700	transcription factor with AP2 domain(s) (ApiAP2)	sequence-specific DNA binding transcription factor activity	regulation of transcription, DNA-dependent	null	sequence-specific DNA binding transcription factor activity	null	null	GO:0003700	GO:0006355	null	GO:0003700	null	null
PF3D7_1009900	conserved Plasmodium protein, unknown function	null	null	membrane	null	null	null	null	null	GO:0016020	null	null	null
PF3D7_1010000	ribosomal protein L43, mitochondrial, putative	null	null	mitochondrion	null	null	null	null	null	GO:0005739	null	null	null
PF3D7_1010100	conserved Plasmodium protein, unknown function	null	null	apicoplast	null	null	null	null	null	GO:0020011	null	null	null
PF3D7_1010400	conserved Plasmodium protein, unknown function	null	null	null	null	null	null	null	null	null	null	null	null
PF3D7_1011900	heme oxygenase (HO)	ATP binding, heme oxygenase (decyclizing) activity	heme oxidation, oxidation-reduction process	apicoplast	heme oxygenase (decyclizing) activity	heme oxidation, oxidation-reduction process	null	GO:0005524, GO:0004392	GO:0006788, GO:0055114	GO:0020011	GO:0004392	GO:0006788, GO:0055114	null
PF3D7_1012400	hypoxanthine-guanine phosphoribosyltransferase (HGPRT)	hypoxanthine phosphoribosyltransferase activity	purine ribonucleoside salvage	cytoplasm	hypoxanthine phosphoribosyltransferase activity	nucleoside metabolic process, purine ribonucleoside salvage	cytoplasm	GO:0004422	GO:0006166	GO:0005737	GO:0004422	GO:0009116, GO:0006166	GO:0005737
PF3D7_1012500	phosphoglucomutase, putative	intramolecular transferase activity, phosphotransferases, magnesium ion binding	carbohydrate metabolic process, organic substance metabolic process	null	null	carbohydrate metabolic process	null	GO:0016868, GO:0000287	GO:0005975, GO:0071704	null	null	GO:0005975	null
PF3D7_1013600	conserved Plasmodium protein, unknown function	null	null	cytoplasm	null	null	null	null	null	GO:0005737	null	null	null
PF3D7_1014500	conserved Plasmodium protein, unknown function	null	null	membrane	null	null	null	null	null	GO:0016020	null	null	null
PF3D7_1016200	conserved Plasmodium protein, unknown function	GTPase activator activity, protein heterodimerization activity	regulation of GTPase activity	cytoplasm, soluble fraction	null	null	null	GO:0005096, GO:0046982	GO:0043087	GO:0005737, GO:0005625	null	null	null
PF3D7_1017200	enoyl-CoA hydratase-related protein, putative	3-hydroxyacyl-CoA dehydrogenase activity, 3-hydroxybutyryl-CoA epimerase activity, coenzyme binding, enoyl-CoA hydratase activity	fatty acid metabolic process, lipid catabolic process	membrane	null	null	null	GO:0003857, GO:0008692, GO:0050662, GO:0004300	GO:0006631, GO:0016042	GO:0016020	null	null	null
PF3D7_1017400	phosphomannomutase, putative (PMM)	phosphomannomutase activity	GDP-mannose biosynthetic process	cytoplasm	catalytic activity, phosphomannomutase activity	mannose biosynthetic process, metabolic process	cytoplasm	GO:0004615	GO:0009298	GO:0005737	GO:0003824, GO:0004615	GO:0019307, GO:0008152	GO:0005737
PF3D7_1017500	conserved Plasmodium protein, unknown function	null	null	null	null	null	null	null	null	null	null	null	null
PF3D7_1017600	conserved Plasmodium protein, unknown function	null	null	null	null	null	null	null	null	null	null	null	null
PF3D7_1017800	conserved Plasmodium protein, unknown function	nucleotide binding	null	cytoplasm, membrane	null	null	null	GO:0000166	null	GO:0005737, GO:0016020	null	null	null
PF3D7_1018400	conserved Plasmodium protein, unknown function	null	null	null	null	null	null	null	null	null	null	null	null
PF3D7_1018500	PHF5-like protein, putative	null	null	null	null	null	null	null	null	null	null	null	null
PF3D7_1018900	conserved Plasmodium protein, unknown function	null	null	null	null	null	null	null	null	null	null	null	null
PF3D7_1019800	tRNA methyltransferase, putative	transferase activity	tRNA processing	null	transferase activity	tRNA processing	cytoplasm	GO:0016740	GO:0008033	null	GO:0016740	GO:0008033	GO:0005737
PF3D7_1020000	large subunit rRNA processing RRM protein, putative	nucleic acid binding	null	null	nucleic acid binding	null	null	GO:0003676	null	null	GO:0003676	null	null
PF3D7_1020200	conserved Plasmodium protein, unknown function	null	null	membrane	null	null	null	null	null	GO:0016020	null	null	null
PF3D7_1021400	endomembrane protein 70, putative	null	null	integral to membrane	null	null	integral to membrane	null	null	GO:0016021	null	null	GO:0016021
PF3D7_1021600	deoxyribose-phosphate aldolase, putative	deoxyribose-phosphate aldolase activity	deoxyribonucleotide catabolic process, pentose-phosphate shunt	cytoplasm	deoxyribose-phosphate aldolase activity, lyase activity	deoxyribonucleotide catabolic process	cytoplasm	GO:0004139	GO:0009264, GO:0006098	GO:0005737	GO:0004139, GO:0016829	GO:0009264	GO:0005737
PF3D7_1021900	conserved Plasmodium protein (10b antigen), unknown function	null	null	null	protein binding	null	null	null	null	null	GO:0005515	null	null
PF3D7_1022700	phospholipid scramblase, putative	phospholipid scramblase activity	phospholipid scrambling	null	null	null	null	GO:0017128	GO:0017121	null	null	null	null
PF3D7_1023300	conserved Plasmodium protein, unknown function	null	null	membrane	null	null	null	null	null	GO:0016020	null	null	null
PF3D7_1023500	conserved Plasmodium protein, unknown function	null	null	null	null	null	null	null	null	null	null	null	null
PF3D7_1023700	conserved Plasmodium protein, unknown function	ATP binding, zinc ion binding	null	cytoplasm	null	null	null	GO:0005524, GO:0008270	null	GO:0005737	null	null	null
PF3D7_1024100	conserved Plasmodium protein, unknown function	null	null	cytoplasm, nucleus	null	null	null	null	null	GO:0005737, GO:0005634	null	null	null
PF3D7_1024800	conserved Plasmodium protein, unknown function	hydrolase activity	null	integral to membrane, symbiont-containing vacuole membrane	null	null	null	GO:0016787	null	GO:0016021, GO:0020005	null	null	null
PF3D7_1025500	conserved Plasmodium protein, unknown function	ATP binding, ATPase activity, microtubule motor activity	microtubule-based movement	cilium, cytoplasm, dynein complex, membrane, microtubule	null	null	null	GO:0005524, GO:0016887, GO:0003777	GO:0007018	GO:0005929, GO:0005737, GO:0030286, GO:0016020, GO:0005874	null	null	null
PF3D7_1026300	conserved Plasmodium protein, unknown function	null	phosphate ion transport	apicoplast, cytoplasm	null	null	null	null	GO:0006817	GO:0020011, GO:0005737	null	null	null
PF3D7_1027600	topoisomerase, putative	ATP binding, DNA binding, catalytic activity	DNA catabolic process, endonucleolytic	chromosome	ATP binding, DNA binding, catalytic activity	DNA metabolic process	chromosome	GO:0005524, GO:0003677, GO:0003824	GO:0000737	GO:0005694	GO:0005524, GO:0003677, GO:0003824	GO:0006259	GO:0005694
PF3D7_1027800	60S ribosomal protein L3 (RPL3)	structural constituent of ribosome	translation	cytosolic large ribosomal subunit, intracellular, ribosome	structural constituent of ribosome	translation	intracellular, ribosome	GO:0003735	GO:0006412	GO:0022625, GO:0005622, GO:0005840	GO:0003735	GO:0006412	GO:0005622, GO:0005840
PF3D7_1027900	palmitoyltransferase, putative (DHHC10)	palmitoyltransferase activity, zinc ion binding	protein palmitoylation	membrane	zinc ion binding	null	null	GO:0016409, GO:0008270	GO:0018345	GO:0016020	GO:0008270	null	null
PF3D7_1028600	conserved Plasmodium protein, unknown function	null	null	null	null	null	null	null	null	null	null	null	null
PF3D7_1029200	WD repeat-containing protein, putative	null	transport	cytoplasm, microtubule	protein binding	null	null	null	GO:0006810	GO:0005737, GO:0005874	GO:0005515	null	null
PF3D7_1030000	transcription elongation factor SPT4, putative (SPT4)	chromatin binding, sequence-specific DNA binding transcription factor activity	transcription, DNA-dependent	null	zinc ion binding	null	nucleus	GO:0003682, GO:0003700	GO:0006351	null	GO:0008270	null	GO:0005634
PF3D7_1030300	conserved Plasmodium protein, unknown function	GTP binding, GTPase activity, translation initiation factor activity	translation, translational initiation	cytoplasm, intracellular	null	null	null	GO:0005525, GO:0003924, GO:0003743	GO:0006412, GO:0006413	GO:0005737, GO:0005622	null	null	null
PF3D7_1030900	28 kDa ookinete surface protein (P28)	null	null	cell surface, membrane	protein binding	null	cell surface, membrane	null	null	GO:0009986, GO:0016020	GO:0005515	null	GO:0009986, GO:0016020
PF3D7_1031000	25 kDa ookinete surface antigen precursor (Pfs25)	null	null	anchored to plasma membrane, cell surface, plasma membrane	protein binding	null	cell surface, membrane	null	null	GO:0046658, GO:0009986, GO:0005886	GO:0005515	null	GO:0009986, GO:0016020
PF3D7_1031200	MORN repeat-containing protein 1 (MORN1)	null	null	null	null	null	null	null	null	null	null	null	null
PF3D7_1032200	conserved Plasmodium protein, unknown function	null	null	null	null	null	null	null	null	null	null	null	null
PF3D7_1032400	phosphatidylinositol N-acetylglucosaminyltransferase subunit A, putative (PIGA)	catalytic activity	GPI anchor biosynthetic process	endoplasmic reticulum, membrane	null	GPI anchor biosynthetic process, biosynthetic process	null	GO:0003824	GO:0006506	GO:0005783, GO:0016020	null	GO:0006506, GO:0009058	null
PF3D7_1032600	conserved protein, unknown function	null	null	integral to membrane, membrane	null	null	null	null	null	GO:0016021, GO:0016020	null	null	null
PF3D7_1033100	S-adenosylmethionine decarboxylase/ornithine decarboxylase (AdoMetDC/ODC)	adenosylmethionine decarboxylase activity, ornithine decarboxylase activity	polyamine biosynthetic process, putrescine metabolic process, spermidine biosynthetic process, spermine biosynthetic process	null	adenosylmethionine decarboxylase activity, catalytic activity	spermidine biosynthetic process, spermine biosynthetic process	null	GO:0004014, GO:0004586	GO:0006596, GO:0009445, GO:0008295, GO:0006597	null	GO:0004014, GO:0003824	GO:0008295, GO:0006597	null
PF3D7_1036800	acetyl-CoA transporter, putative	acetyl-CoA transporter activity	null	integral to membrane, membrane	acetyl-CoA transporter activity	null	integral to membrane	GO:0008521	null	GO:0016021, GO:0016020	GO:0008521	null	GO:0016021
PF3D7_1037800	dynein intermediate chain, putative	motor activity	null	dynein complex, membrane, microtubule, nucleus	protein binding	null	null	GO:0003774	null	GO:0030286, GO:0016020, GO:0005874, GO:0005634	GO:0005515	null	null
PF3D7_1040100	rifin (RIF)	null	antigenic variation	host cell plasma membrane, membrane	null	null	null	null	GO:0020033	GO:0020002, GO:0016020	null	null	null
PF3D7_1100100	erythrocyte membrane protein 1, PfEMP1 (VAR)	cell adhesion molecule binding, host cell surface receptor binding, receptor activity	antigenic variation, cell-cell adhesion, cytoadherence to microvasculature, mediated by symbiont protein, modulation by symbiont of host erythrocyte aggregation, pathogenesis	host cell plasma membrane, infected host cell surface knob, integral to membrane	receptor activity	pathogenesis	integral to membrane	GO:0050839, GO:0046789, GO:0004872	GO:0020033, GO:0016337, GO:0020035, GO:0020013, GO:0009405	GO:0020002, GO:0020030, GO:0016021	GO:0004872	GO:0009405	GO:0016021
PF3D7_1100200	erythrocyte membrane protein 1, PfEMP1 (VAR)	cell adhesion molecule binding, host cell surface receptor binding, receptor activity	antigenic variation, cell-cell adhesion, cytoadherence to microvasculature, mediated by symbiont protein, modulation by symbiont of host erythrocyte aggregation, pathogenesis	host cell plasma membrane, infected host cell surface knob, integral to membrane	receptor activity	pathogenesis	integral to membrane	GO:0050839, GO:0046789, GO:0004872	GO:0020033, GO:0016337, GO:0020035, GO:0020013, GO:0009405	GO:0020002, GO:0020030, GO:0016021	GO:0004872	GO:0009405	GO:0016021
PF3D7_1100300	rifin (RIF)	null	antigenic variation, cytoadherence to microvasculature, mediated by symbiont protein, modulation by symbiont of host erythrocyte aggregation	Maurer's cleft, host cell plasma membrane, symbiont-containing vacuole	null	null	null	null	GO:0020033, GO:0020035, GO:0020013	GO:0020036, GO:0020002, GO:0020003	null	null	null
PF3D7_1101200	rifin (RIF)	null	antigenic variation	host cell plasma membrane, membrane	null	null	null	null	GO:0020033	GO:0020002, GO:0016020	null	null	null
PF3D7_1103000	conserved Plasmodium protein, unknown function	null	null	null	null	null	null	null	null	null	null	null	null
PF3D7_1103400	FeS cluster assembly protein SufD, putative (SufD)	null	iron-sulfur cluster assembly	apicoplast	null	iron-sulfur cluster assembly	null	null	GO:0016226	GO:0020011	null	GO:0016226	null
PF3D7_1103700	casein kinase II beta chain (CK2beta1)	protein kinase regulator activity, protein serine/threonine kinase activity	null	cytoplasm, nucleus, protein kinase CK2 complex	protein kinase regulator activity	null	protein kinase CK2 complex	GO:0019887, GO:0004674	null	GO:0005737, GO:0005634, GO:0005956	GO:0019887	null	GO:0005956
PF3D7_1103900	conserved Plasmodium protein, unknown function	copper ion binding, cytochrome-c oxidase activity, electron carrier activity, heme binding	electron transport chain, respiratory electron transport chain, signal transduction, transport	integral to membrane, mitochondrial inner membrane, mitochondrial respiratory chain, mitochondrion	cAMP-dependent protein kinase regulator activity	signal transduction	null	GO:0005507, GO:0004129, GO:0009055, GO:0020037	GO:0022900, GO:0022904, GO:0007165, GO:0006810	GO:0016021, GO:0005743, GO:0005746, GO:0005739	GO:0008603	GO:0007165	null
PF3D7_1105500	centrin-4 (CEN4)	calcium ion binding	mitosis	centrosome	calcium ion binding	null	null	GO:0005509	GO:0007067	GO:0005813	GO:0005509	null	null
PF3D7_1105900	conserved Plasmodium membrane protein, unknown function	null	transport	integral to membrane, plasma membrane	null	null	null	null	GO:0006810	GO:0016021, GO:0005886	null	null	null
PF3D7_1106200	conserved Plasmodium protein, unknown function	null	null	apicoplast	null	null	null	null	null	GO:0020011	null	null	null
PF3D7_1107400	DNA repair protein RAD51 (RAD51)	ATP binding, DNA binding, DNA-dependent ATPase activity, damaged DNA binding, double-stranded DNA binding, recombinase activity, single-stranded DNA binding	DNA recombination, DNA repair, double-strand break repair via homologous recombination	nucleus	ATP binding, DNA binding, DNA-dependent ATPase activity, damaged DNA binding, nucleoside-triphosphatase activity, nucleotide binding	DNA metabolic process, DNA repair	null	GO:0005524, GO:0003677, GO:0008094, GO:0003684, GO:0003690, GO:0000150, GO:0003697	GO:0006310, GO:0006281, GO:0000724	GO:0005634	GO:0005524, GO:0003677, GO:0008094, GO:0003684, GO:0017111, GO:0000166	GO:0006259, GO:0006281	null
PF3D7_1107600	conserved Plasmodium protein, unknown function	ATP binding, actin binding, calmodulin binding, motor activity	null	cytoplasm, myosin complex	null	null	null	GO:0005524, GO:0003779, GO:0005516, GO:0003774	null	GO:0005737, GO:0016459	null	null	null
PF3D7_1108500	succinyl-CoA synthetase alpha subunit, putative	cofactor binding, succinate-CoA ligase (GDP-forming) activity	succinyl-CoA metabolic process, tricarboxylic acid cycle	membrane, mitochondrial matrix, mitochondrion, succinate-CoA ligase complex (GDP-forming)	catalytic activity, cofactor binding	metabolic process	null	GO:0048037, GO:0004776	GO:0006104, GO:0006099	GO:0016020, GO:0005759, GO:0005739, GO:0045244	GO:0003824, GO:0048037	GO:0008152	null
PF3D7_1108800	conserved Plasmodium protein, unknown function	null	null	cytoplasm	null	null	null	null	null	GO:0005737	null	null	null
PF3D7_1109100	conserved Plasmodium protein, unknown function	null	null	null	null	null	null	null	null	null	null	null	null
PF3D7_1110100	conserved Plasmodium protein, unknown function	calcium ion binding, diacylglycerol binding, zinc ion binding	intracellular signal transduction	integral to membrane, plasma membrane	protein binding	null	null	GO:0005509, GO:0019992, GO:0008270	GO:0035556	GO:0016021, GO:0005886	GO:0005515	null	null
PF3D7_1110600	mitochondrial ribosomal protein L11 precursor, putative	structural constituent of ribosome	translation	organellar large ribosomal subunit, ribosome	structural constituent of ribosome	translation	ribosome	GO:0003735	GO:0006412	GO:0000315, GO:0005840	GO:0003735	GO:0006412	GO:0005840
PF3D7_1110700	actin-like protein, putative (ALP1)	ATP binding, structural constituent of cytoskeleton	cytoskeleton organization	actin filament, cytoplasm, cytoskeleton	null	null	null	GO:0005524, GO:0005200	GO:0007010	GO:0005884, GO:0005737, GO:0005856	null	null	null
PF3D7_1113800	conserved Plasmodium membrane protein, unknown function	null	null	integral to membrane	null	null	null	null	null	GO:0016021	null	null	null
PF3D7_1114200	GTPase-activating protein, putative	null	null	null	Rab GTPase activator activity	regulation of Rab GTPase activity	intracellular	null	null	null	GO:0005097	GO:0032313	GO:0005622
PF3D7_1114600	conserved Plasmodium protein, unknown function	DNA binding	null	null	null	null	null	GO:0003677	null	null	null	null	null
PF3D7_1114800	glycerol-3-phosphate dehydrogenase, putative (G3PDH)	NAD binding, glycerol-3-phosphate dehydrogenase [NAD+] activity, protein homodimerization activity	carbohydrate metabolic process, glycerol-3-phosphate catabolic process, glycerol-3-phosphate metabolic process, oxidation-reduction process	apicoplast, glycerol-3-phosphate dehydrogenase complex	NAD binding, glycerol-3-phosphate dehydrogenase [NAD+] activity, protein homodimerization activity	carbohydrate metabolic process, glycerol-3-phosphate catabolic process, glycerol-3-phosphate metabolic process, oxidation-reduction process	cytoplasm, glycerol-3-phosphate dehydrogenase complex	GO:0051287, GO:0004367, GO:0042803	GO:0005975, GO:0046168, GO:0006072, GO:0055114	GO:0020011, GO:0009331	GO:0051287, GO:0004367, GO:0042803	GO:0005975, GO:0046168, GO:0006072, GO:0055114	GO:0005737, GO:0009331
PF3D7_1115000	conserved Plasmodium protein, unknown function	null	null	null	null	null	null	null	null	null	null	null	null
PF3D7_1115500	transcription factor with AP2 domain(s), putative (ApiAP2)	sequence-specific DNA binding transcription factor activity	regulation of transcription, DNA-dependent	null	sequence-specific DNA binding transcription factor activity	null	null	GO:0003700	GO:0006355	null	GO:0003700	null	null
PF3D7_1115600	peptidyl-prolyl cis-trans isomerase (CYP19B)	cyclosporin A binding, peptidyl-prolyl cis-trans isomerase activity	protein folding, protein peptidyl-prolyl isomerization	endoplasmic reticulum	peptidyl-prolyl cis-trans isomerase activity	protein folding	null	GO:0016018, GO:0003755	GO:0006457, GO:0000413	GO:0005783	GO:0003755	GO:0006457	null
PF3D7_1115700	cysteine proteinase falcipain 2a (FP2A)	cysteine-type endopeptidase activity, protein binding	proteolysis	food vacuole, membrane	cysteine-type peptidase activity	proteolysis	null	GO:0004197, GO:0005515	GO:0006508	GO:0020020, GO:0016020	GO:0008234	GO:0006508	null
PF3D7_1116100	serine esterase, putative	null	null	food vacuole	null	null	null	null	null	GO:0020020	null	null	null
PF3D7_1116300	peptidyl-prolyl cis-trans isomerase (CYP19C)	peptidyl-prolyl cis-trans isomerase activity	protein folding, protein peptidyl-prolyl isomerization	null	peptidyl-prolyl cis-trans isomerase activity	protein folding	null	GO:0003755	GO:0006457, GO:0000413	null	GO:0003755	GO:0006457	null
PF3D7_1116400	guanine nucleotide-exchange factor SEC12 (SEC12)	GTP binding, guanyl-nucleotide exchange factor activity	ER to Golgi vesicle-mediated transport	integral to endoplasmic reticulum membrane	protein binding	null	null	GO:0005525, GO:0005085	GO:0006888	GO:0030176	GO:0005515	null	null
PF3D7_1116500	folate transporter 2 (FT2)	folic acid transporter activity	transport	integral to membrane, plasma membrane	null	null	null	GO:0008517	GO:0006810	GO:0016021, GO:0005886	null	null	null
PF3D7_1117200	conserved Plasmodium protein, unknown function	null	null	apicoplast, cytoplasm	null	null	null	null	null	GO:0020011, GO:0005737	null	null	null
PF3D7_1117400	conserved Plasmodium protein, unknown function	null	null	membrane	null	null	null	null	null	GO:0016020	null	null	null
PF3D7_1118600	histone acetyltransferase (MYST)	histone acetyltransferase activity	histone H4-K12 acetylation, histone H4-K16 acetylation, histone H4-K5 acetylation, histone H4-K8 acetylation, regulation of transcription, DNA-dependent	cytoplasm, nucleus	null	null	nucleus	GO:0004402	GO:0043983, GO:0043984, GO:0043981, GO:0043982, GO:0006355	GO:0005737, GO:0005634	null	null	GO:0005634
PF3D7_1118900	conserved Plasmodium protein, unknown function	null	null	null	null	null	null	null	null	null	null	null	null
PF3D7_1119100	tRNA m(1)G methyltransferase, putative	methyltransferase activity	null	null	methyltransferase activity	null	null	GO:0008168	null	null	GO:0008168	null	null
PF3D7_1120100	phosphoglycerate mutase, putative (PGM1)	phosphoglycerate mutase activity	glycolysis	cytosol	phosphoglycerate mutase activity	glycolysis	null	GO:0004619	GO:0006096	GO:0005829	GO:0004619	GO:0006096	null
PF3D7_1120500	tRNA nucleotidyltransferase, putative	RNA binding, nucleotidyltransferase activity	RNA processing	apicoplast	RNA binding, nucleotidyltransferase activity	RNA processing	null	GO:0003723, GO:0016779	GO:0006396	GO:0020011	GO:0003723, GO:0016779	GO:0006396	null
PF3D7_1120700	conserved Plasmodium protein, unknown function	null	null	integral to membrane, membrane, nucleus	null	null	null	null	null	GO:0016021, GO:0016020, GO:0005634	null	null	null
PF3D7_1121000	palmitoyltransferase, putative (DHHC3)	palmitoyltransferase activity, zinc ion binding	protein palmitoylation	inner membrane complex	zinc ion binding	null	null	GO:0016409, GO:0008270	GO:0018345	GO:0070258	GO:0008270	null	null
PF3D7_1121100	conserved Plasmodium protein, unknown function	ATP binding, actin binding, calmodulin binding, motor activity	null	apicoplast, cytoplasm, myosin complex	null	null	null	GO:0005524, GO:0003779, GO:0005516, GO:0003774	null	GO:0020011, GO:0005737, GO:0016459	null	null	null
PF3D7_1121600	exported protein 1 (EXP1)	glutathione transferase activity	glutathione metabolic process, response to drug	symbiont-containing vacuole membrane	null	null	null	GO:0004364	GO:0006749, GO:0042493	GO:0020005	null	null	null
PF3D7_1121800	petidase, M16 family	catalytic activity, metal ion binding	null	null	catalytic activity, metal ion binding, metalloendopeptidase activity	proteolysis	null	GO:0003824, GO:0046872	null	null	GO:0003824, GO:0046872, GO:0004222	GO:0006508	null
PF3D7_1122800	calcium-dependent protein kinase 6 (CDPK6)	ATP binding, calcium ion binding, calcium-dependent protein serine/threonine kinase activity	protein phosphorylation	null	ATP binding, calcium ion binding, protein kinase activity, protein tyrosine kinase activity	protein phosphorylation	null	GO:0005524, GO:0005509, GO:0009931	GO:0006468	null	GO:0005524, GO:0005509, GO:0004672, GO:0004713	GO:0006468	null
PF3D7_1123200	leucine-rich repeat protein (LRR11)	null	null	null	null	null	null	null	null	null	null	null	null
PF3D7_1123900	splicing factor, putative	RNA binding	null	nucleolus, nucleus	null	null	null	GO:0003723	null	GO:0005730, GO:0005634	null	null	null
PF3D7_1124000	endoplasmic reticulum oxidoreductin, putative (ERO1)	oxidoreductase activity, oxidoreductase activity, acting on a sulfur group of donors, disulfide as acceptor, protein disulfide isomerase activity	oxidation-reduction process, protein folding	endoplasmic reticulum	flavin adenine dinucleotide binding	oxidation-reduction process, protein thiol-disulfide exchange	endoplasmic reticulum membrane	GO:0016491, GO:0016671, GO:0003756	GO:0055114, GO:0006457	GO:0005783	GO:0050660	GO:0055114, GO:0006467	GO:0005789
PF3D7_1125000	conserved Plasmodium protein, unknown function	ATP binding, ATPase activity	transport	apicoplast, plasma membrane	null	null	null	GO:0005524, GO:0016887	GO:0006810	GO:0020011, GO:0005886	null	null	null
PF3D7_1125100	vacuolar membrane protein-related, putative	hydrogen ion transmembrane transporter activity, nucleotide binding	ATP synthesis coupled proton transport	cytoplasm, membrane	hydrogen ion transmembrane transporter activity	ATP synthesis coupled proton transport	null	GO:0015078, GO:0000166	GO:0015986	GO:0005737, GO:0016020	GO:0015078	GO:0015986	null
PF3D7_1125500	small nuclear ribonucleoprotein Sm D1, putative (SNRPD1)	RNA binding, protein binding	RNA splicing, RNA splicing, via transesterification reactions, nuclear mRNA splicing, via spliceosome	nucleus, small nuclear ribonucleoprotein complex	null	null	null	GO:0003723, GO:0005515	GO:0008380, GO:0000375, GO:0000398	GO:0005634, GO:0030532	null	null	null
PF3D7_1125900	conserved Plasmodium protein, unknown function	nucleotide binding	null	cytoplasm	null	null	null	GO:0000166	null	GO:0005737	null	null	null
PF3D7_1126100	autophagy-related protein 7, putative (ATG7)	small protein activating enzyme activity	autophagy	cytoplasm	catalytic activity	null	null	GO:0008641	GO:0006914	GO:0005737	GO:0003824	null	null
PF3D7_1127000	protein phosphatase, putative	protein tyrosine phosphatase activity	dephosphorylation	food vacuole	phosphatase activity	dephosphorylation	null	GO:0004725	GO:0016311	GO:0020020	GO:0016791	GO:0016311	null
PF3D7_1127100	deoxyuridine 5'-triphosphate nucleotidohydrolase (dUTPase)	dUTP diphosphatase activity	DNA replication, dUTP metabolic process, tRNA metabolic process	null	hydrolase activity	dUTP metabolic process	null	GO:0004170	GO:0006260, GO:0046080, GO:0006399	null	GO:0016787	GO:0046080	null
PF3D7_1127500	protein disulfide isomerase, putative	protein disulfide isomerase activity	cell redox homeostasis	endoplasmic reticulum, endoplasmic reticulum lumen, membrane	null	cell redox homeostasis	null	GO:0003756	GO:0045454	GO:0005783, GO:0005788, GO:0016020	null	GO:0045454	null
PF3D7_1127800	conserved Plasmodium protein, unknown function	null	transcription, DNA-dependent	membrane	null	null	null	null	GO:0006351	GO:0016020	null	null	null
PF3D7_1129000	spermidine synthase (SpdSyn)	spermidine synthase activity	spermidine biosynthetic process	cytoplasm	catalytic activity	null	null	GO:0004766	GO:0008295	GO:0005737	GO:0003824	null	null
PF3D7_1129900	transporter, putative	null	null	membrane	null	transmembrane transport	integral to membrane	null	null	GO:0016020	null	GO:0055085	GO:0016021
PF3D7_1130000	phosphoacetylglucosamine mutase, putative (PAGM)	magnesium ion binding, phosphoacetylglucosamine mutase activity	carbohydrate metabolic process, glucosamine metabolic process, organic substance metabolic process	null	null	carbohydrate metabolic process	null	GO:0000287, GO:0004610	GO:0005975, GO:0006041, GO:0071704	null	null	GO:0005975	null
PF3D7_1130800	armadillo repeat protein PF16, putative	null	proteasome assembly	null	binding, protein binding, protein binding involved in protein folding	null	null	null	GO:0043248	null	GO:0005488, GO:0005515, GO:0044183	null	null
PF3D7_1130900	conserved Plasmodium protein, unknown function	null	null	membrane	null	null	null	null	null	GO:0016020	null	null	null
PF3D7_1132500	amino acid transporter, putative	neurotransmitter:sodium symporter activity	neurotransmitter transport	integral to membrane	neurotransmitter:sodium symporter activity	neurotransmitter transport	integral to membrane	GO:0005328	GO:0006836	GO:0016021	GO:0005328	GO:0006836	GO:0016021
PF3D7_1132800	aquaglyceroporin (AQP)	ammonium transmembrane transporter activity, transporter activity	glucosylglycerol transport, glycolipid biosynthetic process, polyol transport, water transport	membrane, perinuclear region of cytoplasm	transporter activity	transport	membrane	GO:0008519, GO:0005215	GO:0051475, GO:0009247, GO:0015791, GO:0006833	GO:0016020, GO:0048471	GO:0005215	GO:0006810	GO:0016020
PF3D7_1133000	conserved Plasmodium protein, unknown function	potassium ion binding, voltage-gated potassium channel activity	potassium ion transport	integral to membrane, plasma membrane, voltage-gated potassium channel complex	null	null	null	GO:0030955, GO:0005249	GO:0006813	GO:0016021, GO:0005886, GO:0008076	null	null	null
PF3D7_1133500	conserved Plasmodium protein, unknown function	null	null	null	null	null	null	null	null	null	null	null	null
PF3D7_1134400	conserved Plasmodium protein, unknown function	null	null	membrane	null	null	null	null	null	GO:0016020	null	null	null
PF3D7_1134600	zinc finger protein, putative	metal ion binding	null	null	nucleic acid binding, zinc ion binding	null	null	GO:0046872	null	null	GO:0003676, GO:0008270	null	null
PF3D7_1135700	conserved Plasmodium protein, unknown function	null	null	null	null	null	null	null	null	null	null	null	null
PF3D7_1136200	conserved Plasmodium protein, unknown function	null	null	anchored to plasma membrane, membrane	null	null	null	null	null	GO:0046658, GO:0016020	null	null	null
PF3D7_1138300	conserved Plasmodium membrane protein, unknown function	null	null	integral to membrane	null	null	null	null	null	GO:0016021	null	null	null
PF3D7_1138400	guanylyl cyclase (GCalpha)	ATP binding, guanylate cyclase activity, magnesium ion binding, phospholipid-translocating ATPase activity	cGMP biosynthetic process, intracellular signal transduction, phospholipid transport, signal transduction	integral to plasma membrane	metal ion binding, nucleotide binding, phosphorus-oxygen lyase activity	cyclic nucleotide biosynthetic process, intracellular signal transduction	null	GO:0005524, GO:0004383, GO:0000287, GO:0004012	GO:0006182, GO:0035556, GO:0015914, GO:0007165	GO:0005887	GO:0046872, GO:0000166, GO:0016849	GO:0009190, GO:0035556	null
PF3D7_1138700	conserved Plasmodium protein, unknown function	ATP binding, actin binding, calmodulin binding, motor activity	null	cytoplasm, myosin complex	null	null	null	GO:0005524, GO:0003779, GO:0005516, GO:0003774	null	GO:0005737, GO:0016459	null	null	null
PF3D7_1139000	unspecified product	null	null	null	null	null	null	null	null	null	null	null	null
PF3D7_1139200	conserved Plasmodium protein, unknown function	null	null	null	null	null	null	null	null	null	null	null	null
PF3D7_1139400	unspecified product	null	null	null	null	null	null	null	null	null	null	null	null
PF3D7_1139600	conserved Plasmodium protein, unknown function	null	null	cytoplasm	null	null	null	null	null	GO:0005737	null	null	null
PF3D7_1140500	myosin F, putative (MyoF)	ATP binding, actin binding, microfilament motor activity, motor activity	actin filament-based movement, cytoskeleton organization	myosin complex	ATP binding, motor activity, protein binding	null	myosin complex	GO:0005524, GO:0003779, GO:0000146, GO:0003774	GO:0030048, GO:0007010	GO:0016459	GO:0005524, GO:0003774, GO:0005515	null	GO:0016459
PF3D7_1140600	conserved Plasmodium protein, unknown function	null	null	null	null	null	null	null	null	null	null	null	null
PF3D7_1140700	conserved Plasmodium protein, unknown function	null	null	cytoplasm	null	null	nucleus	null	null	GO:0005737	null	null	GO:0005634
PF3D7_1141300	conserved Plasmodium protein, unknown function	ATP binding, actin binding, calmodulin binding, motor activity	null	cytoplasm, myosin complex	null	null	null	GO:0005524, GO:0003779, GO:0005516, GO:0003774	null	GO:0005737, GO:0016459	null	null	null
PF3D7_1141500	conserved Plasmodium protein, unknown function	ATP binding, hydrogen ion transporting ATP synthase activity, rotational mechanism, hydrogen-exporting ATPase activity, phosphorylative mechanism, metal ion binding, proton-transporting ATPase activity, rotational mechanism	plasma membrane ATP synthesis coupled proton transport	integral to membrane, plasma membrane, proton-transporting ATP synthase complex, catalytic core F(1), proton-transporting two-sector ATPase complex	null	null	null	GO:0005524, GO:0046933, GO:0008553, GO:0046872, GO:0046961	GO:0042777	GO:0016021, GO:0005886, GO:0045261, GO:0016469	null	null	null
PF3D7_1141800	phd finger protein, putative	DNA binding, zinc ion binding	chromatin modification, regulation of transcription, DNA-dependent, transcription, DNA-dependent	nucleus	protein binding, zinc ion binding	null	null	GO:0003677, GO:0008270	GO:0016568, GO:0006355, GO:0006351	GO:0005634	GO:0005515, GO:0008270	null	null
PF3D7_1142700	methyltransferase, putative	null	null	cytoplasm	protein binding	null	null	null	null	GO:0005737	GO:0005515	null	null
PF3D7_1142900	conserved Plasmodium protein, unknown function	null	null	null	null	null	null	null	null	null	null	null	null
PF3D7_1143100	transcription factor with AP2 domain(s) (AP2-O)	sequence-specific DNA binding transcription factor activity	regulation of transcription, DNA-dependent	null	sequence-specific DNA binding transcription factor activity	null	null	GO:0003700	GO:0006355	null	GO:0003700	null	null
PF3D7_1143700	conserved Plasmodium protein, unknown function	nucleotide binding	null	cytoplasm, intracellular, membrane	null	null	null	GO:0000166	null	GO:0005737, GO:0005622, GO:0016020	null	null	null
PF3D7_1143900	carbohydrate kinase, putative	ADP-dependent NAD(P)H-hydrate dehydratase activity	null	null	null	null	null	GO:0052855	null	null	null	null	null
PF3D7_1144000	40S ribosomal protein S21 (RPS21)	structural constituent of ribosome	translation	cytosolic small ribosomal subunit, intracellular, ribosome	structural constituent of ribosome	translation	intracellular, ribosome	GO:0003735	GO:0006412	GO:0022627, GO:0005622, GO:0005840	GO:0003735	GO:0006412	GO:0005622, GO:0005840
PF3D7_1144700	apicoplast import protein Tic20, putative (TIC20)	null	null	apicoplast, integral to membrane	null	null	null	null	null	GO:0020011, GO:0016021	null	null	null
PF3D7_1144900	ras-related protein Rab-6 (RAB6)	GTP binding, GTPase activity	intra-Golgi vesicle-mediated transport, intracellular protein transport, nucleocytoplasmic transport, regulation of vesicle-mediated transport, small GTPase mediated signal transduction	Golgi apparatus, intracellular, membrane	GTP binding, GTPase activity	GTP catabolic process, intracellular protein transport, nucleocytoplasmic transport, protein transport, signal transduction, small GTPase mediated signal transduction	intracellular, membrane	GO:0005525, GO:0003924	GO:0006891, GO:0006886, GO:0006913, GO:0060627, GO:0007264	GO:0005794, GO:0005622, GO:0016020	GO:0005525, GO:0003924	GO:0006184, GO:0006886, GO:0006913, GO:0015031, GO:0007165, GO:0007264	GO:0005622, GO:0016020
PF3D7_1146800	conserved Plasmodium protein, unknown function	nucleotide binding	null	cytoplasm	null	null	null	GO:0000166	null	GO:0005737	null	null	null
PF3D7_1147000	sporozoite asparagine-rich protein (SLARP)	GTP binding, GTPase activity, translation initiation factor activity	regulation of gene expression, translation, translational initiation	cytoplasm, intracellular, nucleus	null	null	null	GO:0005525, GO:0003924, GO:0003743	GO:0010468, GO:0006412, GO:0006413	GO:0005737, GO:0005622, GO:0005634	null	null	null
PF3D7_1147200	tubulin--tyrosine ligase, putative	null	cellular protein modification process	null	tubulin-tyrosine ligase activity	cellular protein modification process	null	null	GO:0006464	null	GO:0004835	GO:0006464	null
PF3D7_1147600	conserved Plasmodium protein, unknown function	null	null	membrane	null	null	null	null	null	GO:0016020	null	null	null
PF3D7_1148900	Plasmodium exported protein, unknown function	null	null	Maurer's cleft	null	null	null	null	null	GO:0020036	null	null	null
PF3D7_1149800	rifin (RIF)	null	antigenic variation	host cell plasma membrane, membrane	null	null	null	null	GO:0020033	GO:0020002, GO:0016020	null	null	null
PF3D7_1150400	erythrocyte membrane protein 1, PfEMP1 (VAR)	cell adhesion molecule binding, host cell surface receptor binding, receptor activity	antigenic variation, cell-cell adhesion, cytoadherence to microvasculature, mediated by symbiont protein, modulation by symbiont of host erythrocyte aggregation, pathogenesis	host cell plasma membrane, infected host cell surface knob, integral to membrane	receptor activity	pathogenesis	integral to membrane	GO:0050839, GO:0046789, GO:0004872	GO:0020033, GO:0016337, GO:0020035, GO:0020013, GO:0009405	GO:0020002, GO:0020030, GO:0016021	GO:0004872	GO:0009405	GO:0016021
PF3D7_1202200	mitochondrial phosphate carrier protein (MPC)	null	transport	mitochondrial inner membrane, mitochondrion	null	null	null	null	GO:0006810	GO:0005743, GO:0005739	null	null	null
PF3D7_1202300	dynein heavy chain, putative	microtubule motor activity	microtubule-based movement	apicoplast	null	null	null	GO:0003777	GO:0007018	GO:0020011	null	null	null
PF3D7_1202800	conserved Plasmodium protein, unknown function	nucleic acid binding	null	null	nucleic acid binding	null	null	GO:0003676	null	null	GO:0003676	null	null
PF3D7_1203100	conserved Plasmodium protein, unknown function	null	null	membrane	null	null	null	null	null	GO:0016020	null	null	null
PF3D7_1204200	conserved Plasmodium protein, unknown function	acetyl-CoA carboxylase activity, zinc ion binding	fatty acid biosynthetic process	acetyl-CoA carboxylase complex, apicoplast	null	null	null	GO:0003989, GO:0008270	GO:0006633	GO:0009317, GO:0020011	null	null	null
PF3D7_1204300	eukaryotic translation initiation factor 5A (EIF5A)	RNA binding, ribosome binding, translation elongation factor activity, translation initiation factor activity	positive regulation of translational elongation, positive regulation of translational termination, translational frameshifting, translational initiation	null	RNA binding, ribosome binding, translation elongation factor activity	peptidyl-lysine modification to hypusine, positive regulation of translational elongation, positive regulation of translational termination, translational frameshifting	null	GO:0003723, GO:0043022, GO:0003746, GO:0003743	GO:0045901, GO:0045905, GO:0006452, GO:0006413	null	GO:0003723, GO:0043022, GO:0003746	GO:0008612, GO:0045901, GO:0045905, GO:0006452	null
PF3D7_1204400	conserved Plasmodium membrane protein, unknown function	null	null	integral to membrane	null	null	null	null	null	GO:0016021	null	null	null
PF3D7_1205300	conserved Plasmodium protein, unknown function	null	null	null	null	null	null	null	null	null	null	null	null
PF3D7_1205700	targeted glyoxalase II (tGloII)	hydroxyacylglutathione hydrolase activity	methylglyoxal catabolic process to D-lactate, methylglyoxal metabolic process	apicoplast, cytosol	hydrolase activity	null	null	GO:0004416	GO:0019243, GO:0009438	GO:0020011, GO:0005829	GO:0016787	null	null
PF3D7_1206000	shewanella-like protein phosphatase 2 (SHLP2)	protein tyrosine phosphatase activity	null	host cell, nucleus, perinuclear region of cytoplasm	hydrolase activity	null	null	GO:0004725	null	GO:0043657, GO:0005634, GO:0048471	GO:0016787	null	null
PF3D7_1206500	Tat binding protein 1(TBP-1)-interacting protein, putative	null	null	null	null	null	null	null	null	null	null	null	null
PF3D7_1207500	RNA-binding protein, putative	RNA binding, nucleotide binding	mRNA processing	apicoplast, cytoplasm, nucleus	nucleic acid binding	null	null	GO:0003723, GO:0000166	GO:0006397	GO:0020011, GO:0005737, GO:0005634	GO:0003676	null	null
PF3D7_1208000	apicoplast ribosomal protein L29 precursor, putative	structural constituent of ribosome	translation	apicoplast, intracellular, mitochondrion, ribosome	structural constituent of ribosome	translation	intracellular, ribosome	GO:0003735	GO:0006412	GO:0020011, GO:0005622, GO:0005739, GO:0005840	GO:0003735	GO:0006412	GO:0005622, GO:0005840
PF3D7_1209700	conserved Plasmodium protein, unknown function	ATP binding	null	cytoplasm, membrane	null	null	null	GO:0005524	null	GO:0005737, GO:0016020	null	null	null
PF3D7_1209800	ATP synthase mitochondrial F1 complex assembly factor 1, putative (ATP11)	null	protein complex assembly	mitochondrion	null	protein complex assembly	mitochondrion	null	GO:0006461	GO:0005739	null	GO:0006461	GO:0005739
PF3D7_1210500	conserved Plasmodium protein, unknown function	null	null	null	null	null	null	null	null	null	null	null	null
PF3D7_1210700	conserved Plasmodium protein, unknown function	null	null	null	null	null	null	null	null	null	null	null	null
PF3D7_1211600	lysine-specific histone demethylase 1, putative (LSD1)	oxidoreductase activity, zinc ion binding	oxidation-reduction process	nuclear periphery	oxidoreductase activity, protein binding, zinc ion binding	oxidation-reduction process	null	GO:0016491, GO:0008270	GO:0055114	GO:0034399	GO:0016491, GO:0005515, GO:0008270	GO:0055114	null
PF3D7_1213300	conserved Plasmodium protein, unknown function	null	null	null	null	null	null	null	null	null	null	null	null
PF3D7_1213500	integral membrane protein GPR180, putative	null	G-protein coupled receptor signaling pathway, response to pheromone	apicoplast, integral to membrane	null	null	null	null	GO:0007186, GO:0019236	GO:0020011, GO:0016021	null	null	null
PF3D7_1214100	GPI ethanolamine phosphate transferase 3, putative (PIGO)	catalytic activity	metabolic process	endoplasmic reticulum	catalytic activity	metabolic process	null	GO:0003824	GO:0008152	GO:0005783	GO:0003824	GO:0008152	null
PF3D7_1214500	conserved Plasmodium protein, unknown function	null	null	apicoplast	null	null	null	null	null	GO:0020011	null	null	null
PF3D7_1214600	adrenodoxin-type ferredoxin, putative	2 iron, 2 sulfur cluster binding, electron carrier activity	oxidation-reduction process	membrane, mitochondrion	electron carrier activity, iron-sulfur cluster binding	null	null	GO:0051537, GO:0009055	GO:0055114	GO:0016020, GO:0005739	GO:0009055, GO:0051536	null	null
PF3D7_1215700	conserved Plasmodium protein, unknown function	ATP binding, damaged DNA binding, mismatched DNA binding	mismatch repair	null	null	null	null	GO:0005524, GO:0003684, GO:0030983	GO:0006298	null	null	null	null
PF3D7_1215900	serpentine receptor, putative (SR10)	null	null	integral to membrane, membrane	null	null	integral to membrane	null	null	GO:0016021, GO:0016020	null	null	GO:0016021
PF3D7_1216200	glycerol-3-phosphate dehydrogenase, putative	NAD binding, glycerol-3-phosphate dehydrogenase [NAD+] activity, protein homodimerization activity	carbohydrate metabolic process, glycerol-3-phosphate catabolic process, glycerol-3-phosphate metabolic process, oxidation-reduction process	glycerol-3-phosphate dehydrogenase complex	NAD binding, glycerol-3-phosphate dehydrogenase [NAD+] activity, protein homodimerization activity	carbohydrate metabolic process, glycerol-3-phosphate catabolic process, glycerol-3-phosphate metabolic process, oxidation-reduction process	cytoplasm, glycerol-3-phosphate dehydrogenase complex	GO:0051287, GO:0004367, GO:0042803	GO:0005975, GO:0046168, GO:0006072, GO:0055114	GO:0009331	GO:0051287, GO:0004367, GO:0042803	GO:0005975, GO:0046168, GO:0006072, GO:0055114	GO:0005737, GO:0009331
PF3D7_1216700	perforin-like protein 2 (PLP2)	wide pore channel activity	null	membrane, vesicle	null	null	null	GO:0022829	null	GO:0016020, GO:0031982	null	null	null
PF3D7_1216800	tRNA Proline	null	null	null	null	null	null	null	null	null	null	null	null
PF3D7_1217000	conserved Plasmodium protein, unknown function	null	null	null	null	null	null	null	null	null	null	null	null
PF3D7_1217600	anaphase promoting complex subunit 10, putative	null	null	null	null	null	null	null	null	null	null	null	null
PF3D7_1218200	conserved Plasmodium protein, unknown function	null	null	cytoplasm, membrane	null	null	null	null	null	GO:0005737, GO:0016020	null	null	null
PF3D7_1219700	raf kinase inhibitor (RKIP)	phosphatidylethanolamine binding, protein kinase regulator activity	null	null	null	null	null	GO:0008429, GO:0019887	null	null	null	null	null
PF3D7_1220300	cell cycle associated protein, putative	calmodulin binding	cell cycle, cell division, mitosis	cytoplasm, nucleus	protein binding	null	null	GO:0005516	GO:0007049, GO:0051301, GO:0007067	GO:0005737, GO:0005634	GO:0005515	null	null
PF3D7_1220400	debranching enzyme-associated ribonuclease, putative (DRN1)	null	null	null	null	null	null	null	null	null	null	null	null
PF3D7_1220500	ribosome biogenesis protein TSR3, putative (TSR3)	null	null	cytoplasm	null	null	null	null	null	GO:0005737	null	null	null
PF3D7_1221700	FbpA domain protein, putative	ATP binding, unfolded protein binding	protein folding, response to stress	cytoplasm, membrane	null	null	null	GO:0005524, GO:0051082	GO:0006457, GO:0006950	GO:0005737, GO:0016020	null	null	null
PF3D7_1222000	conserved protein, unknown function	RNA ligase activity	RNA processing	apicoplast	null	null	null	GO:0008452	GO:0006396	GO:0020011	null	null	null
PF3D7_1222400	transcription factor with AP2 domain(s) (ApiAP2)	sequence-specific DNA binding transcription factor activity	regulation of transcription, DNA-dependent	null	sequence-specific DNA binding transcription factor activity	null	null	GO:0003700	GO:0006355	null	GO:0003700	null	null
PF3D7_1223000	conserved Plasmodium protein, unknown function	nucleotide binding	null	cytoplasm, membrane	null	null	null	GO:0000166	null	GO:0005737, GO:0016020	null	null	null
PF3D7_1223400	phospholipid-transporting ATPase, putative	ATP binding, magnesium ion binding, phospholipid-translocating ATPase activity	aminophospholipid transport, phospholipid transport	integral to membrane	ATP binding, binding, catalytic activity, metal ion binding, nucleotide binding	cation transport, metabolic process	membrane	GO:0005524, GO:0000287, GO:0004012	GO:0015917, GO:0015914	GO:0016021	GO:0005524, GO:0005488, GO:0003824, GO:0046872, GO:0000166	GO:0006812, GO:0008152	GO:0016020
PF3D7_1223500	conserved Plasmodium protein, unknown function	nucleotide binding	null	cytoplasm	null	null	null	GO:0000166	null	GO:0005737	null	null	null
PF3D7_1223700	iron transporter, putative	null	null	membrane	null	null	null	null	null	GO:0016020	null	null	null
PF3D7_1224000	GTP cyclohydrolase I (GCH1)	GTP cyclohydrolase I activity	folic acid-containing compound biosynthetic process, one-carbon metabolic process, tetrahydrofolate biosynthetic process	cytoplasm	null	null	null	GO:0003934	GO:0009396, GO:0006730, GO:0046654	GO:0005737	null	null	null
PF3D7_1224300	polyadenylate-binding protein, putative (PABP)	mRNA binding, poly(A) RNA binding	RNA processing	null	RNA binding, nucleic acid binding	null	null	GO:0003729, GO:0008143	GO:0006396	null	GO:0003723, GO:0003676	null	null
PF3D7_1225500	small subunit rRNA processing factor, putative	methyltransferase activity	rRNA processing, ribosome biogenesis	nucleus	methyltransferase activity	null	null	GO:0008168	GO:0006364, GO:0042254	GO:0005634	GO:0008168	null	null
PF3D7_1225600	conserved Plasmodium protein, unknown function	null	null	membrane	null	null	null	null	null	GO:0016020	null	null	null
PF3D7_1225900	conserved Plasmodium protein, unknown function	null	null	membrane	null	null	null	null	null	GO:0016020	null	null	null
PF3D7_1226100	haloacid dehalogenase-like hydrolase, putative (HAD3)	catalytic activity, hydrolase activity	metabolic process	null	catalytic activity	metabolic process	null	GO:0003824, GO:0016787	GO:0008152	null	GO:0003824	GO:0008152	null
PF3D7_1226400	conserved Plasmodium protein, unknown function	null	null	null	null	null	null	null	null	null	null	null	null
PF3D7_1228100	leucine-rich repeat protein (LRR13)	null	null	null	protein binding	null	null	null	null	null	GO:0005515	null	null
PF3D7_1229400	macrophage migration inhibitory factor (MIF)	cytokine activity, host cell surface receptor binding, oxidoreductase activity	evasion or tolerance of host immune response	Maurer's cleft, cytoplasm, host cell cytoplasm	null	null	null	GO:0005125, GO:0046789, GO:0016491	GO:0020012	GO:0020036, GO:0005737, GO:0030430	null	null	null
PF3D7_1229800	myosin D (MyoD)	ATP binding, microfilament motor activity	actin filament organization, actin filament-based movement	myosin complex	ATP binding, motor activity	null	myosin complex	GO:0005524, GO:0000146	GO:0007015, GO:0030048	GO:0016459	GO:0005524, GO:0003774	null	GO:0016459
PF3D7_1230700	protein transport protein SEC13 (SEC13)	null	null	nuclear pore, nucleoplasm	protein binding	null	null	null	null	GO:0005643, GO:0005654	GO:0005515	null	null
PF3D7_1232000	phenylalanine--tRNA ligase (aFRS)	ATP binding, magnesium ion binding, phenylalanine-tRNA ligase activity, tRNA binding	phenylalanyl-tRNA aminoacylation, tRNA processing	apicoplast, cytoplasm	ATP binding, aminoacyl-tRNA ligase activity, magnesium ion binding, phenylalanine-tRNA ligase activity, tRNA binding	phenylalanyl-tRNA aminoacylation, tRNA aminoacylation, tRNA processing	cytoplasm	GO:0005524, GO:0000287, GO:0004826, GO:0000049	GO:0006432, GO:0008033	GO:0020011, GO:0005737	GO:0005524, GO:0004812, GO:0000287, GO:0004826, GO:0000049	GO:0006432, GO:0043039, GO:0008033	GO:0005737
PF3D7_1232300	cytochrome b5, putative	electron carrier activity	oxidation-reduction process	food vacuole, membrane	heme binding	null	null	GO:0009055	GO:0055114	GO:0020020, GO:0016020	GO:0020037	null	null
PF3D7_1232700	conserved Plasmodium protein, unknown function	null	null	membrane	null	null	null	null	null	GO:0016020	null	null	null
PF3D7_1234300	DNA polymerase epsilon subunit b, putative	DNA binding, DNA-directed DNA polymerase activity	DNA replication	null	DNA binding, DNA-directed DNA polymerase activity	DNA replication	null	GO:0003677, GO:0003887	GO:0006260	null	GO:0003677, GO:0003887	GO:0006260	null
PF3D7_1235400	tetQ family GTPase, putative	GTP binding, GTPase activity, translation elongation factor activity	translational elongation	apicoplast	GTP binding, GTPase activity	null	null	GO:0005525, GO:0003924, GO:0003746	GO:0006414	GO:0020011	GO:0005525, GO:0003924	null	null
PF3D7_1235800	conserved Plasmodium protein, unknown function	metallocarboxypeptidase activity, zinc ion binding	proteolysis	null	null	null	null	GO:0004181, GO:0008270	GO:0006508	null	null	null	null
PF3D7_1237300	conserved Plasmodium protein, unknown function	null	null	null	null	null	null	null	null	null	null	null	null
PF3D7_1237700	conserved protein, unknown function	null	null	integral to membrane	null	null	null	null	null	GO:0016021	null	null	null
PF3D7_1238400	conserved Plasmodium protein, unknown function	null	null	null	null	null	null	null	null	null	null	null	null
PF3D7_1238700	conserved Plasmodium protein, unknown function	potassium ion binding, voltage-gated potassium channel activity	potassium ion transport, protein homooligomerization	membrane, voltage-gated potassium channel complex	protein binding	protein homooligomerization	null	GO:0030955, GO:0005249	GO:0006813, GO:0051260	GO:0016020, GO:0008076	GO:0005515	GO:0051260	null
PF3D7_1238900	protein kinase 2 (PK2)	ATP binding, calcium ion binding, calmodulin binding, calmodulin-dependent protein kinase activity	protein phosphorylation	membrane	ATP binding, protein kinase activity, protein tyrosine kinase activity	protein phosphorylation	null	GO:0005524, GO:0005509, GO:0005516, GO:0004683	GO:0006468	GO:0016020	GO:0005524, GO:0004672, GO:0004713	GO:0006468	null
PF3D7_1239200	transcription factor with AP2 domain(s) (ApiAP2)	DNA binding, sequence-specific DNA binding transcription factor activity	regulation of transcription, DNA-dependent	nucleus	sequence-specific DNA binding transcription factor activity	null	null	GO:0003677, GO:0003700	GO:0006355	GO:0005634	GO:0003700	null	null
PF3D7_1239600	hydroxyethylthiazole kinase (ThzK)	hydroxyethylthiazole kinase activity	thiamine biosynthetic process	mitochondrion	hydroxyethylthiazole kinase activity	thiamine biosynthetic process	null	GO:0004417	GO:0009228	GO:0005739	GO:0004417	GO:0009228	null
PF3D7_1240100	early transcribed membrane protein 12 (ETRAMP12)	null	null	apicoplast, membrane	null	null	null	null	null	GO:0020011, GO:0016020	null	null	null
PF3D7_1241700	replication factor C subunit 4, putative (RFC4)	ATP binding, DNA clamp loader activity	DNA replication, leading strand elongation	DNA replication factor C complex	ATP binding, DNA binding, nucleoside-triphosphatase activity, nucleotide binding	DNA replication	null	GO:0005524, GO:0003689	GO:0006260, GO:0006272	GO:0005663	GO:0005524, GO:0003677, GO:0017111, GO:0000166	GO:0006260	null
PF3D7_1242600	protein geranylgeranyltransferase type II, alpha subunit, putative	protein prenyltransferase activity	protein prenylation	null	protein prenyltransferase activity	protein prenylation	null	GO:0008318	GO:0018342	null	GO:0008318	GO:0018342	null
PF3D7_1242800	rab specific GDP dissociation inhibitor (rabGDI)	GTPase activator activity, Rab GDP-dissociation inhibitor activity	protein transport, vesicle-mediated transport	null	null	null	null	GO:0005096, GO:0005093	GO:0015031, GO:0016192	null	null	null	null
PF3D7_1242900	mitochondrial import inner membrane translocase subunit TIM13, putative (TIM13)	P-P-bond-hydrolysis-driven protein transmembrane transporter activity	protein targeting to mitochondrion	mitochondrial inner membrane	null	protein import into mitochondrial inner membrane, protein targeting to mitochondrion	mitochondrial intermembrane space protein transporter complex	GO:0015450	GO:0006626	GO:0005743	null	GO:0045039, GO:0006626	GO:0042719
PF3D7_1243700	ubiquitin-conjugating enzyme E2, putative	null	null	null	acid-amino acid ligase activity	null	null	null	null	null	GO:0016881	null	null
PF3D7_1244400	conserved Plasmodium protein, unknown function	RNA binding, nucleotide binding	null	apicoplast, membrane, nucleus	null	null	null	GO:0003723, GO:0000166	null	GO:0020011, GO:0016020, GO:0005634	null	null	null
PF3D7_1244700	conserved Plasmodium protein, unknown function	null	null	nucleus	null	null	null	null	null	GO:0005634	null	null	null
PF3D7_1245000	conserved Plasmodium protein, unknown function	5-formyltetrahydrofolate cyclo-ligase activity, ATP binding	folic acid-containing compound biosynthetic process	null	5-formyltetrahydrofolate cyclo-ligase activity, ATP binding	folic acid-containing compound biosynthetic process	null	GO:0030272, GO:0005524	GO:0009396	null	GO:0030272, GO:0005524	GO:0009396	null
PF3D7_1247200	conserved Plasmodium protein, unknown function	null	null	null	null	null	null	null	null	null	null	null	null
PF3D7_1247300	GPI mannosyltransferase 2, putative	dolichyl-phosphate-mannose-glycolipid alpha-mannosyltransferase activity	GPI anchor biosynthetic process	endoplasmic reticulum, endoplasmic reticulum membrane, integral to membrane	null	GPI anchor biosynthetic process	endoplasmic reticulum membrane, integral to membrane	GO:0004584	GO:0006506	GO:0005783, GO:0005789, GO:0016021	null	GO:0006506	GO:0005789, GO:0016021
PF3D7_1248300	conserved Plasmodium membrane protein, unknown function	null	null	integral to membrane	null	null	null	null	null	GO:0016021	null	null	null
PF3D7_1248500	bax inhibitor 1, putative	null	null	integral to membrane, plasma membrane	null	null	null	null	null	GO:0016021, GO:0005886	null	null	null
PF3D7_1249000	conserved Plasmodium membrane protein, unknown function	null	null	null	null	null	null	null	null	null	null	null	null
PF3D7_1249400	conserved Plasmodium protein, unknown function	null	null	null	null	null	null	null	null	null	null	null	null
PF3D7_1250900	conserved Plasmodium protein, unknown function	null	null	cytoplasm	null	null	null	null	null	GO:0005737	null	null	null
PF3D7_1252200	chitinase (CHT1)	chitin binding, chitinase activity	carbohydrate metabolic process, chitin catabolic process	microneme	chitinase activity	carbohydrate metabolic process, chitin catabolic process	null	GO:0008061, GO:0004568	GO:0005975, GO:0006032	GO:0020009	GO:0004568	GO:0005975, GO:0006032	null
PF3D7_1252600	lysophospholipase, putative	null	null	null	null	null	null	null	null	null	null	null	null
PF3D7_1252700	Plasmodium exported protein (PHISTb), unknown function	null	null	host cell periphery	null	null	null	null	null	GO:0044538	null	null	null
PF3D7_1300700	rifin (RIF)	null	antigenic variation, cytoadherence to microvasculature, mediated by symbiont protein, modulation by symbiont of host erythrocyte aggregation	Maurer's cleft, host cell plasma membrane, symbiont-containing vacuole	null	null	null	null	GO:0020033, GO:0020035, GO:0020013	GO:0020036, GO:0020002, GO:0020003	null	null	null
PF3D7_1301400	Plasmodium exported protein (hyp12), unknown function (HYP12)	null	null	food vacuole, host cell cytoplasm	null	null	null	null	null	GO:0020020, GO:0030430	null	null	null
PF3D7_1301900	Plasmodium exported protein, unknown function	phosphatidylserine decarboxylase activity	phospholipid biosynthetic process	apicoplast	null	null	null	GO:0004609	GO:0008654	GO:0020011	null	null	null
PF3D7_1302300	Plasmodium exported protein, unknown function	null	null	null	null	null	null	null	null	null	null	null	null
PF3D7_1302400	conserved Plasmodium membrane protein, unknown function	null	null	endoplasmic reticulum, integral to membrane	null	null	null	null	null	GO:0005783, GO:0016021	null	null	null
PF3D7_1302700	DEAD/DEAH box ATP-dependent RNA helicase, putative	ATP binding, ATP-dependent RNA helicase activity, nucleic acid binding	null	null	ATP binding, ATP-dependent helicase activity, helicase activity, nucleic acid binding	null	null	GO:0005524, GO:0004004, GO:0003676	null	null	GO:0005524, GO:0008026, GO:0004386, GO:0003676	null	null
PF3D7_1303700	conserved Plasmodium protein, unknown function	null	null	cytoplasm	protein binding	null	null	null	null	GO:0005737	GO:0005515	null	null
PF3D7_1304300	conserved Plasmodium protein, unknown function	null	null	null	null	null	null	null	null	null	null	null	null
PF3D7_1304700	cyclin (CYC4)	protein kinase binding	regulation of cell cycle, regulation of cyclin-dependent protein kinase activity, regulation of transcription, DNA-dependent	nucleus	protein kinase binding	RNA processing	nucleus	GO:0019901	GO:0051726, GO:0000079, GO:0006355	GO:0005634	GO:0019901	GO:0006396	GO:0005634
PF3D7_1305400	AAR2 protein, putative	null	null	null	null	null	null	null	null	null	null	null	null
PF3D7_1306000	conserved Plasmodium protein, unknown function	null	null	cytoplasm, nucleus	null	null	null	null	null	GO:0005737, GO:0005634	null	null	null
PF3D7_1306300	SAM dependent methyltransferase, putative	RNA methyltransferase activity	RNA processing	null	RNA methyltransferase activity	RNA processing	null	GO:0008173	GO:0006396	null	GO:0008173	GO:0006396	null
PF3D7_1306900	U1 small nuclear ribonucleoprotein A, putative	snRNA binding	nuclear mRNA splicing, via spliceosome	spliceosomal complex	nucleic acid binding	null	null	GO:0017069	GO:0000398	GO:0005681	GO:0003676	null	null
PF3D7_1307400	conserved Plasmodium protein, unknown function	null	null	null	null	null	null	null	null	null	null	null	null
PF3D7_1307800	fork head domain protein, putative	null	null	nucleus	protein binding	null	null	null	null	GO:0005634	GO:0005515	null	null
PF3D7_1308100	CCAAT-binding transcription factor, putative	DNA binding, protein heterodimerization activity, sequence-specific DNA binding transcription factor activity	regulation of transcription, DNA-dependent	null	protein heterodimerization activity, sequence-specific DNA binding	null	intracellular	GO:0003677, GO:0046982, GO:0003700	GO:0006355	null	GO:0046982, GO:0043565	null	GO:0005622
PF3D7_1309000	conserved Plasmodium protein, unknown function	nucleotide binding	null	cytoplasm	null	null	null	GO:0000166	null	GO:0005737	null	null	null
PF3D7_1309400	HORMA domain protein, putative	null	null	null	null	null	null	null	null	null	null	null	null
PF3D7_1309600	ribosomal RNA methyltransferase, putative	RNA methyltransferase activity	RNA methylation, rRNA processing	null	methyltransferase activity	methylation	null	GO:0008173	GO:0001510, GO:0006364	null	GO:0008168	GO:0032259	null
PF3D7_1310500	conserved protein, unknown function	methyltransferase activity	menaquinone biosynthetic process	null	null	null	null	GO:0008168	GO:0009234	null	null	null	null
PF3D7_1310600	ras-related protein Rab-5B (RAB5b)	GTP binding, protein binding	protein transport, protein transport by the Sec complex, regulation of vesicle-mediated transport, small GTPase mediated signal transduction	Sec61 translocon complex, autophagic vacuole membrane, endoplasmic reticulum membrane, intracellular, plasma membrane	GTP binding, GTPase activity	GTP catabolic process, protein transport, signal transduction, small GTPase mediated signal transduction	intracellular, membrane	GO:0005525, GO:0005515	GO:0015031, GO:0043952, GO:0060627, GO:0007264	GO:0005784, GO:0000421, GO:0005789, GO:0005622, GO:0005886	GO:0005525, GO:0003924	GO:0006184, GO:0015031, GO:0007165, GO:0007264	GO:0005622, GO:0016020
PF3D7_1311000	protein ISD11, putative (ISD11)	null	null	mitochondrion	null	null	null	null	null	GO:0005739	null	null	null
PF3D7_1311100	meiosis-specific nuclear structural protein 1, putative	ATP binding	null	cytoplasm	null	null	null	GO:0005524	null	GO:0005737	null	null	null
PF3D7_1311500	26S protease regulatory subunit 7, putative (RPT1)	ATP binding, endopeptidase activity, hydrolase activity	ubiquitin-dependent protein catabolic process	cytoplasm, proteasome regulatory particle	ATP binding, hydrolase activity, nucleoside-triphosphatase activity, nucleotide binding	protein catabolic process	cytoplasm	GO:0005524, GO:0004175, GO:0016787	GO:0006511	GO:0005737, GO:0005838	GO:0005524, GO:0016787, GO:0017111, GO:0000166	GO:0030163	GO:0005737
PF3D7_1311800	M1-family alanyl aminopeptidase (M1AAP)	aminopeptidase activity, metalloendopeptidase activity, zinc ion binding	proteolysis	cytoplasm, food vacuole, microneme, nucleus	metallopeptidase activity, zinc ion binding	null	null	GO:0004177, GO:0004222, GO:0008270	GO:0006508	GO:0005737, GO:0020020, GO:0020009, GO:0005634	GO:0008237, GO:0008270	null	null
PF3D7_1313000	ubiquitin-like protein nedd8 homologue, putative (Nedd8)	null	modification-dependent protein catabolic process	null	protein binding	null	null	null	GO:0019941	null	GO:0005515	null	null
PF3D7_1313300	peptidyl-prolyl cis-trans isomerase, putative	null	protein folding	apicoplast	null	protein folding	null	null	GO:0006457	GO:0020011	null	GO:0006457	null
PF3D7_1313600	conserved Plasmodium protein, unknown function	null	null	cytoplasm	protein binding	null	null	null	null	GO:0005737	GO:0005515	null	null
PF3D7_1313900	conserved Plasmodium protein, unknown function	null	null	cytoplasm, membrane	protein binding	null	null	null	null	GO:0005737, GO:0016020	GO:0005515	null	null
PF3D7_1315200	conserved Plasmodium protein, unknown function	ATP binding	null	cytoplasm	null	null	null	GO:0005524	null	GO:0005737	null	null	null
PF3D7_1315500	conserved Plasmodium protein, unknown function	null	null	null	null	null	null	null	null	null	null	null	null
PF3D7_1315600	CDP-diacylglycerol--inositol 3-phosphatidyltransferase (PIS)	CDP-diacylglycerol-inositol 3-phosphatidyltransferase activity	phosphatidylinositol biosynthetic process	membrane	null	phospholipid biosynthetic process	membrane	GO:0003881	GO:0006661	GO:0016020	null	GO:0008654	GO:0016020
PF3D7_1316700	conserved Plasmodium protein, unknown function	nucleotide binding	null	null	null	null	null	GO:0000166	null	null	null	null	null
PF3D7_1317100	DNA replication licensing factor MCM4 (MCM4)	ATP binding, DNA binding, DNA helicase activity	DNA replication, DNA unwinding involved in replication, DNA-dependent DNA replication initiation	MCM complex	ATP binding, DNA binding	DNA replication	null	GO:0005524, GO:0003677, GO:0003678	GO:0006260, GO:0006268, GO:0006270	GO:0042555	GO:0005524, GO:0003677	GO:0006260	null
PF3D7_1317700	conserved Plasmodium protein, unknown function	null	null	null	null	null	null	null	null	null	null	null	null
PF3D7_1317900	small ribosomal subunit nuclear export protein, putative	ATP binding	null	nucleus	null	null	null	GO:0005524	null	GO:0005634	null	null	null
PF3D7_1318000	conserved Plasmodium membrane protein, unknown function	null	null	integral to membrane, membrane	null	null	null	null	null	GO:0016021, GO:0016020	null	null	null
PF3D7_1319200	conserved Plasmodium protein, unknown function	flavin adenine dinucleotide binding	tRNA processing	cytoplasm, integral to membrane, membrane	null	null	null	GO:0050660	GO:0008033	GO:0005737, GO:0016021, GO:0016020	null	null	null
PF3D7_1320500	SNARE protein, putative (SNAP23)	SNAP receptor activity	intracellular protein transport, regulation of vesicle fusion, vesicle-mediated transport	SNARE complex	protein binding	null	null	GO:0005484	GO:0006886, GO:0031338, GO:0016192	GO:0031201	GO:0005515	null	null
PF3D7_1322100	variant-silencing SET protein (SETvs)	histone methyltransferase activity (H3-K36 specific), protein binding, zinc ion binding	antigenic variation, histone H3-K36 methylation, regulation of transcription, DNA-dependent	nuclear periphery, nucleus	histone-lysine N-methyltransferase activity, protein binding, zinc ion binding	null	nucleus	GO:0046975, GO:0005515, GO:0008270	GO:0020033, GO:0010452, GO:0006355	GO:0034399, GO:0005634	GO:0018024, GO:0005515, GO:0008270	null	GO:0005634
PF3D7_1322200	conserved Plasmodium protein, unknown function	microtubule binding	cell cycle, cell division, mitosis	centrosome, cytoplasm, cytoskeleton, microtubule	binding	null	null	GO:0008017	GO:0007049, GO:0051301, GO:0007067	GO:0005813, GO:0005737, GO:0005856, GO:0005874	GO:0005488	null	null
PF3D7_1322300	translation initiation factor EIF-2B subunit related	null	null	null	null	null	null	null	null	null	null	null	null
PF3D7_1322900	conserved Plasmodium protein, unknown function	null	null	null	null	null	null	null	null	null	null	null	null
PF3D7_1323200	V-type proton ATPase subunit G, putative	hydrolase activity, acting on acid anhydrides, catalyzing transmembrane movement of substances	proton transport, vacuolar acidification	food vacuole, vacuolar proton-transporting V-type ATPase complex, vacuolar proton-transporting V-type ATPase, V1 domain	null	proton transport	vacuolar proton-transporting V-type ATPase complex	GO:0016820	GO:0015992, GO:0007035	GO:0020020, GO:0016471, GO:0000221	null	GO:0015992	GO:0016471
PF3D7_1323400	60S ribosomal protein L23 (RPL23)	rRNA binding, structural constituent of ribosome	translation	cytosolic large ribosomal subunit, intracellular, ribosome	structural constituent of ribosome	translation	intracellular, ribosome	GO:0019843, GO:0003735	GO:0006412	GO:0022625, GO:0005622, GO:0005840	GO:0003735	GO:0006412	GO:0005622, GO:0005840
PF3D7_1323700	glideosome associated protein with multiple membrane spans 1 (GAPM1)	protein binding	null	actomyosin, actin part, inner membrane complex, integral to membrane, plasma membrane	null	null	null	GO:0005515	null	GO:0042643, GO:0070258, GO:0016021, GO:0005886	null	null	null
PF3D7_1323900	protein BCP1, putative	null	protein transport	cytoplasm, nucleus	null	null	null	null	GO:0015031	GO:0005737, GO:0005634	null	null	null
PF3D7_1324000	conserved Plasmodium protein, unknown function	asparagine synthase (glutamine-hydrolyzing) activity	asparagine biosynthetic process, glutamine metabolic process	null	asparagine synthase (glutamine-hydrolyzing) activity	asparagine biosynthetic process	null	GO:0004066	GO:0006529, GO:0006541	null	GO:0004066	GO:0006529	null
PF3D7_1324100	conserved Plasmodium membrane protein, unknown function	null	null	apicoplast, cytoplasm, membrane	null	null	null	null	null	GO:0020011, GO:0005737, GO:0016020	null	null	null
PF3D7_1324900	L-lactate dehydrogenase (LDH)	L-lactate dehydrogenase activity, protein binding	carboxylic acid metabolic process, glycolysis, oxidation-reduction process	null	catalytic activity, oxidoreductase activity	carbohydrate metabolic process, cellular carbohydrate metabolic process, oxidation-reduction process	null	GO:0004459, GO:0005515	GO:0019752, GO:0006096, GO:0055114	null	GO:0003824, GO:0016491	GO:0005975, GO:0044262, GO:0055114	null
PF3D7_1325000	U6 snRNA-associated Sm-like protein LSm6, putative (LSM6)	null	RNA splicing, via transesterification reactions, nuclear mRNA splicing, via spliceosome	small nucleolar ribonucleoprotein complex, spliceosomal complex	null	null	null	null	GO:0000375, GO:0000398	GO:0005732, GO:0005681	null	null	null
PF3D7_1325200	oxidoreductase, putative	L-lactate dehydrogenase activity, L-malate dehydrogenase activity	glycolysis, lactate metabolic process, malate metabolic process, oxidation-reduction process, pyruvate metabolic process, tricarboxylic acid cycle	null	catalytic activity, oxidoreductase activity	carbohydrate metabolic process, cellular carbohydrate metabolic process, oxidation-reduction process	null	GO:0004459, GO:0030060	GO:0006096, GO:0006089, GO:0006108, GO:0055114, GO:0006090, GO:0006099	null	GO:0003824, GO:0016491	GO:0005975, GO:0044262, GO:0055114	null
PF3D7_1325600	mitochondrial fission 1 protein, putative (FIS1)	null	mitochondrial fission	integral to membrane, mitochondrial outer membrane, mitochondrion	protein binding	null	null	null	GO:0000266	GO:0016021, GO:0005741, GO:0005739	GO:0005515	null	null
PF3D7_1326100	WD repeat-containing protein, putative	null	null	null	protein binding	null	null	null	null	null	GO:0005515	null	null
PF3D7_1326200	conserved Plasmodium protein, unknown function	null	null	null	null	null	null	null	null	null	null	null	null
PF3D7_1326400	translation initiation factor EIF-2B gamma subunit, putative	null	null	null	null	null	null	null	null	null	null	null	null
PF3D7_1327100	conserved Plasmodium protein, unknown function	beta-galactosidase activity, carbohydrate binding, cation binding	carbohydrate metabolic process	beta-galactosidase complex, extracellular region	carbohydrate binding	null	null	GO:0004565, GO:0030246, GO:0043169	GO:0005975	GO:0009341, GO:0005576	GO:0030246	null	null
PF3D7_1327600	nicotinate-nucleotide adenylyltransferase (NMNAT)	catalytic activity, nicotinate-nucleotide adenylyltransferase activity	biosynthetic process	cytoplasm	nucleotidyltransferase activity	biosynthetic process	null	GO:0003824, GO:0004515	GO:0009058	GO:0005737	GO:0016779	GO:0009058	null
PF3D7_1328500	alpha/beta-hydrolase, putative	hydrolase activity	null	cytoplasm	null	null	null	GO:0016787	null	GO:0005737	null	null	null
PF3D7_1328700	Plasmodium RNA of unknown function RUF1	null	null	null	null	null	null	null	null	null	null	null	null
PF3D7_1328800	transcriptional regulatory protein sir2a (SIR2A)	DNA binding, NAD+ binding, protein binding	chromatin silencing, regulation of transcription, DNA-dependent, telomere capping	chromatin silencing complex, cytoplasm, nucleolus, nucleus	NAD+ binding	null	null	GO:0003677, GO:0070403, GO:0005515	GO:0006342, GO:0006355, GO:0016233	GO:0005677, GO:0005737, GO:0005730, GO:0005634	GO:0070403	null	null
PF3D7_1328900	conserved Plasmodium protein, unknown function	null	null	cytoplasm	null	null	null	null	null	GO:0005737	null	null	null
PF3D7_1329500	conserved Plasmodium protein, unknown function	null	null	nucleus	null	null	null	null	null	GO:0005634	null	null	null
PF3D7_1330300	DnaJ protein, putative	null	response to heat, response to unfolded protein	null	heat shock protein binding	null	null	null	GO:0009408, GO:0006986	null	GO:0031072	null	null
PF3D7_1330700	GPI transamidase subunit PIG-U, putative	null	GPI anchor biosynthetic process	integral to membrane	null	GPI anchor biosynthetic process	endoplasmic reticulum membrane, integral to membrane	null	GO:0006506	GO:0016021	null	GO:0006506	GO:0005789, GO:0016021
PF3D7_1332300	trafficking protein particle complex subunit 2, putative (TRAPPC2)	null	ER to Golgi vesicle-mediated transport, vesicle-mediated transport	intracellular	null	ER to Golgi vesicle-mediated transport, transport	intracellular	null	GO:0006888, GO:0016192	GO:0005622	null	GO:0006888, GO:0006810	GO:0005622
PF3D7_1332400	nucleotidyltransferase, putative	nucleotidyltransferase activity	null	null	nucleotidyltransferase activity	null	null	GO:0016779	null	null	GO:0016779	null	null
PF3D7_1332500	SAM-dependent RNA methyltransferase, putative	methyltransferase activity	null	cytoplasm	null	null	null	GO:0008168	null	GO:0005737	null	null	null
PF3D7_1332800	translation initiation factor 6, putative	ribosome binding	mature ribosome assembly	null	ribosome binding	mature ribosome assembly	null	GO:0043022	GO:0042256	null	GO:0043022	GO:0042256	null
PF3D7_1332900	isoleucine--tRNA ligase, putative	ATP binding, aminoacyl-tRNA editing activity, isoleucine-tRNA ligase activity	isoleucyl-tRNA aminoacylation	cytoplasm	ATP binding, aminoacyl-tRNA editing activity, aminoacyl-tRNA ligase activity, nucleotide binding	tRNA aminoacylation for protein translation	cytoplasm	GO:0005524, GO:0002161, GO:0004822	GO:0006428	GO:0005737	GO:0005524, GO:0002161, GO:0004812, GO:0000166	GO:0006418	GO:0005737
PF3D7_1333400	conserved protein, unknown function	null	null	null	null	null	null	null	null	null	null	null	null
PF3D7_1333500	conserved Plasmodium protein, unknown function	null	null	null	null	null	null	null	null	null	null	null	null
PF3D7_1333600	U3 small nucleolar RNA-associated protein 4, putative (UTP4)	null	null	nucleolus, small-subunit processome	protein binding	null	null	null	null	GO:0005730, GO:0032040	GO:0005515	null	null
PF3D7_1333700	histone H3-like centromeric protein CSE4 (CenH3)	DNA binding, protein heterodimerization activity	chromatin assembly or disassembly, chromosome segregation	chromosome, centromeric region, nuclear periphery, nucleosome	DNA binding, protein heterodimerization activity	nucleosome assembly	nucleosome	GO:0003677, GO:0046982	GO:0006333, GO:0007059	GO:0000775, GO:0034399, GO:0000786	GO:0003677, GO:0046982	GO:0006334	GO:0000786
PF3D7_1334000	conserved Plasmodium protein, unknown function	ligase activity, zinc ion binding	null	cytoplasm, intracellular	protein binding, zinc ion binding	null	null	GO:0016874, GO:0008270	null	GO:0005737, GO:0005622	GO:0005515, GO:0008270	null	null
PF3D7_1337000	endopeptidase, putative	metalloendopeptidase activity	proteolysis	null	metalloendopeptidase activity	proteolysis	null	GO:0004222	GO:0006508	null	GO:0004222	GO:0006508	null
PF3D7_1337200	1-deoxy-D-xylulose 5-phosphate synthase (DXS)	1-deoxy-D-xylulose-5-phosphate synthase activity	terpenoid biosynthetic process	apicoplast	catalytic activity	metabolic process	null	GO:0008661	GO:0016114	GO:0020011	GO:0003824	GO:0008152	null
PF3D7_1338000	conserved Plasmodium membrane protein, unknown function	null	null	integral to membrane, membrane	null	null	null	null	null	GO:0016021, GO:0016020	null	null	null
PF3D7_1338900	serine/threonine protein kinase, putative	ATP binding, protein kinase activity	protein phosphorylation	apicoplast	ATP binding, protein kinase activity	protein phosphorylation	null	GO:0005524, GO:0004672	GO:0006468	GO:0020011	GO:0005524, GO:0004672	GO:0006468	null
PF3D7_1339700	conserved Plasmodium protein, unknown function	ATP binding, actin binding, calmodulin binding, motor activity	null	cytoplasm, myosin complex	null	null	null	GO:0005524, GO:0003779, GO:0005516, GO:0003774	null	GO:0005737, GO:0016459	null	null	null
PF3D7_1339900	ABC transporter B family member 5, putative (ABCB5)	ATP binding, ATPase activity, coupled to transmembrane movement of substances, lipid transporter activity	lipid transport, transmembrane transport, transport	ATP-binding cassette (ABC) transporter complex, integral to plasma membrane, plasma membrane	ATP binding, ATPase activity, nucleoside-triphosphatase activity, nucleotide binding	transmembrane transport, transport	integral to membrane	GO:0005524, GO:0042626, GO:0005319	GO:0006869, GO:0055085, GO:0006810	GO:0043190, GO:0005887, GO:0005886	GO:0005524, GO:0016887, GO:0017111, GO:0000166	GO:0055085, GO:0006810	GO:0016021
PF3D7_1340500	conserved Plasmodium protein, unknown function	null	null	null	signal transducer activity	multicellular organismal development	intracellular	null	null	null	GO:0004871	GO:0007275	GO:0005622
PF3D7_1340700	ras-related protein Rab-11B (RAB11b)	GTP binding, GTPase activity	intracellular protein transport, nucleocytoplasmic transport, regulation of vesicle-mediated transport, small GTPase mediated signal transduction	intracellular, membrane	GTP binding, GTPase activity	GTP catabolic process, intracellular protein transport, nucleocytoplasmic transport, protein transport, signal transduction, small GTPase mediated signal transduction	intracellular, membrane	GO:0005525, GO:0003924	GO:0006886, GO:0006913, GO:0060627, GO:0007264	GO:0005622, GO:0016020	GO:0005525, GO:0003924	GO:0006184, GO:0006886, GO:0006913, GO:0015031, GO:0007165, GO:0007264	GO:0005622, GO:0016020
PF3D7_1340900	sodium-dependent phosphate transporter (PiT)	inorganic phosphate transmembrane transporter activity	phosphate ion transport	integral to plasma membrane, membrane	inorganic phosphate transmembrane transporter activity	phosphate ion transport	membrane	GO:0005315	GO:0006817	GO:0005887, GO:0016020	GO:0005315	GO:0006817	GO:0016020
PF3D7_1342000	40S ribosomal protein S6	structural constituent of ribosome	translation	cytosolic small ribosomal subunit, intracellular, ribosome	structural constituent of ribosome	translation	intracellular, ribosome	GO:0003735	GO:0006412	GO:0022627, GO:0005622, GO:0005840	GO:0003735	GO:0006412	GO:0005622, GO:0005840
PF3D7_1342100	aconitate hydratase (IRP)	aconitate hydratase activity, iron ion binding	regulation of translational initiation by iron, tricarboxylic acid cycle	cytosol, food vacuole, mitochondrion	null	metabolic process	null	GO:0003994, GO:0005506	GO:0006447, GO:0006099	GO:0005829, GO:0020020, GO:0005739	null	GO:0008152	null
PF3D7_1342500	sporozoite protein essential for cell traversal (SPECT1)	null	cell motility	microneme	null	null	null	null	GO:0048870	GO:0020009	null	null	null
PF3D7_1342600	myosin A (MyoA)	ATP binding, actin binding, motor activity, protein binding	null	inner membrane complex, myosin complex, pellicle, plasma membrane	ATP binding, motor activity	null	myosin complex	GO:0005524, GO:0003779, GO:0003774, GO:0005515	null	GO:0070258, GO:0016459, GO:0020039, GO:0005886	GO:0005524, GO:0003774	null	GO:0016459
PF3D7_1344300	conserved protein, unknown function	ligase activity, zinc ion binding	null	integral to membrane	protein binding, zinc ion binding	null	null	GO:0016874, GO:0008270	null	GO:0016021	GO:0005515, GO:0008270	null	null
PF3D7_1345000	conserved Plasmodium protein, unknown function	zinc ion binding	null	null	protein binding, zinc ion binding	null	null	GO:0008270	null	null	GO:0005515, GO:0008270	null	null
PF3D7_1345100	thioredoxin 2 (TRX2)	protein disulfide oxidoreductase activity	cell redox homeostasis, glycerol ether metabolic process	mitochondrion, symbiont-containing vacuole	null	cell redox homeostasis	null	GO:0015035	GO:0045454, GO:0006662	GO:0005739, GO:0020003	null	GO:0045454	null
PF3D7_1347200	nucleoside transporter 1 (NT1)	nucleoside transmembrane transporter activity	adenosine transport, purine nucleobase transport	integral to plasma membrane	nucleoside transmembrane transporter activity	transport	integral to membrane	GO:0005337	GO:0032238, GO:0006863	GO:0005887	GO:0005337	GO:0006810	GO:0016021
PF3D7_1347300	conserved Plasmodium membrane protein, unknown function	null	null	integral to membrane, membrane	null	null	null	null	null	GO:0016021, GO:0016020	null	null	null
PF3D7_1347500	DNA/RNA-binding protein Alba 4 (ALBA4)	DNA binding, RNA binding	null	cytoplasm, nucleus	null	null	null	GO:0003677, GO:0003723	null	GO:0005737, GO:0005634	null	null	null
PF3D7_1347600	conserved Plasmodium protein, unknown function	null	null	null	null	null	null	null	null	null	null	null	null
PF3D7_1348100	GTPase, putative	GTP binding, GTPase activity	protein transport, small GTPase mediated signal transduction	null	GTP binding	protein transport, small GTPase mediated signal transduction	null	GO:0005525, GO:0003924	GO:0015031, GO:0007264	null	GO:0005525	GO:0015031, GO:0007264	null
PF3D7_1349700	peptidase, putative	null	transport	integral to membrane, membrane	null	null	null	null	GO:0006810	GO:0016021, GO:0016020	null	null	null
PF3D7_1350200	small nuclear ribonucleoprotein E, putative (SNRPE)	null	RNA processing, RNA splicing, via transesterification reactions, nuclear mRNA splicing, via spliceosome	small nucleolar ribonucleoprotein complex, spliceosomal complex	null	null	null	null	GO:0006396, GO:0000375, GO:0000398	GO:0005732, GO:0005681	null	null	null
PF3D7_1350300	conserved Plasmodium protein, unknown function	null	null	null	null	null	null	null	null	null	null	null	null
PF3D7_1350700	N6-adenine-specific methylase, putative	methyltransferase activity	rRNA methylation	apicoplast	methyltransferase activity	rRNA methylation	null	GO:0008168	GO:0031167	GO:0020011	GO:0008168	GO:0031167	null
PF3D7_1352000	conserved Plasmodium protein, unknown function	GTP binding, GTPase activity	tRNA modification	apicoplast, intracellular	GTP binding	null	null	GO:0005525, GO:0003924	GO:0006400	GO:0020011, GO:0005622	GO:0005525	null	null
PF3D7_1352200	U3 small nucleolar RNA-associated protein 15, putative (UTP15)	null	null	cytoplasm, nucleus	protein binding	null	null	null	null	GO:0005737, GO:0005634	GO:0005515	null	null
PF3D7_1352600	protein kinase, putative	ATP binding, calcium ion binding, calmodulin binding, calmodulin-dependent protein kinase activity	protein phosphorylation	null	ATP binding, protein kinase activity	protein phosphorylation	null	GO:0005524, GO:0005509, GO:0005516, GO:0004683	GO:0006468	null	GO:0005524, GO:0004672	GO:0006468	null
PF3D7_1354400	V-type proton ATPase 21 kDa proteolipid subunit, putative	hydrogen ion transmembrane transporter activity	ATP hydrolysis coupled proton transport	proton-transporting V-type ATPase, V0 domain, vacuolar proton-transporting V-type ATPase complex	hydrogen ion transmembrane transporter activity	ATP hydrolysis coupled proton transport	null	GO:0015078	GO:0015991	GO:0033179, GO:0016471	GO:0015078	GO:0015991	null
PF3D7_1354600	60S ribosomal protein L7-2, putative	null	null	null	null	null	null	null	null	null	null	null	null
PF3D7_1355200	RAP protein, putative	null	null	null	null	null	null	null	null	null	null	null	null
PF3D7_1356000	conserved Plasmodium protein, unknown function	ATP binding, hydrolase activity	null	null	null	null	null	GO:0005524, GO:0016787	null	null	null	null	null
PF3D7_1356100	conserved Plasmodium protein, unknown function	null	null	membrane	null	null	null	null	null	GO:0016020	null	null	null
PF3D7_1357600	conserved Plasmodium protein, unknown function	ATP binding	null	cytoplasm	null	null	null	GO:0005524	null	GO:0005737	null	null	null
PF3D7_1358400	conserved Plasmodium protein, unknown function	null	null	integral to membrane, plasma membrane	null	null	null	null	null	GO:0016021, GO:0005886	null	null	null
PF3D7_1358900	GTP-binding protein, putative	GTP binding	signal transduction	null	GTP binding	null	null	GO:0005525	GO:0007165	null	GO:0005525	null	null
PF3D7_1359800	ADP-ribosylation factor, putative	GTP binding, GTPase activity	protein ADP-ribosylation, small GTPase mediated signal transduction	apicoplast, intracellular	GTP binding	small GTPase mediated signal transduction	intracellular	GO:0005525, GO:0003924	GO:0006471, GO:0007264	GO:0020011, GO:0005622	GO:0005525	GO:0007264	GO:0005622
PF3D7_1360100	RNA-binding protein, putative	nucleic acid binding	null	null	nucleic acid binding	null	null	GO:0003676	null	null	GO:0003676	null	null
PF3D7_1361100	protein transport protein Sec24A (SEC24A)	protein transporter activity, zinc ion binding	ER to Golgi vesicle-mediated transport, intracellular protein transport, protein transport by the Sec complex	COPII vesicle coat, endoplasmic reticulum	zinc ion binding	ER to Golgi vesicle-mediated transport, intracellular protein transport	COPII vesicle coat	GO:0008565, GO:0008270	GO:0006888, GO:0006886, GO:0043952	GO:0030127, GO:0005783	GO:0008270	GO:0006888, GO:0006886	GO:0030127
PF3D7_1362000	conserved Plasmodium protein, unknown function	null	null	null	null	null	null	null	null	null	null	null	null
PF3D7_1363100	conserved Plasmodium protein, unknown function	ATP binding, actin binding	null	cytoplasm	null	null	null	GO:0005524, GO:0003779	null	GO:0005737	null	null	null
PF3D7_1363300	50S ribosomal protein L9, mitochondrial, putative	structural constituent of ribosome	translation	intracellular, ribosome	null	null	null	GO:0003735	GO:0006412	GO:0005622, GO:0005840	null	null	null
PF3D7_1363600	conserved Plasmodium protein, unknown function	null	null	null	null	null	null	null	null	null	null	null	null
PF3D7_1364100	6-cysteine protein (P92)	null	null	anchored to plasma membrane, cell surface	null	null	null	null	null	GO:0046658, GO:0009986	null	null	null
PF3D7_1364600	aldehyde reductase, putative	aldo-keto reductase (NADP) activity	metabolic process	apicoplast	null	null	null	GO:0004033	GO:0008152	GO:0020011	null	null	null
PF3D7_1364900	ferrochelatase (FC)	ferrochelatase activity, ferrous iron binding	heme biosynthetic process	mitochondrion	ferrochelatase activity	heme biosynthetic process	null	GO:0004325, GO:0008198	GO:0006783	GO:0005739	GO:0004325	GO:0006783	null
PF3D7_1365100	mitochondrial ribosomal protein S17 precursor, putative	structural constituent of ribosome	translation	intracellular, organellar small ribosomal subunit, ribosome	structural constituent of ribosome	translation	intracellular, ribosome	GO:0003735	GO:0006412	GO:0005622, GO:0000314, GO:0005840	GO:0003735	GO:0006412	GO:0005622, GO:0005840
PF3D7_1365600	DNA topoisomerase VI, b subunit, putative	catalytic activity	null	null	ATP binding	null	null	GO:0003824	null	null	GO:0005524	null	null
PF3D7_1365700	SNARE associated Golgi protein, putative	null	null	integral to membrane, membrane, plasma membrane	null	null	null	null	null	GO:0016021, GO:0016020, GO:0005886	null	null	null
PF3D7_1367000	suppressor of kinetochore protein 1, putative (SKP1)	null	kinetochore assembly, protein neddylation, protein ubiquitination involved in ubiquitin-dependent protein catabolic process, ubiquitin-dependent protein catabolic process	SCF ubiquitin ligase complex, nucleus	null	ubiquitin-dependent protein catabolic process	null	null	GO:0051382, GO:0045116, GO:0042787, GO:0006511	GO:0019005, GO:0005634	null	GO:0006511	null
PF3D7_1368300	conserved Plasmodium protein, unknown function	zinc ion binding	DNA recombination, DNA repair, response to DNA damage stimulus	nucleus	null	null	null	GO:0008270	GO:0006310, GO:0006281, GO:0006974	GO:0005634	null	null	null
PF3D7_1368500	conserved Plasmodium protein, unknown function	null	null	null	null	null	null	null	null	null	null	null	null
PF3D7_1369100	conserved Plasmodium protein, unknown function	null	null	cytoplasm	null	null	null	null	null	GO:0005737	null	null	null
PF3D7_1369800	tRNA Arginine	null	null	null	null	null	null	null	null	null	null	null	null
PF3D7_1371700	serine/threonine protein kinase, FIKK family	ATP binding, protein kinase activity	protein phosphorylation	null	ATP binding, protein kinase activity	protein phosphorylation	null	GO:0005524, GO:0004672	GO:0006468	null	GO:0005524, GO:0004672	GO:0006468	null
PF3D7_1372200	histidine-rich protein III (HRPIII)	null	null	food vacuole	null	null	null	null	null	GO:0020020	null	null	null
PF3D7_1373300	rifin (RIF)	null	null	null	null	null	null	null	null	null	null	null	null
PF3D7_1373400	rifin (RIF)	null	antigenic variation, cytoadherence to microvasculature, mediated by symbiont protein, modulation by symbiont of host erythrocyte aggregation	Maurer's cleft, host cell plasma membrane, symbiont-containing vacuole	null	null	null	null	GO:0020033, GO:0020035, GO:0020013	GO:0020036, GO:0020002, GO:0020003	null	null	null
PF3D7_1400300	rifin (RIF)	null	antigenic variation	host cell plasma membrane, membrane	null	null	null	null	GO:0020033	GO:0020002, GO:0016020	null	null	null
PF3D7_1402000	conserved Plasmodium protein, unknown function	exopolyphosphatase activity	polyphosphate metabolic process	cytoplasm, membrane	hydrolase activity, manganese ion binding, pyrophosphatase activity	null	cytoplasm	GO:0004309	GO:0006797	GO:0005737, GO:0016020	GO:0016787, GO:0030145, GO:0016462	null	GO:0005737
PF3D7_1402200	conserved Plasmodium protein, unknown function	ATP binding, glutamate-tRNA ligase activity	glutamyl-tRNA aminoacylation, translation	cytoplasm, membrane	null	null	null	GO:0005524, GO:0004818	GO:0006424, GO:0006412	GO:0005737, GO:0016020	null	null	null
PF3D7_1404000	DNA-directed RNA polymerase II subunit RPB4, putative (RPB4)	DNA-directed RNA polymerase activity, catalytic activity, nucleotide binding	transcription, DNA-dependent	null	DNA-directed RNA polymerase activity	null	null	GO:0003899, GO:0003824, GO:0000166	GO:0006351	null	GO:0003899	null	null
PF3D7_1405900	RNA-binding protein, putative	RNA binding	null	null	nucleic acid binding	null	null	GO:0003723	null	null	GO:0003676	null	null
PF3D7_1407600	conserved Plasmodium protein, unknown function	ATP binding	null	cytoplasm	null	null	null	GO:0005524	null	GO:0005737	null	null	null
PF3D7_1407700	conserved Plasmodium protein, unknown function	null	null	null	null	null	null	null	null	null	null	null	null
PF3D7_1407900	plasmepsin I (PMI)	aspartic-type endopeptidase activity	hemoglobin catabolic process	food vacuole, membrane	aspartic-type endopeptidase activity	proteolysis	null	GO:0004190	GO:0042540	GO:0020020, GO:0016020	GO:0004190	GO:0006508	null
PF3D7_1408000	plasmepsin II	aspartic-type endopeptidase activity	hemoglobin catabolic process	food vacuole, membrane	aspartic-type endopeptidase activity	proteolysis	null	GO:0004190	GO:0042540	GO:0020020, GO:0016020	GO:0004190	GO:0006508	null
PF3D7_1409000	WD repeat-containing protein, putative	null	null	null	protein binding	null	null	null	null	null	GO:0005515	null	null
PF3D7_1409500	conserved Plasmodium protein, unknown function	nucleotide binding	null	cytoplasm	null	null	null	GO:0000166	null	GO:0005737	null	null	null
PF3D7_1409700	conserved Plasmodium protein, unknown function	null	null	null	null	null	null	null	null	null	null	null	null
PF3D7_1411700	conserved protein, unknown function	protein methyltransferase activity	protein methylation	cytoplasm	methyltransferase activity	null	null	GO:0008276	GO:0006479	GO:0005737	GO:0008168	null	null
PF3D7_1411800	conserved Plasmodium protein, unknown function	RNA binding, catalytic activity	null	integral to membrane, plasma membrane	null	null	null	GO:0003723, GO:0003824	null	GO:0016021, GO:0005886	null	null	null
PF3D7_1412100	conserved Plasmodium protein, unknown function	null	null	null	null	null	null	null	null	null	null	null	null
PF3D7_1412500	actin II (ACT2)	microfilament motor activity, structural constituent of cytoskeleton	cytoskeleton organization	actin filament	null	null	null	GO:0000146, GO:0005200	GO:0007010	GO:0005884	null	null	null
PF3D7_1412800	glycylpeptide N-tetradecanoyltransferase (NMT)	glycylpeptide N-tetradecanoyltransferase activity	N-terminal protein myristoylation, response to drug	null	glycylpeptide N-tetradecanoyltransferase activity	N-terminal protein myristoylation	null	GO:0004379	GO:0006499, GO:0042493	null	GO:0004379	GO:0006499	null
PF3D7_1413000	conserved Plasmodium protein, unknown function	null	null	cytoplasm	null	null	null	null	null	GO:0005737	null	null	null
PF3D7_1413200	conserved Plasmodium protein, unknown function	nucleotide binding	null	cytoplasm, intracellular	null	null	null	GO:0000166	null	GO:0005737, GO:0005622	null	null	null
PF3D7_1413700	conserved Plasmodium protein, unknown function	null	null	null	null	null	null	null	null	null	null	null	null
PF3D7_1413900	DnaJ protein, putative	null	null	membrane	heat shock protein binding	null	null	null	null	GO:0016020	GO:0031072	null	null
PF3D7_1414100	conserved Plasmodium protein, unknown function	nucleic acid binding, zinc ion binding	null	nucleus	nucleic acid binding, zinc ion binding	null	null	GO:0003676, GO:0008270	null	GO:0005634	GO:0003676, GO:0008270	null	null
PF3D7_1415700	serine C-palmitoyltransferase, putative	pyridoxal phosphate binding, serine O-acetyltransferase activity	biosynthetic process	apicoplast, membrane	pyridoxal phosphate binding	biosynthetic process	null	GO:0030170, GO:0009001	GO:0009058	GO:0020011, GO:0016020	GO:0030170	GO:0009058	null
PF3D7_1419300	glutathione S-transferase (GST)	glutathione transferase activity	null	null	protein binding	null	null	GO:0004364	null	null	GO:0005515	null	null
PF3D7_1420500	conserved Plasmodium membrane protein, unknown function	null	null	integral to membrane, membrane	null	ion transport	membrane	null	null	GO:0016021, GO:0016020	null	GO:0006811	GO:0016020
PF3D7_1420800	dynein-associated protein, putative	null	null	null	null	null	null	null	null	null	null	null	null
PF3D7_1421000	conserved Plasmodium protein, unknown function	null	null	null	signal transducer activity	multicellular organismal development	intracellular	null	null	null	GO:0004871	GO:0007275	GO:0005622
PF3D7_1421150	C/D small nucleolar RNA	null	null	null	null	null	null	null	null	null	null	null	null
PF3D7_1421700	unspecified product	null	null	null	null	null	null	null	null	null	null	null	null
PF3D7_1423500	conserved Plasmodium protein, unknown function	null	null	null	null	null	null	null	null	null	null	null	null
PF3D7_1423600	calcium-dependent protein kinase, putative	ATP binding, calmodulin-dependent protein kinase activity	protein phosphorylation	null	ATP binding, protein kinase activity, protein tyrosine kinase activity	protein phosphorylation	null	GO:0005524, GO:0004683	GO:0006468	null	GO:0005524, GO:0004672, GO:0004713	GO:0006468	null
PF3D7_1423800	vacuolar protein sorting-associated protein 3, putative (VPS3)	null	null	integral to membrane, membrane	small GTPase regulator activity	null	null	null	null	GO:0016021, GO:0016020	GO:0005083	null	null
PF3D7_1425200	enoyl-CoA hydratase, putative	3-hydroxyacyl-CoA dehydrogenase activity, 3-hydroxybutyryl-CoA epimerase activity, NAD binding, dodecenoyl-CoA delta-isomerase activity, enoyl-CoA hydratase activity	fatty acid beta-oxidation, fatty acid catabolic process	cytoplasm, mitochondrial fatty acid beta-oxidation multienzyme complex, mitochondrion	catalytic activity	metabolic process	null	GO:0003857, GO:0008692, GO:0051287, GO:0004165, GO:0004300	GO:0006635, GO:0009062	GO:0005737, GO:0016507, GO:0005739	GO:0003824	GO:0008152	null
PF3D7_1426000	60S ribosomal protein L21 (RPL21)	structural constituent of ribosome	translation	cytosolic large ribosomal subunit, intracellular, ribosome	structural constituent of ribosome	translation	intracellular, ribosome	GO:0003735	GO:0006412	GO:0022625, GO:0005622, GO:0005840	GO:0003735	GO:0006412	GO:0005622, GO:0005840
PF3D7_1426600	conserved Plasmodium protein, unknown function	null	null	membrane	null	null	null	null	null	GO:0016020	null	null	null
PF3D7_1427700	conserved Plasmodium protein, unknown function	null	null	null	null	null	null	null	null	null	null	null	null
PF3D7_1428000	conserved Plasmodium membrane protein, unknown function	null	null	integral to membrane, membrane	null	null	null	null	null	GO:0016021, GO:0016020	null	null	null
PF3D7_1429600	conserved Plasmodium protein, unknown function (GEXP03)	null	null	membrane	null	null	null	null	null	GO:0016020	null	null	null
PF3D7_1430000	conserved Plasmodium protein, unknown function	null	null	cytoplasm, membrane	null	null	null	null	null	GO:0005737, GO:0016020	null	null	null
PF3D7_1430200	plasmepsin IX	aspartic-type endopeptidase activity	proteolysis	null	aspartic-type endopeptidase activity	proteolysis	null	GO:0004190	GO:0006508	null	GO:0004190	GO:0006508	null
PF3D7_1431400	conserved Plasmodium protein, unknown function	null	null	extracellular region	null	null	null	null	null	GO:0005576	null	null	null
PF3D7_1431900	inner membrane complex suture component, putative (ISC3)	null	transport	inner membrane complex, integral to membrane, plasma membrane	null	null	null	null	GO:0006810	GO:0070258, GO:0016021, GO:0005886	null	null	null
PF3D7_1432000	syntaxin, Qa-SNARE family (SYN11)	SNAP receptor activity	intracellular protein transport, regulation of vesicle fusion, vesicle-mediated transport	SNARE complex, plasma membrane	protein binding	vesicle-mediated transport	membrane	GO:0005484	GO:0006886, GO:0031338, GO:0016192	GO:0031201, GO:0005886	GO:0005515	GO:0016192	GO:0016020
PF3D7_1432900	SF-assemblin, putative	structural constituent of cytoskeleton	null	null	null	null	null	GO:0005200	null	null	null	null	null
PF3D7_1433200	conserved Plasmodium protein, unknown function	ATP binding, DNA binding	cell cycle, cell division, chromosome segregation	integral to membrane, plasma membrane	null	null	null	GO:0005524, GO:0003677	GO:0007049, GO:0051301, GO:0007059	GO:0016021, GO:0005886	null	null	null
PF3D7_1433600	microsomal signal peptidase protein, putative (SPC1)	peptidase activity	signal peptide processing	integral to membrane, intracellular membrane-bounded organelle, signal peptidase complex	peptidase activity	signal peptide processing	integral to membrane, signal peptidase complex	GO:0008233	GO:0006465	GO:0016021, GO:0043231, GO:0005787	GO:0008233	GO:0006465	GO:0016021, GO:0005787
PF3D7_1434000	CCR4-associated factor 16, putative (CAF16)	ATP binding, ATPase activity, coupled to transmembrane movement of substances	transport	membrane	ATP binding, ATPase activity, nucleoside-triphosphatase activity, nucleotide binding	null	null	GO:0005524, GO:0042626	GO:0006810	GO:0016020	GO:0005524, GO:0016887, GO:0017111, GO:0000166	null	null
PF3D7_1434400	conserved Plasmodium membrane protein, unknown function	null	null	membrane	null	null	null	null	null	GO:0016020	null	null	null
PF3D7_1435100	ribonuclease H2 subunit B, putative	null	null	nucleus	null	null	nucleus	null	null	GO:0005634	null	null	GO:0005634
PF3D7_1436100	conserved Plasmodium membrane protein, unknown function	hydrolase activity	null	apicoplast, extracellular region	null	null	null	GO:0016787	null	GO:0020011, GO:0005576	null	null	null
PF3D7_1437300	conserved Plasmodium protein, unknown function	ATP binding	null	cytoplasm	null	null	null	GO:0005524	null	GO:0005737	null	null	null
PF3D7_1437500	conserved Plasmodium membrane protein, unknown function	null	null	integral to membrane, plasma membrane	null	null	null	null	null	GO:0016021, GO:0005886	null	null	null
PF3D7_1438400	metacaspase-like protein (MCA2)	null	null	membrane	null	null	null	null	null	GO:0016020	null	null	null
PF3D7_1438800	conserved Plasmodium protein, unknown function	ATP binding, metal ion binding	null	apicoplast, cytoplasm, plasma membrane	null	null	null	GO:0005524, GO:0046872	null	GO:0020011, GO:0005737, GO:0005886	null	null	null
PF3D7_1439000	copper transporter	copper ion transmembrane transporter activity	copper ion transmembrane transport, copper ion transport	host cell plasma membrane, integral to membrane, plasma membrane	copper ion transmembrane transporter activity	copper ion transmembrane transport	integral to membrane	GO:0005375	GO:0035434, GO:0006825	GO:0020002, GO:0016021, GO:0005886	GO:0005375	GO:0035434	GO:0016021
PF3D7_1440600	conserved Plasmodium protein, unknown function	ATP binding, actin binding, calmodulin binding, motor activity	null	cytoplasm, myosin complex	null	null	null	GO:0005524, GO:0003779, GO:0005516, GO:0003774	null	GO:0005737, GO:0016459	null	null	null
PF3D7_1440900	conserved Plasmodium protein, unknown function	null	null	null	null	null	null	null	null	null	null	null	null
PF3D7_1441000	conserved Plasmodium protein, unknown function	null	null	null	null	null	null	null	null	null	null	null	null
PF3D7_1441100	conserved Plasmodium protein, unknown function	null	transcription, DNA-dependent	membrane, nucleus	null	null	null	null	GO:0006351	GO:0016020, GO:0005634	null	null	null
PF3D7_1441500	conserved Plasmodium protein, unknown function	ATP binding, fibroblast growth factor binding	null	membrane	null	null	null	GO:0005524, GO:0017134	null	GO:0016020	null	null	null
PF3D7_1442000	ADP-ribosylation factor, putative	GTP binding, GTPase activity	intracellular protein transport, protein ADP-ribosylation, small GTPase mediated signal transduction	intracellular	GTP binding	intracellular protein transport, protein transport, small GTPase mediated signal transduction	intracellular	GO:0005525, GO:0003924	GO:0006886, GO:0006471, GO:0007264	GO:0005622	GO:0005525	GO:0006886, GO:0015031, GO:0007264	GO:0005622
PF3D7_1444700	conserved Plasmodium protein, unknown function	null	null	membrane	null	null	null	null	null	GO:0016020	null	null	null
[truncated: 59 more rows]

## Sheet: BLMT_GO
[Gene ID]	[Product Description]	[Annotated GO Function Term]	[Annotated GO Process Term]	[Annotated GO Component Term]	[Predicted GO Function Term]	[Predicted GO Process Term]	[Predicted GO Component Term]	[Annotated GO Function ID]	[Annotated GO Process ID]	[Annotated GO Component ID]	[Predicted GO Function ID]	[Predicted GO Process ID]	[Predicted GO Component ID]
[truncated: 109 more rows]

[truncated: 3 more sheets: WRNT_GO, BLMS_GO, WRNS_GO]
