# Supplementary material for: RecQ helicases in the malaria parasite Plasmodium falciparum affect genome stability, gene expression patterns and DNA replication dynamics
Source: PLoS Genet. 2018 Jul 2;14(7):e1007490. doi: 10.1371/journal.pgen.1007490 (PMC6044543; doi:10.1371/journal.pgen.1007490)
Supplement: S4 Spreadsheet — Statistics pertaining to all deregulated genes in ΔPfBLM or PfWRN-k/d parasites compared to wildtype 3D7: sheets are labelled BLM or WRN, with R, T and S referring to a ring, trophozoite or schizont time point respectively. LogFoldChange, log2 fold change in expression cf wildtype; P-value, statistical significance of the differential expression. The cutoff for fold-change in this analysis was set at 1.5 and only genes with a fold-change of above 1.5 are listed. In all cases, P-value was below 0.05 and False Discovery Rate was also below 0.05. (XLSX) [file pgen.1007490.s026.xlsx]

## Sheet: 3D7RvBLMR
GeneID	LogFoldChange	LogCountsPerMillion	quasi-likelihood F-test	P-value	FalseDiscoveryRate
PF3D7_0532900-1	5.53447	4.39034	391.403	1.67755e-25	6.56258e-22
PF3D7_1040100-1	4.96861	1.76334	262.677	1.06196e-21	2.07719e-18
PF3D7_1101200-1	5.85223	0.833491	171.945	9.66125e-17	1.08237e-13
PF3D7_1240700-1	-4.01301	1.1539	148.434	1.10672e-16	1.08237e-13
PF3D7_1100100-1	-7.12358	0.762072	140.33	5.92434e-16	4.6352e-13
PF3D7_0301000-1	-2.68703	1.86936	124.063	3.10301e-15	2.02316e-12
PF3D7_1400300-1	5.31011	0.0654058	117.135	8.72391e-15	4.87542e-12
PF3D7_0400700-1	-3.87977	0.724601	115.7	1.08649e-14	5.31295e-12
PF3D7_0936600-1	-3.76308	0.527149	114.319	1.34465e-14	5.84475e-12
PF3D7_1100200-1	-5.68776	0.468049	110.276	4.15193e-14	1.62424e-11
PF3D7_1100300-1	-8.26027	0.201178	111.526	9.89321e-14	3.51839e-11
PF3D7_0112900-1	2.50153	3.16282	93.5693	1.04334e-12	3.40127e-10
PF3D7_1149800-1	2.60341	1.75709	79.4125	5.91264e-12	1.77925e-09
PF3D7_0600500-1	-3.04682	0.153319	71.9274	2.70618e-11	7.56183e-09
PF3D7_0712600-1	2.53413	0.153576	70.3389	3.78294e-11	9.8659e-09
PF3D7_0302400-1	1.86131	2.02642	63.2997	1.76561e-10	4.31692e-08
PF3D7_0321900-1	1.67758	2.25532	58.4703	5.3813e-10	1.23833e-07
PF3D7_0900200-1	2.39575	0.999103	57.9087	6.14604e-10	1.33574e-07
PF3D7_0816700-1	-1.85003	2.07325	56.2864	9.05792e-10	1.86498e-07
PF3D7_1373400-1	-2.09484	1.76825	54.8733	1.52134e-09	2.97574e-07
PF3D7_0701100-1	2.52787	0.268172	53.5554	1.76444e-09	3.2869e-07
PF3D7_0100100-1	2.41342	0.617916	52.6246	2.22382e-09	3.95436e-07
PF3D7_0221900-1	-3.58197	0.066794	51.6613	2.8319e-09	4.81669e-07
PF3D7_0200200-1	-2.44557	-0.416886	50.4689	3.83235e-09	6.24673e-07
PF3D7_1421900-1	-2.02486	0.731277	48.7957	5.8958e-09	9.22575e-07
PF3D7_0421200-1	3.92332	-1.39545	46.962	9.53573e-09	1.43476e-06
PF3D7_0713000-1	3.05505	-1.21014	44.9622	1.62844e-08	2.35943e-06
PF3D7_1252600-1	1.68395	2.27912	40.6988	6.46766e-08	9.03624e-06
PF3D7_1438800-1	-1.36228	2.52623	39.3836	7.72553e-08	1.04215e-05
PF3D7_0202900-1	-1.44541	3.18623	39.1992	8.14745e-08	1.06243e-05
PF3D7_0110100-1	-1.34547	3.81784	37.9431	1.17398e-07	1.48148e-05
PF3D7_1200700-1	-2.28116	-0.112387	37.5967	1.29963e-07	1.5888e-05
PF3D7_0113000-1	1.61239	1.52596	37.1649	1.47615e-07	1.74991e-05
PF3D7_0311600-1	-1.48228	1.24174	36.6427	1.72346e-07	1.98299e-05
PF3D7_0223400-1	2.06533	0.069374	36.3983	1.85369e-07	2.0719e-05
PF3D7_0531100-1	-2.02853	0.779823	34.5013	4.33273e-07	4.70823e-05
PF3D7_0712900-1	1.76414	0.00973565	32.6554	5.81498e-07	6.14817e-05
PF3D7_1342600-1	1.71184	0.617961	31.9431	7.27324e-07	7.41621e-05
PF3D7_1242800-1	1.22458	5.42169	31.8911	7.39347e-07	7.41621e-05
PF3D7_1446200-1	-1.28394	2.87771	30.7	1.08012e-06	0.000105636
PF3D7_1224000-1	-1.50755	0.933101	29.4299	1.62886e-06	0.000155417
PF3D7_1037400-1	-1.25317	1.14229	29.3331	1.68114e-06	0.000156586
PF3D7_0818300-1	1.21183	2.25528	28.6645	2.09351e-06	0.000187685
PF3D7_0526000-1	-1.29093	1.04484	28.6393	2.11098e-06	0.000187685
PF3D7_1402000-1	-1.32878	1.54756	28.0779	2.542e-06	0.000220984
PF3D7_1147000-1	-1.33225	1.64837	27.8638	2.72974e-06	0.000232146
PF3D7_0821400-1	-1.32996	2.9981	27.8725	3.3409e-06	0.000275201
PF3D7_0324100-1	-4.69991	-1.86114	27.7989	3.3767e-06	0.000275201
PF3D7_0902400-1	1.32423	2.07285	26.7486	3.96969e-06	0.000316927
PF3D7_0425800-1	1.48123	0.388241	26.4805	4.34751e-06	0.000340149
PF3D7_0402300-1	-1.20165	1.62013	26.024	5.07933e-06	0.000389615
PF3D7_1000300-1	2.60609	-1.17766	25.877	5.34153e-06	0.000401847
PF3D7_0600300-1	-2.24674	-0.00698669	25.8179	5.45085e-06	0.000402334
PF3D7_0828700-1	-1.81172	-0.0124406	25.7578	5.56448e-06	0.000403116
PF3D7_0108900-1	-1.78346	0.88709	26.0689	5.72808e-06	0.000407423
PF3D7_1140600-1	-1.48466	0.860673	25.5324	6.01267e-06	0.000420028
PF3D7_1456800-1	-1.29097	3.13713	25.6653	6.89047e-06	0.000472904
PF3D7_0302200-1	1.95001	-0.587562	24.9575	7.33496e-06	0.000494731
PF3D7_0207700-1	1.39111	1.3244	24.7636	7.84665e-06	0.000507722
PF3D7_1041100-1	3.08393	-1.27945	24.7616	7.85207e-06	0.000507722
PF3D7_1325300-1	-1.35849	1.26912	24.738	7.91693e-06	0.000507722
PF3D7_0400500-1	-2.61029	-0.701661	24.3505	9.06441e-06	0.000571935
PF3D7_1146200-1	-1.33443	0.609728	23.6396	1.16432e-05	0.000722988
PF3D7_0623300-1	1.05671	3.41267	23.5654	1.19533e-05	0.000730646
PF3D7_1226900-1	1.46311	2.54015	23.4925	1.22661e-05	0.00073307
PF3D7_1039300-1	-1.67704	-0.175756	23.4693	1.23677e-05	0.00073307
PF3D7_1240900-1	-1.31843	0.916125	23.3946	1.26999e-05	0.000741525
PF3D7_0108800-1	-1.40525	1.39361	23.3437	1.29321e-05	0.000743979
PF3D7_1252700-1	1.61516	0.339759	23.2828	1.32152e-05	0.000749246
PF3D7_1120700-1	-1.74387	-0.103072	23.2143	1.35415e-05	0.000756779
PF3D7_1202300-1	-0.95352	3.9881	23.1457	1.38765e-05	0.000763957
PF3D7_0421300-1	1.61589	-0.268811	23.1088	1.40606e-05	0.000763957
PF3D7_1200600-1	-0.982499	2.31598	23.0232	1.4497e-05	0.000776882
PF3D7_1364100-1	1.55122	0.409468	22.887	1.52208e-05	0.000803672
PF3D7_1345100-1	-1.43523	1.74118	23.394	1.54078e-05	0.000803672
PF3D7_1426600-1	-1.59299	0.641511	22.7323	1.76403e-05	0.000908013
PF3D7_0303800-1	-1.31687	1.29365	22.2889	1.88738e-05	0.000958889
PF3D7_0617700-1	-0.967396	2.62586	21.6664	2.36601e-05	0.00117891
PF3D7_1252200-1	1.05027	1.90767	21.6494	2.38073e-05	0.00117891
PF3D7_1369200-1	-1.05005	2.01156	21.6094	2.41572e-05	0.00118129
PF3D7_0103200-1	1.07663	5.69795	21.5435	2.47462e-05	0.00119515
PF3D7_1109100-1	-1.62227	0.033781	21.1061	2.9052e-05	0.00138599
PF3D7_1302300-1	-1.33324	1.29734	21.0292	3.09443e-05	0.00143918
PF3D7_0202100-1	1.226	2.41288	21.6999	3.11753e-05	0.00143918
PF3D7_1020800-1	-1.25075	1.19804	20.9064	3.12704e-05	0.00143918
PF3D7_0509300-1	-1.45354	0.761505	20.8536	3.18865e-05	0.00145047
PF3D7_0829500-1	-1.93146	-0.153993	21.6382	3.27203e-05	0.00147128
PF3D7_1413300-1	-2.66636	-1.38587	20.7005	3.37445e-05	0.0015001
PF3D7_1354400-1	1.26095	1.2689	20.6986	3.64277e-05	0.00160118
PF3D7_0613300-1	-1.34316	0.968008	20.3024	3.91238e-05	0.00170058
PF3D7_0820600-1	-1.01541	3.26753	20.2299	4.0196e-05	0.00172799
PF3D7_1146800-1	-1.76635	0.35529	20.9231	4.18738e-05	0.00178055
PF3D7_1025400-1	-1.38445	0.424324	20.088	4.23846e-05	0.00178289
PF3D7_0801100-1	1.0242	4.00141	19.9325	4.49254e-05	0.00186966
PF3D7_1020200-1	-1.73648	-0.557677	19.8737	4.59271e-05	0.00189123
PF3D7_0809700-1	-1.16339	2.77635	20.1026	4.8346e-05	0.0019701
PF3D7_0202000-1	1.03367	2.14259	19.5947	5.10107e-05	0.00205726
PF3D7_0604300-1	-1.20483	0.592228	19.5028	5.28088e-05	0.00210804
PF3D7_1471900-1	-1.41516	1.00404	19.7064	5.8157e-05	0.00229808
PF3D7_0807000-1	1.11687	2.39853	19.2741	5.93657e-05	0.00232239
PF3D7_0528600-1	-1.77629	0.654451	19.0911	6.36371e-05	0.00246484
PF3D7_1021900-1	-1.40237	1.47284	19.601	6.5278e-05	0.0025036
PF3D7_1371700-1	1.14822	2.24627	18.8817	6.68471e-05	0.00253889
PF3D7_0934800-1	1.14263	0.934464	18.8124	6.86389e-05	0.00258188
PF3D7_0632700-1	-1.54182	0.350103	18.4724	7.81835e-05	0.00291289
PF3D7_0619300-1	-1.13284	1.72672	18.4988	8.19901e-05	0.0030259
PF3D7_1323000-1	-1.18997	0.878903	18.2687	8.45573e-05	0.00309148
PF3D7_0321300-1	-1.89987	-0.321367	18.438	8.56708e-05	0.00310319
PF3D7_1031200-1	1.17573	2.31954	18.5672	8.80702e-05	0.00316083
PF3D7_1321100-1	-1.11312	1.58229	18.1065	9.00209e-05	0.00320147
PF3D7_0115300-1	1.94437	-0.549004	18.0687	9.1344e-05	0.00321926
PF3D7_0813800-1	1.22488	1.11099	18.2308	9.28922e-05	0.00324399
PF3D7_0212800-1	1.23676	3.6216	17.9976	9.38912e-05	0.00324399
PF3D7_0412700-1	-1.41396	0.0384887	17.98	9.45335e-05	0.00324399
PF3D7_1134600-1	-1.28467	0.451599	17.8796	9.82844e-05	0.00332435
PF3D7_1141800-1	1.14263	0.945516	17.852	9.9343e-05	0.00332435
PF3D7_0301300-1	1.17073	1.56048	17.8499	9.94246e-05	0.00332435
PF3D7_1471800-1	1.16304	1.99957	17.9651	0.000101285	0.00335787
PF3D7_0103500-1	-1.32028	0.565273	17.5891	0.000110042	0.00361753
PF3D7_0309000-1	-1.07456	1.13067	17.449	0.000116227	0.00378901
PF3D7_1247300-1	1.03408	2.59389	17.2402	0.000126127	0.00407777
PF3D7_1019800-1	-1.507	0.0972637	17.2165	0.000127304	0.00408209
PF3D7_1359800-1	1.05716	1.50623	17.1754	0.000129376	0.00411479
PF3D7_0401900-1	1.2165	0.337381	17.053	0.000135749	0.00428266
PF3D7_0516500-1	-0.952636	3.53341	16.9928	0.000139005	0.00435031
PF3D7_1103400-1	-1.59954	0.116775	16.8558	0.000146721	0.00452637
PF3D7_0303400-1	-0.989697	3.54825	16.852	0.000146945	0.00452637
PF3D7_1238900-1	1.19035	1.6013	16.7703	0.00016064	0.00490956
PF3D7_0632400-1	2.14492	-1.3432	16.7159	0.000161905	0.00490985
PF3D7_0513900-1	-1.12471	1.92896	16.578	0.000163776	0.00492839
PF3D7_1022700-1	0.875316	2.92799	16.4817	0.000170165	0.00508156
PF3D7_1302400-1	0.919022	2.06695	16.3896	0.000176509	0.00523109
PF3D7_1357900-1	-1.01899	1.34514	16.3465	0.000179571	0.0052818
PF3D7_0602600-1	0.876416	4.10777	16.3024	0.000182751	0.00533525
PF3D7_1128400-1	-1.81096	-0.546179	16.1857	0.000191462	0.00554815
PF3D7_0527300-1	0.969751	3.06626	16.1208	0.000196499	0.00565223
PF3D7_0404400-1	0.892767	3.71648	15.6928	0.000233343	0.00661275
PF3D7_1103700-1	0.99628	1.6889	15.6911	0.000233503	0.00661275
PF3D7_1423500-1	-1.28237	0.906001	15.8291	0.000234962	0.00661275
PF3D7_0623500-1	-1.59057	-0.391167	15.6156	0.000240725	0.00672655
PF3D7_0712300-1	1.46957	-0.289454	15.5635	0.000245841	0.00681327
PF3D7_0115500-1	2.2828	-1.21802	15.6677	0.000248101	0.00681327
PF3D7_0902300-1	0.983167	1.48044	15.5314	0.000249053	0.00681327
PF3D7_0704100-1	-1.63532	1.72434	17.5857	0.000259086	0.00703851
PF3D7_1404500-1	-1.07386	0.913881	15.252	0.000278917	0.00752499
PF3D7_1451100-1	0.887101	2.53941	15.0759	0.000299647	0.0080289
PF3D7_1470200-1	0.856121	4.11964	15.0569	0.000301977	0.00803629
PF3D7_0720500-1	1.03872	2.3417	15.01	0.000307813	0.00811097
PF3D7_1101100-1	-1.66763	-0.627875	15.0011	0.00030893	0.00811097
PF3D7_0719100-1	0.7995	4.24196	14.9835	0.000311156	0.00811494
PF3D7_1409500-1	-1.59464	-0.279895	15.0105	0.000329179	0.00848231
PF3D7_1031100-1	-1.34117	-0.174785	14.8428	0.000329579	0.00848231
PF3D7_1361100-1	0.852017	2.91589	14.6578	0.000355566	0.00909134
PF3D7_1012500-1	1.30553	0.71489	14.7448	0.000358855	0.00911584
PF3D7_1222000-1	1.03644	1.80716	14.6629	0.000367858	0.00928427
PF3D7_1216400-1	-0.93273	1.40821	14.5499	0.000371705	0.00932121
PF3D7_0934600-1	0.798331	4.84865	14.4608	0.000385602	0.00960811
PF3D7_1469400-1	1.09933	1.0757	14.2337	0.000423543	0.0104867
PF3D7_1412800-1	0.824445	2.80097	14.1949	0.00043041	0.0105642
PF3D7_0626500-1	-1.12965	1.1464	14.1856	0.000432072	0.0105642
PF3D7_0817600-1	0.942956	1.22725	14.1533	0.000437902	0.0106402
PF3D7_1021600-1	1.08162	1.54898	14.0211	0.000462621	0.0111714
PF3D7_1462600-1	-1.23926	0.416791	13.9285	0.000480806	0.0115031
PF3D7_1003200-1	0.935758	1.97689	13.9088	0.000484754	0.0115031
PF3D7_1038500-1	-1.17247	0.202931	13.9067	0.000485178	0.0115031
PF3D7_1002500-1	0.79637	5.85627	13.8801	0.000490592	0.0115141
PF3D7_0615300-1	-0.81648	2.14913	13.8756	0.000491526	0.0115141
PF3D7_1356300-1	-1.17659	1.21866	13.8446	0.000497917	0.0115944
PF3D7_1456400-1	-1.38115	-0.51621	13.8215	0.0005191	0.0120161
PF3D7_1224800-1	1.09674	0.889127	13.7126	0.000526146	0.0121076
PF3D7_0624200-1	-0.867571	3.14486	13.6889	0.000531401	0.012157
PF3D7_0511600-1	0.827122	5.03889	13.6535	0.000539329	0.0122666
PF3D7_0403400-1	-1.13031	1.36864	13.9955	0.000550785	0.0124548
PF3D7_1138900-1	-0.914931	5.13349	13.5663	0.000565894	0.0127229
PF3D7_1006200-1	-1.15851	0.386121	13.4772	0.000580734	0.0129819
PF3D7_0402000-1	1.15542	0.824526	13.3745	0.000606371	0.013478
PF3D7_1244900-1	-0.891231	1.69701	13.3546	0.00061149	0.013515
PF3D7_1217600-1	1.05077	1.67982	13.418	0.000619714	0.0136198
PF3D7_0320700-1	-1.05338	1.43742	13.3084	0.000623512	0.0136267
PF3D7_1011900-1	0.800994	2.20418	13.1554	0.000665135	0.0143786
PF3D7_0103600-1	-0.974847	0.918321	13.1522	0.000666041	0.0143786
PF3D7_1300600-1	-1.11675	0.786982	13.1411	0.000669161	0.0143786
PF3D7_1349700-1	0.835992	2.75377	13.1289	0.000672617	0.0143786
PF3D7_0626800-1	1.33832	0.597574	13.0934	0.000682809	0.0145171
PF3D7_1332500-1	0.81353	5.13169	13.0671	0.000690469	0.0145635
PF3D7_0816300-1	-1.29049	-0.135447	13.0603	0.000692438	0.0145635
PF3D7_0903300-1	-0.98135	1.33818	13.0197	0.000704482	0.0146697
PF3D7_1103900-1	0.7991	4.29256	13.018	0.000704988	0.0146697
PF3D7_0104000-1	-1.14518	1.19522	12.9506	0.000725432	0.0150153
PF3D7_1345000-1	0.776433	4.3062	12.8785	0.000748029	0.0154015
PF3D7_1105700-1	0.890186	3.74288	12.8435	0.000759244	0.0155506
PF3D7_0910300-1	1.24272	-0.0352051	12.712	0.000803	0.0163611
PF3D7_1031300-1	-0.877745	1.37583	12.5742	0.0008517	0.0172635
PF3D7_0216100-1	-1.09426	0.482261	12.5385	0.000864846	0.0174396
PF3D7_1107600-1	-1.10731	0.319423	12.4233	0.000908618	0.0179705
PF3D7_1408000-1	1.14778	0.497491	12.4096	0.000913987	0.0179705
PF3D7_1411100.1-1	1.99671	1.65025	12.4803	0.000917768	0.0179705
PF3D7_1205700-1	0.930638	2.69682	12.5412	0.000917996	0.0179705
PF3D7_1372200-1	1.17706	0.401442	12.6234	0.000918206	0.0179705
PF3D7_0504900-1	0.767059	2.76955	12.3975	0.000918736	0.0179705
PF3D7_0422000-1	0.963837	0.768279	12.3723	0.000928752	0.018076
PF3D7_0309500-1	0.923011	1.77695	12.324	0.000948246	0.0183641
PF3D7_0706300-1	0.742969	5.38458	12.2678	0.000971444	0.0187206
PF3D7_0923300-1	0.972289	0.700013	12.2512	0.000978428	0.0187628
PF3D7_0320600-1	0.872801	3.38509	12.2456	0.000984681	0.0187906
PF3D7_0217200-1	-0.837867	2.71332	12.1722	0.00101232	0.0191682
PF3D7_0824400-1	-0.965884	2.87393	12.1677	0.00101427	0.0191682
PF3D7_0314400-1	1.28868	1.18178	12.0999	0.00104443	0.0196432
PF3D7_1231900-1	0.808846	2.93763	12.0606	0.00106231	0.019884
PF3D7_1351600-1	0.903011	3.62304	12.0293	0.00107681	0.0200242
PF3D7_1217000-1	1.0024	2.38741	12.3078	0.00108467	0.0200242
PF3D7_0106100-1	1.1927	0.976196	12.0114	0.00108516	0.0200242
PF3D7_1433200-1	-1.27777	0.0941359	12.0385	0.00111639	0.0204169
PF3D7_1129100-1	1.06805	1.32923	11.9331	0.00112264	0.0204169
PF3D7_1306000-1	-1.0991	0.239033	11.9245	0.00112681	0.0204169
PF3D7_0904000-1	1.42572	-0.872878	11.9235	0.00112732	0.0204169
PF3D7_0213200-1	0.896139	0.722649	11.89	0.00114381	0.0206202
PF3D7_0406500-1	-0.729893	2.48672	11.8027	0.00118804	0.0213194
PF3D7_0530700-1	-0.805288	2.88205	11.7554	0.00121276	0.0216046
PF3D7_1235400-1	0.792325	2.43543	11.7511	0.00121498	0.0216046
PF3D7_0902500-1	1.49953	-0.480599	11.7091	0.00123741	0.021861
PF3D7_0705200-1	-1.23478	0.153666	11.7359	0.00124058	0.021861
PF3D7_1014200-1	0.922613	1.16451	11.6073	0.00129362	0.0226934
PF3D7_1121100-1	-0.830929	1.76296	11.583	0.0013074	0.0228328
PF3D7_0532200-1	0.892196	2.336	11.5942	0.00133751	0.0232549
PF3D7_0520900-1	1.02458	0.865939	11.4765	0.0013698	0.0237108
PF3D7_1460800-1	0.868351	2.08395	11.4608	0.00137919	0.0237683
PF3D7_1337000-1	0.797862	2.82457	11.4233	0.00140208	0.0240568
PF3D7_0712800-1	1.15002	-0.402644	11.3917	0.00142163	0.0242856
PF3D7_0321700-1	-0.888175	1.34698	11.3469	0.00144986	0.0246602
PF3D7_0921100-1	0.793717	3.70008	11.3287	0.00149689	0.0253012
PF3D7_1254500-1	1.48013	0.074634	11.4567	0.00150048	0.0253012
PF3D7_0423500-1	1.51745	-0.24761	11.241	0.00151893	0.0254811
PF3D7_0923600-1	-1.24363	0.0612941	11.2332	0.00152418	0.0254811
PF3D7_1326100-1	0.879884	2.02186	11.2215	0.00153205	0.0255037
PF3D7_0523300-1	0.943395	1.40688	11.2463	0.00156231	0.0258973
PF3D7_1116500-1	0.826594	2.09962	11.1313	0.00159416	0.0263137
PF3D7_1321400-1	-0.893934	1.78228	11.1029	0.00161426	0.0265336
PF3D7_1313300-1	1.11078	0.636596	11.0799	0.00163076	0.0266926
PF3D7_1334700-1	1.6066	-0.212188	10.9498	0.0017274	0.0281566
PF3D7_1311100-1	-1.48153	-0.711034	10.8772	0.00178388	0.0289565
PF3D7_1303700-1	-1.07141	0.536059	10.8327	0.00181947	0.0294123
PF3D7_0403300-1	0.715412	5.3054	10.795	0.0018502	0.0297859
PF3D7_1222400-1	-1.20346	0.158683	10.7646	0.00189869	0.0304413
PF3D7_1317100-1	0.817391	1.20732	10.7233	0.00191012	0.0304996
PF3D7_0704300-1	-0.843791	1.15512	10.6997	0.00193028	0.0306962
PF3D7_0314200-1	-0.973163	0.561227	10.685	0.00194302	0.0307736
PF3D7_0826400-1	-1.32492	-0.43313	10.6648	0.00196059	0.0309267
PF3D7_1145800-1	-0.782741	2.15093	10.5793	0.00203678	0.0319995
PF3D7_1472000-1	0.744076	3.30558	10.5457	0.00206763	0.0323542
PF3D7_0521300-1	-0.682365	2.79152	10.5001	0.00211021	0.0328891
PF3D7_0930500-1	0.660265	4.82767	10.4732	0.00213578	0.033043
PF3D7_0312100-1	-1.57116	-0.168917	10.4667	0.00214194	0.033043
PF3D7_1452800-1	-0.878929	3.23428	10.5217	0.00214543	0.033043
PF3D7_0318100-1	0.820362	1.94567	10.473	0.00216101	0.0331524
PF3D7_0509900-1	-1.30569	-0.226345	10.3291	0.0022783	0.0348153
PF3D7_1479700-1	0.877143	1.91807	10.2474	0.00236357	0.0359778
PF3D7_0401200-1	1.82267	-1.2755	10.2232	0.0023894	0.03623
PF3D7_1144500-1	0.982644	0.887203	10.1954	0.00241956	0.0364161
PF3D7_1106800-1	-0.916601	0.513193	10.1947	0.00242029	0.0364161
PF3D7_1144700-1	0.653012	3.78323	10.1464	0.00247359	0.0369002
PF3D7_1305800-1	-1.59256	-0.833446	10.1457	0.00247441	0.0369002
PF3D7_0937800-1	0.804767	3.79444	10.14	0.00248077	0.0369002
PF3D7_1239600-1	-0.959942	1.54683	10.1304	0.0024915	0.0369196
PF3D7_1206000-1	0.75086	1.84887	10.1152	0.00250865	0.0370334
PF3D7_0324800-1	1.04212	-0.179561	10.1028	0.00252276	0.0371016
PF3D7_1245300-1	-1.51968	-0.988784	9.98591	0.00265964	0.0389683
PF3D7_0513700-1	-1.76918	-0.220565	9.91635	0.0027448	0.040066
PF3D7_0813700-1	0.641138	4.6518	9.90211	0.00276258	0.0401131
PF3D7_1352200-1	0.807177	1.54524	9.89736	0.00276854	0.0401131
PF3D7_1148900-1	1.18165	0.126228	9.92161	0.0028353	0.0409288
PF3D7_1116200.1-1	1.70108	-0.329311	9.80475	0.00288747	0.0415287
PF3D7_1421700-1	0.683534	4.20736	9.78991	0.00290702	0.0416567
PF3D7_0415800-1	-0.904804	0.438107	9.7547	0.00295396	0.0421749
PF3D7_0612700-1	0.702523	2.77655	9.74638	0.00296518	0.042181
PF3D7_0918600-1	-1.23343	-0.592606	9.66937	0.00307108	0.0435292
PF3D7_1254800-1	1.32729	-0.346976	9.65863	0.00308617	0.0435852
PF3D7_1218900-1	-0.83785	0.314013	9.61621	0.00314651	0.0442775
PF3D7_1431400-1	0.646076	4.40655	9.60815	0.00315811	0.0442814
PF3D7_0626100-1	0.68801	3.93214	9.56725	0.0032177	0.0449558
PF3D7_1222500-1	1.05821	2.87288	9.53305	0.00326844	0.0453185
PF3D7_0902800-1	0.847763	1.63774	9.52996	0.00327306	0.0453185
PF3D7_0202400-1	-0.874854	0.957669	9.52639	0.00327841	0.0453185
PF3D7_1250800-1	0.749433	0.780495	9.49222	0.0033301	0.045871
PF3D7_1224400-1	0.80336	1.43874	9.4843	0.00334221	0.0458762
PF3D7_0400300-1	0.813486	0.946467	9.45827	0.00338232	0.0462645
PF3D7_0731400-1	0.871914	5.92136	9.52991	0.00340391	0.0463976
PF3D7_0213600-1	-0.770798	1.7352	9.41784	0.00344561	0.0468029
PF3D7_1416300-1	-0.863887	0.831401	9.37237	0.00351832	0.047442
PF3D7_1335100-1	1.65426	1.48016	9.36077	0.00353711	0.047442
PF3D7_1306900-1	0.690074	3.84303	9.35481	0.00354681	0.047442
PF3D7_0728300-1	-0.925481	1.34487	9.35276	0.00355016	0.047442
PF3D7_0916200-1	-1.05963	-0.231462	9.34819	0.00355763	0.047442
PF3D7_1240600-1	0.994489	-0.343664	9.38085	0.00356543	0.047442
PF3D7_0821600-1	0.839645	1.00701	9.28221	0.00366725	0.0485845
PF3D7_0819600-1	0.969036	0.121779	9.27696	0.00367613	0.0485845
PF3D7_1025000-1	-0.854404	0.787033	9.26123	0.00370285	0.0486886
PF3D7_0317700-1	0.627324	6.00086	9.25769	0.0037089	0.0486886
PF3D7_0514700-1	-1.08921	0.232012	9.33201	0.00372253	0.0487041
PF3D7_0214800-1	0.869849	2.77439	9.23493	0.00374801	0.048874
PF3D7_1428200-1	-0.698745	1.09289	9.22029	0.00377339	0.0490415
PF3D7_1314500-1	-1.44619	-1.14634	9.20616	0.00379805	0.0491986
PF3D7_1431300-1	0.730134	6.83966	9.18272	0.00383936	0.0495323
PF3D7_0501400-1	-0.946316	0.188773	9.17721	0.00384914	0.0495323
PF3D7_0426000-1	0.787347	0.5393	9.16133	0.00387745	0.049733
PF3D7_1364500-1	1.18427	0.0791284	9.15098	0.00389604	0.0498082

## Sheet: 3D7RvWRNR
GeneID	LogFoldChange	LogCountsPerMillion	quasi-likelihood F-test	P-value	FalseDiscoveryRate
PF3D7_0532900-1	4.30281	4.39034	284.845	1.86519e-22	7.29663e-19
PF3D7_1040100-1	3.44825	1.76334	178.706	2.99521e-18	5.85863e-15
PF3D7_0617500-1	3.07815	4.5057	165.652	1.3341e-17	1.73967e-14
PF3D7_0114700-1	-4.16596	1.33789	150.236	8.79418e-17	8.60071e-14
PF3D7_1101200-1	4.45373	0.833491	162.971	2.457e-16	1.92235e-13
PF3D7_1100200-1	-5.57018	0.468049	108.375	5.5799e-14	3.63809e-11
PF3D7_1100300-1	-8.00585	0.201178	102.365	3.86574e-13	2.1604e-10
PF3D7_0302400-1	2.20463	2.02642	90.1913	7.68359e-13	3.75727e-10
PF3D7_1100100-1	-6.09905	0.762072	88.4865	1.55781e-12	6.77129e-10
PF3D7_1011900-1	1.65685	2.20418	55.1419	1.19523e-09	4.67573e-07
PF3D7_1322900-1	1.65969	2.92762	53.0706	1.98991e-09	6.66798e-07
PF3D7_1242800-1	1.5898	5.42169	52.96	2.04539e-09	6.66798e-07
PF3D7_0421200-1	3.17396	-1.39545	52.3692	2.37046e-09	6.71026e-07
PF3D7_1431900-1	1.55074	3.93458	52.3174	2.40142e-09	6.71026e-07
PF3D7_0313000-1	1.73529	2.96368	51.2853	3.42951e-09	8.94417e-07
PF3D7_0912700-1	1.50753	2.72935	50.0648	4.24961e-09	1.03903e-06
PF3D7_1465400-1	1.62656	1.7408	49.3865	5.05958e-09	1.1643e-06
PF3D7_0712600-1	1.85288	0.153576	48.1659	6.94711e-09	1.50984e-06
PF3D7_0713000-1	2.57792	-1.21014	47.5186	8.23275e-09	1.69508e-06
PF3D7_1144700-1	1.37941	3.78323	44.4534	1.86942e-08	3.65659e-06
PF3D7_0706300-1	1.41619	5.38458	43.5141	2.41684e-08	4.30836e-06
PF3D7_1462000-1	1.48384	3.44947	43.3535	2.52603e-08	4.30836e-06
PF3D7_0800400-1	-3.79362	-0.885293	43.3434	2.53304e-08	4.30836e-06
PF3D7_1105900-1	1.44089	3.46069	41.312	4.46023e-08	7.27017e-06
PF3D7_1021400-1	1.55773	2.93259	41.634	4.73251e-08	7.37896e-06
PF3D7_1132800-1	1.40127	4.15507	40.9758	4.90421e-08	7.37896e-06
PF3D7_1330700-1	1.44035	2.61594	40.5586	5.51996e-08	7.99781e-06
PF3D7_0719100-1	1.31659	4.24196	40.2464	6.03291e-08	8.42883e-06
PF3D7_1125000-1	1.39707	2.28891	39.8135	6.82773e-08	9.21038e-06
PF3D7_1472100-1	1.33786	3.31074	38.2265	1.08057e-07	1.40907e-05
PF3D7_0511600-1	1.39195	5.03889	38.0552	1.13606e-07	1.43363e-05
PF3D7_0504900-1	1.33997	2.76955	37.8533	1.2053e-07	1.47347e-05
PF3D7_0305400-1	1.6725	1.48497	37.6166	1.29204e-07	1.53165e-05
PF3D7_0307100-1	1.36685	1.19183	37.3191	1.41041e-07	1.6228e-05
PF3D7_0900600-1	-1.94247	0.195865	36.9038	1.59483e-07	1.78256e-05
PF3D7_0319800-1	1.37851	3.95214	36.6595	1.71486e-07	1.823e-05
PF3D7_1423600-1	1.79141	0.0164157	36.6413	1.72421e-07	1.823e-05
PF3D7_1125100-1	1.54503	1.29056	36.4323	1.83495e-07	1.88904e-05
PF3D7_1421700-1	1.31877	4.20736	35.926	2.13516e-07	2.09247e-05
PF3D7_1226400-1	1.21935	4.61451	35.8489	2.18519e-07	2.09247e-05
PF3D7_0107400-1	1.53076	1.576	35.8369	2.19303e-07	2.09247e-05
PF3D7_1345000-1	1.28853	4.3062	35.1837	2.67081e-07	2.48767e-05
PF3D7_0618400-1	1.26612	2.55419	35.0687	2.76552e-07	2.49831e-05
PF3D7_0211900-1	1.24825	3.98958	35.0162	2.80996e-07	2.49831e-05
PF3D7_1317900-1	1.18455	2.80451	34.6232	3.1669e-07	2.73703e-05
PF3D7_1133000-1	1.28899	2.54398	34.5703	3.21839e-07	2.73703e-05
PF3D7_1248300-1	1.43855	1.9657	34.1972	3.60752e-07	3.00269e-05
PF3D7_1022700-1	1.25377	2.92799	34.0797	3.74005e-07	3.03139e-05
PF3D7_0808800-1	-1.6437	0.975211	34.0305	3.79699e-07	3.03139e-05
PF3D7_0713100-1	1.29089	3.10951	33.8875	3.96764e-07	3.07e-05
PF3D7_1103900-1	1.29359	4.29256	33.8593	4.0023e-07	3.07e-05
PF3D7_0531100-1	-1.98158	0.779823	34.265	4.64557e-07	3.2418e-05
PF3D7_1431400-1	1.21062	4.40655	33.3453	4.69108e-07	3.2418e-05
PF3D7_1428000-1	1.3514	4.46645	33.2872	4.77635e-07	3.2418e-05
PF3D7_0927800-1	1.52375	2.28508	33.2686	4.80403e-07	3.2418e-05
PF3D7_0215600-1	1.29884	3.50996	33.2198	4.87726e-07	3.2418e-05
PF3D7_0206800-1	1.28273	4.66669	33.1389	5.00138e-07	3.2418e-05
PF3D7_0623300-1	1.24265	3.41267	33.1283	5.0179e-07	3.2418e-05
PF3D7_1470200-1	1.26377	4.11964	33.1261	5.02131e-07	3.2418e-05
PF3D7_1325000-1	1.44734	1.07745	33.1055	5.05366e-07	3.2418e-05
PF3D7_1116300-1	1.24541	4.6228	33.073	5.10492e-07	3.2418e-05
PF3D7_1220500-1	1.33653	3.80451	33.0524	5.13781e-07	3.2418e-05
PF3D7_1440600-1	1.22294	3.40929	32.7835	5.5868e-07	3.46914e-05
PF3D7_0813700-1	1.16771	4.6518	32.5936	5.92844e-07	3.62376e-05
PF3D7_1007100-1	1.33249	5.40553	32.4786	6.146e-07	3.68808e-05
PF3D7_0304600-1	1.27729	2.70383	32.4393	6.22221e-07	3.68808e-05
PF3D7_1103000-1	1.26146	2.52695	32.3101	6.47959e-07	3.78331e-05
PF3D7_0828700-1	-1.94069	-0.0124406	32.225	6.65516e-07	3.82868e-05
PF3D7_1470400-1	1.18357	3.92795	32.0673	6.99379e-07	3.93706e-05
PF3D7_0908900-1	1.2867	5.95275	32.0018	7.13965e-07	3.93706e-05
PF3D7_0403300-1	1.23935	5.3054	31.9813	7.18612e-07	3.93706e-05
PF3D7_0626200-1	1.32591	2.22796	31.9549	7.24612e-07	3.93706e-05
PF3D7_1225500-1	1.19143	3.52697	31.5521	8.23083e-07	4.39659e-05
PF3D7_0813800-1	1.58771	1.11099	32.0595	8.40993e-07	4.39659e-05
PF3D7_0408200-1	1.22967	3.99242	31.438	8.53445e-07	4.39659e-05
PF3D7_0928400-1	1.21859	5.33036	31.4354	8.54143e-07	4.39659e-05
PF3D7_1237300-1	1.44477	2.3023	31.7883	8.7998e-07	4.44867e-05
PF3D7_0800900-1	1.40197	1.11352	31.3167	8.87004e-07	4.44867e-05
PF3D7_1018400-1	1.26119	3.83766	31.1796	9.26577e-07	4.58832e-05
PF3D7_0921100-1	1.32717	3.70008	31.4872	9.41125e-07	4.6021e-05
PF3D7_0608200-1	1.29941	3.36216	31.0623	9.61909e-07	4.64566e-05
PF3D7_1472500-1	1.25146	3.25522	30.7032	1.07903e-06	5.14778e-05
PF3D7_0602600-1	1.19123	4.10777	30.5937	1.1176e-06	5.26752e-05
PF3D7_0424100-1	1.20211	3.21556	30.4287	1.17849e-06	5.48838e-05
PF3D7_1444700-1	1.35457	1.74105	30.214	1.26297e-06	5.81263e-05
PF3D7_0523100-1	1.54638	0.68967	30.154	1.28768e-06	5.85743e-05
PF3D7_1470100-1	1.15837	4.96524	30.0449	1.33391e-06	5.99798e-05
PF3D7_0624700-1	1.30305	3.20637	29.9982	1.35419e-06	6.01999e-05
PF3D7_0509200-1	1.20016	3.89983	29.9064	1.39509e-06	6.12392e-05
PF3D7_0415400-1	1.34181	1.48205	29.876	1.40888e-06	6.12392e-05
PF3D7_1216700-1	1.12894	3.48947	29.4139	1.6374e-06	7.039e-05
PF3D7_1440900-1	1.29572	2.33656	29.1772	1.76905e-06	7.44627e-05
PF3D7_1223500-1	1.09469	6.51966	29.1752	1.7702e-06	7.44627e-05
PF3D7_1238400-1	1.29527	2.28644	29.1387	1.79148e-06	7.4556e-05
PF3D7_0506000-1	1.19851	4.90826	29.0676	1.83374e-06	7.55114e-05
PF3D7_1425200-1	1.3757	1.48443	28.9777	1.88859e-06	7.5824e-05
PF3D7_0221900-1	-2.77662	0.066794	28.9714	1.89253e-06	7.5824e-05
PF3D7_1147000-1	-1.3246	1.64837	28.9602	1.89948e-06	7.5824e-05
PF3D7_0816800-1	1.22286	2.77428	28.7954	2.0052e-06	7.92356e-05
PF3D7_1005200-1	1.28642	2.51533	28.7592	2.02921e-06	7.93827e-05
PF3D7_1439000-1	1.24242	2.7563	28.6558	2.09955e-06	8.1321e-05
PF3D7_1244700-1	1.15446	3.40562	28.4376	2.25635e-06	8.65375e-05
PF3D7_1109100-1	-1.80192	0.033781	28.3027	2.35937e-06	8.96102e-05
PF3D7_1412800-1	1.15227	2.80097	28.2201	2.42483e-06	9.12111e-05
PF3D7_0506600-1	1.1553	3.73687	28.1575	2.47568e-06	9.20516e-05
PF3D7_1204200-1	1.11196	5.21444	28.135	2.49424e-06	9.20516e-05
PF3D7_0801100-1	1.2004	4.00141	27.9442	2.65757e-06	9.71629e-05
PF3D7_0807200-1	1.14864	3.71678	27.9091	2.68885e-06	9.73959e-05
PF3D7_1472000-1	1.20264	3.30558	27.8764	2.71824e-06	9.75573e-05
PF3D7_0400300-1	1.37865	0.946467	27.8451	2.74674e-06	9.76841e-05
PF3D7_1433600-1	1.18375	4.72844	27.7993	2.78906e-06	9.82954e-05
PF3D7_0112900-1	1.28437	3.16282	28.401	2.81895e-06	9.8462e-05
PF3D7_0422300-1	1.1602	5.31336	27.6478	2.93373e-06	0.000101098
PF3D7_1302400-1	1.17312	2.06695	27.6352	2.94609e-06	0.000101098
PF3D7_0409900-1	1.13853	4.19293	27.5487	3.03263e-06	0.000103162
PF3D7_1002500-1	1.12297	5.85627	27.4479	3.13672e-06	0.000105404
PF3D7_1365100-1	1.18011	3.67215	27.4118	3.17497e-06	0.000105404
PF3D7_0709050-1	1.32927	1.56819	27.4076	3.17936e-06	0.000105404
PF3D7_1368500-1	1.18191	3.35715	27.3115	3.28355e-06	0.000107943
PF3D7_1003200-1	1.27276	1.97689	27.2688	3.33105e-06	0.000108106
PF3D7_1116500-1	1.26084	2.09962	27.2356	3.36841e-06	0.000108106
PF3D7_1368300-1	1.13975	5.74287	27.2273	3.37782e-06	0.000108106
PF3D7_1471800-1	1.40485	1.99957	27.5657	3.39904e-06	0.000108106
PF3D7_0407200-1	1.16051	4.23681	27.1324	3.48735e-06	0.00011002
PF3D7_0406400-1	1.17124	4.29886	27.0277	3.61263e-06	0.000113061
PF3D7_0322800-1	1.38917	1.5958	26.9593	3.69686e-06	0.000114779
PF3D7_1451100-1	1.16726	2.53941	26.87	3.81005e-06	0.000115723
PF3D7_1118900-1	1.16139	5.21401	26.8662	3.81501e-06	0.000115723
PF3D7_0934600-1	1.08786	4.84865	26.8376	3.85203e-06	0.000115723
PF3D7_1371700-1	1.31997	2.24627	26.8321	3.85925e-06	0.000115723
PF3D7_0110300-1	1.23931	3.48572	26.8199	3.87519e-06	0.000115723
PF3D7_1347300-1	1.17144	4.1993	26.714	4.01656e-06	0.000118662
PF3D7_0626100-1	1.15003	3.93214	26.6902	4.049e-06	0.000118662
PF3D7_0528500-1	1.17802	4.01169	26.6572	4.09456e-06	0.000118662
PF3D7_1465100-1	1.2192	2.7001	26.6569	4.09495e-06	0.000118662
PF3D7_1445300-1	1.50604	0.4346	26.5063	4.30959e-06	0.000123126
PF3D7_1420500-1	1.10154	2.95445	26.5047	4.31193e-06	0.000123126
PF3D7_1230700-1	1.23021	2.92323	26.2728	4.67796e-06	0.00013261
PF3D7_1027900-1	1.10846	4.02793	26.1924	4.79552e-06	0.000134965
PF3D7_0612700-1	1.1405	2.77655	26.1277	4.9026e-06	0.000136122
PF3D7_1323200-1	1.29705	1.1376	26.1172	4.92017e-06	0.000136122
PF3D7_0217900-1	1.16609	2.06307	26.1048	4.94102e-06	0.000136122
PF3D7_0912200-1	1.09476	3.8331	25.9467	5.21548e-06	0.000142678
PF3D7_0718700-1	1.34224	1.23474	25.8998	5.30005e-06	0.000143921
PF3D7_1210500-1	1.12636	3.42361	25.8808	5.33451e-06	0.000143921
PF3D7_0712900-1	1.43021	0.00973565	25.8532	5.38534e-06	0.000144298
PF3D7_1316700-1	1.24672	3.1767	25.694	5.68767e-06	0.000151362
PF3D7_0422000-1	1.34374	0.768279	25.6386	5.7969e-06	0.000153226
PF3D7_0916000-1	1.10123	3.76626	25.5302	6.01723e-06	0.000157983
PF3D7_0320600-1	1.24081	3.38509	25.5163	6.12119e-06	0.000158462
PF3D7_0917000-1	1.13332	3.8076	25.4713	6.14061e-06	0.000158462
PF3D7_1326400-1	1.14503	1.88432	25.4636	6.15699e-06	0.000158462
PF3D7_0402300-1	-1.16572	1.62013	25.3999	6.29377e-06	0.000160613
PF3D7_0203600-1	1.15656	1.80244	25.3866	6.3227e-06	0.000160613
PF3D7_1467000-1	1.05663	4.08374	25.3406	6.42383e-06	0.000162129
PF3D7_1121000-1	1.08769	4.48565	25.1477	6.86692e-06	0.000172201
PF3D7_0829400-1	1.09619	3.33139	25.0084	7.20655e-06	0.000179567
PF3D7_1350200-1	1.57954	0.221437	24.8652	7.57399e-06	0.000186386
PF3D7_1361100-1	1.09909	2.91589	24.8647	7.57551e-06	0.000186386
PF3D7_0509700-1	1.26354	1.45732	24.8385	7.64474e-06	0.000186914
PF3D7_0315700-1	1.08431	3.2991	24.8101	7.72064e-06	0.000187597
PF3D7_0923100-1	1.16565	1.73716	24.7717	7.82454e-06	0.000188948
PF3D7_1332900-1	1.43869	0.681546	24.6649	8.1211e-06	0.000194906
PF3D7_1117400-1	1.1332	4.81468	24.6047	8.29358e-06	0.000197832
PF3D7_1402200-1	1.28409	1.52612	24.5395	8.48455e-06	0.000201161
PF3D7_1464300-1	1.03269	4.78619	24.4812	8.65914e-06	0.000204064
PF3D7_1121600-1	1.2945	2.054	24.408	8.88367e-06	0.000207893
PF3D7_1114800-1	1.0779	3.90309	24.3939	8.9279e-06	0.000207893
PF3D7_0934800-1	1.24468	0.934464	24.3732	8.99271e-06	0.000208163
PF3D7_1252200-1	1.07728	1.90767	23.9739	1.03467e-05	0.000236729
PF3D7_0926400-1	1.03061	3.25578	23.9736	1.03478e-05	0.000236729
PF3D7_0630800-1	1.05836	2.68399	23.9104	1.05809e-05	0.000240654
PF3D7_0512100-1	1.11005	4.02882	23.8418	1.08399e-05	0.000244112
PF3D7_1103700-1	1.19933	1.6889	23.8372	1.08577e-05	0.000244112
PF3D7_0611900-1	1.15297	3.38903	23.7366	1.12503e-05	0.000251493
PF3D7_1207500-1	1.07468	2.92545	23.6928	1.1426e-05	0.000253969
PF3D7_0517100-1	1.34256	1.28112	23.5473	1.203e-05	0.000265883
PF3D7_0316700-1	1.09981	2.29217	23.4644	1.23892e-05	0.000272055
PF3D7_0921200-1	1.03447	3.66249	23.451	1.24483e-05	0.000272055
PF3D7_0622400-1	1.56258	0.616109	23.4088	1.26363e-05	0.00027463
PF3D7_1144900-1	1.553	0.0633227	23.3454	1.29241e-05	0.000279332
PF3D7_0802500-1	1.02531	3.41958	23.2994	1.31372e-05	0.000282378
PF3D7_0913000-1	1.33093	1.34591	23.2759	1.32478e-05	0.000283199
PF3D7_0516400-1	1.23872	1.14557	23.177	1.37227e-05	0.000291756
PF3D7_1306900-1	1.07999	3.84303	23.1266	1.39715e-05	0.00029544
PF3D7_1106200-1	1.08862	3.28871	23.099	1.41098e-05	0.000296761
PF3D7_1140600-1	-1.37468	0.860673	23.0458	1.43806e-05	0.00029969
PF3D7_0918200-1	1.04148	5.7791	23.0384	1.44186e-05	0.00029969
PF3D7_0219300-1	1.21764	2.36976	23.2804	1.44789e-05	0.00029969
PF3D7_0532100-1	1.27786	2.39689	23.4097	1.48095e-05	0.000304216
PF3D7_0724000-1	0.998176	4.07078	22.9493	1.48853e-05	0.000304216
PF3D7_1373400-1	-1.35476	1.76825	23.0918	1.49309e-05	0.000304216
PF3D7_1372200-1	1.55739	0.401442	23.5007	1.56933e-05	0.000316612
PF3D7_0933200-1	1.53182	1.77201	23.7786	1.57011e-05	0.000316612
PF3D7_0514900-1	1.10892	2.2168	22.7504	1.59847e-05	0.000320678
PF3D7_0721200-1	0.996184	4.19891	22.672	1.64405e-05	0.000328139
PF3D7_1423800-1	1.01326	3.72807	22.6558	1.65369e-05	0.000328388
PF3D7_1119100-1	0.985761	3.42579	22.5546	1.71493e-05	0.000338828
PF3D7_1420800-1	1.16116	1.96644	22.5082	1.74383e-05	0.000342416
PF3D7_1349700-1	1.08381	2.75377	22.4975	1.75059e-05	0.000342416
PF3D7_1328800-1	1.04108	4.68567	22.4722	1.7666e-05	0.000343828
PF3D7_0530500-1	1.0481	2.43601	22.4176	1.80173e-05	0.00034893
PF3D7_1333500-1	1.02739	3.47018	22.3862	1.82222e-05	0.000351158
PF3D7_0816300-1	-1.58833	-0.135447	22.3593	1.84003e-05	0.000352853
PF3D7_1332300-1	1.3766	0.976905	22.2072	1.96331e-05	0.000374171
PF3D7_0423000-1	1.06803	4.28002	22.1564	1.98e-05	0.000374171
PF3D7_0807000-1	1.16715	2.39853	22.2489	1.9888e-05	0.000374171
PF3D7_0701100-1	1.37521	0.268172	22.1433	1.98946e-05	0.000374171
PF3D7_1105500-1	1.24526	1.08741	21.7611	2.28569e-05	0.000427829
PF3D7_1304700-1	1.04346	2.63947	21.7346	2.30785e-05	0.000429621
PF3D7_1030000-1	1.24472	1.88808	21.7235	2.31723e-05	0.000429621
PF3D7_0617700-1	0.988316	2.62586	21.6431	2.38615e-05	0.000439515
PF3D7_0703600-1	1.14221	1.02596	21.6352	2.39307e-05	0.000439515
PF3D7_0108400.1-1	1.37861	0.781155	21.6042	2.42031e-05	0.000442442
PF3D7_1404000-1	1.23337	1.02569	21.5686	2.45202e-05	0.000446154
PF3D7_0317700-1	0.957436	6.00086	21.5233	2.49295e-05	0.000451502
PF3D7_1132500-1	0.961314	3.19529	21.4663	2.5454e-05	0.000458875
PF3D7_1347600-1	0.958684	3.25168	21.4118	2.59675e-05	0.000465986
PF3D7_1315600-1	0.992376	5.50817	21.3819	2.62529e-05	0.000468957
PF3D7_0931500-1	1.05572	5.3854	21.3177	2.68781e-05	0.000477942
PF3D7_0202800-1	1.22653	2.68728	21.2719	2.73343e-05	0.000483854
PF3D7_0810700-1	1.20244	1.19234	21.2527	2.75271e-05	0.000485071
PF3D7_1469900-1	1.05217	5.612	21.0549	2.96048e-05	0.000518218
PF3D7_0108600-1	1.14921	5.73262	21.3884	2.9673e-05	0.000518218
PF3D7_1243700-1	1.06657	2.29996	21.0036	3.01688e-05	0.000524534
PF3D7_1332800-1	1.44783	0.266802	20.9157	3.11631e-05	0.000539425
PF3D7_1327100-1	0.95434	3.10464	20.8924	3.14329e-05	0.000541698
PF3D7_1333600-1	0.956518	3.39725	20.8605	3.18057e-05	0.000545719
PF3D7_0720600-1	1.12318	3.33571	20.826	3.22134e-05	0.0005503
PF3D7_1326100-1	1.15493	2.02186	20.8096	3.24094e-05	0.000551242
PF3D7_1127500-1	1.1561	2.82348	20.8692	3.28308e-05	0.000555642
PF3D7_0818900-1	1.08487	2.65863	20.7647	3.29522e-05	0.000555642
PF3D7_1358900-1	1.14435	1.26779	20.6861	3.39251e-05	0.000569592
PF3D7_1423500-1	-1.42592	0.906001	20.9114	3.43138e-05	0.000573657
PF3D7_1247200-1	1.19533	1.60202	20.5443	3.5757e-05	0.000595239
PF3D7_0934400-1	1.31862	0.559268	20.4527	3.69948e-05	0.000613235
PF3D7_1441100-1	1.61525	-0.34646	20.3061	3.90693e-05	0.000644891
PF3D7_1235400-1	1.01516	2.43543	20.194	4.07385e-05	0.000669079
PF3D7_0202100-1	1.17884	2.41288	20.9132	4.09708e-05	0.000669079
PF3D7_0731000-1	1.17588	0.749167	20.1737	4.10478e-05	0.000669079
PF3D7_0205800-1	1.22699	1.93519	20.5692	4.24767e-05	0.000689498
PF3D7_1363300-1	1.20957	1.85969	20.0245	4.34039e-05	0.000701637
PF3D7_1108500-1	1.78356	-0.540146	20.0011	4.37859e-05	0.000704899
PF3D7_1354400-1	1.19738	1.2689	20.0708	4.5858e-05	0.000735232
PF3D7_1326200-1	0.981281	4.59969	19.8528	4.62904e-05	0.000739135
PF3D7_1311800-1	1.21492	1.15711	19.6983	4.90583e-05	0.000780146
PF3D7_1134600-1	-1.30918	0.451599	19.681	4.93774e-05	0.000782043
PF3D7_1330300-1	1.07773	2.06276	19.6261	5.04099e-05	0.000795176
PF3D7_0318100-1	1.10758	1.94567	19.691	5.07664e-05	0.000797583
PF3D7_0824900-1	0.880669	3.07369	19.5251	5.2366e-05	0.000819422
PF3D7_1237700-1	1.1335	1.16672	19.5132	5.26018e-05	0.000819833
PF3D7_0628700-1	0.931415	5.08971	19.4931	5.30026e-05	0.000822802
PF3D7_0704300-1	-1.09648	1.15512	19.361	5.57172e-05	0.000861525
PF3D7_1146800-1	-1.68682	0.35529	20.0209	5.74593e-05	0.000884964
PF3D7_0501300-1	1.04933	2.54402	19.3643	5.85098e-05	0.000895251
PF3D7_1318000-1	0.950718	4.79499	19.2261	5.86402e-05	0.000895251
PF3D7_0302200-1	1.47965	-0.587562	19.2183	5.88138e-05	0.000895251
PF3D7_0523300-1	1.21029	1.40688	19.3936	5.91269e-05	0.0008959
PF3D7_1250900-1	1.17243	1.03924	19.1815	5.96408e-05	0.0008959
PF3D7_1315200-1	1.13564	1.48361	19.1773	5.97356e-05	0.0008959
PF3D7_0213400-1	1.06813	3.18401	19.1668	5.99749e-05	0.0008959
PF3D7_1479900-1	-2.55103	-1.38116	19.4635	6.00015e-05	0.0008959
PF3D7_1116400-1	0.959112	3.46844	19.0751	6.21013e-05	0.000923727
PF3D7_0613300-1	-1.25408	0.968008	18.95	6.51289e-05	0.000965092
PF3D7_0515100-1	0.893969	4.20609	18.8891	6.66593e-05	0.000984042
PF3D7_1454300-1	1.00032	2.31212	18.8768	6.69724e-05	0.000984948
PF3D7_0502100-1	1.11544	1.65218	18.8516	6.76192e-05	0.000990735
PF3D7_1409700-1	1.06303	2.50551	18.8296	6.81883e-05	0.000995345
PF3D7_0903300-1	-1.14939	1.33818	18.8159	6.85471e-05	0.000995575
PF3D7_1330400.1-1	1.34266	0.410288	18.8066	6.87911e-05	0.000995575
PF3D7_0321300-1	-1.86362	-0.321367	19.015	6.89675e-05	0.000995575
PF3D7_0213200-1	1.07282	0.722649	18.7047	7.15224e-05	0.00102866
PF3D7_1442000-1	1.11946	1.39432	18.6861	7.20338e-05	0.00103222
PF3D7_1010400-1	0.970927	6.69781	18.6616	7.27133e-05	0.00103573
PF3D7_0720500-1	1.08304	2.3417	18.6582	7.28084e-05	0.00103573
PF3D7_1113800-1	0.999455	2.38254	18.6149	7.40251e-05	0.00104923
PF3D7_1021900-1	-1.36079	1.47284	19.2166	7.49437e-05	0.00105841
PF3D7_0322500-1	1.01283	2.29912	18.5208	7.6744e-05	0.00107994
PF3D7_0827800-1	0.804931	2.3788	18.5084	7.711e-05	0.0010812
PF3D7_1004700-1	1.02535	3.44667	18.4725	7.8181e-05	0.00108894
PF3D7_1471900-1	-1.35658	1.00404	18.8959	7.82186e-05	0.00108894
PF3D7_1342100-1	1.29387	1.21583	18.4536	7.87505e-05	0.00109245
PF3D7_1469400-1	1.18067	1.0757	18.431	7.94381e-05	0.0010981
PF3D7_0600300-1	-1.86689	-0.00698669	18.3602	8.163e-05	0.00112353
PF3D7_1010000-1	1.17804	1.1067	18.3532	8.18521e-05	0.00112353
PF3D7_1124000-1	1.19982	1.03633	18.275	8.43528e-05	0.0011538
PF3D7_0710500-1	1.05515	1.27436	18.2563	8.49619e-05	0.00115809
PF3D7_1411800-1	0.931864	3.20195	18.241	8.54673e-05	0.00116093
PF3D7_1016200-1	1.20831	1.6145	18.1588	8.82196e-05	0.00119417
PF3D7_0416100-1	0.972172	2.78524	18.1396	8.88748e-05	0.00119889
PF3D7_1032600-1	1.03315	2.41284	18.0742	9.11512e-05	0.00122537
PF3D7_0717000-1	0.966109	3.35828	18.0119	9.33757e-05	0.00125098
PF3D7_1232300-1	1.05668	1.28011	17.9829	9.44278e-05	0.00126076
PF3D7_0720300-1	1.38194	-0.113159	17.9497	9.56521e-05	0.00127276
PF3D7_1229400-1	1.28861	0.570279	17.9043	9.73508e-05	0.00129097
PF3D7_1313000-1	1.32398	0.361241	17.8689	9.86942e-05	0.00130235
PF3D7_1437500-1	1.47225	0.263031	17.8642	9.88746e-05	0.00130235
PF3D7_0811700-1	0.927499	4.58068	17.8534	9.92904e-05	0.00130344
PF3D7_1232000-1	1.01218	2.13823	17.8283	0.000100262	0.00131179
PF3D7_1141800-1	1.06378	0.945516	17.7557	0.000103131	0.00134483
PF3D7_1247300-1	1.00705	2.59389	17.7186	0.00010463	0.00135704
PF3D7_1252600-1	1.04985	2.27912	17.8713	0.000104761	0.00135704
PF3D7_1129900-1	0.944038	2.34196	17.6994	0.000105413	0.00135994
PF3D7_1149800-1	1.04729	1.75709	17.6929	0.00010568	0.00135994
PF3D7_1206000-1	0.971651	1.84887	17.6725	0.000106525	0.00136631
PF3D7_1036800-1	1.06528	1.79252	17.6393	0.000107911	0.00137956
PF3D7_1430200-1	1.05126	1.2974	17.6201	0.000108721	0.00138539
PF3D7_0516500-1	0.998312	3.53341	17.5677	0.000110964	0.00140938
PF3D7_0304400-1	1.31353	0.72563	17.5518	0.000111653	0.00141355
PF3D7_0306900-1	1.49813	-0.26185	17.496	0.000114113	0.00144003
PF3D7_0103200-1	0.929845	5.69795	17.4228	0.000117423	0.00147703
PF3D7_1437300-1	1.17993	1.05261	17.3768	0.000119552	0.001499
PF3D7_0813400-1	1.17169	0.548063	17.3672	0.000120006	0.00149988
PF3D7_0404400-1	0.927704	3.71648	17.3257	0.000121971	0.00151959
PF3D7_0218500-1	1.47486	-0.588919	17.2963	0.000123381	0.00153228
PF3D7_1202200-1	1.33848	1.41466	17.2639	0.000124961	0.00154699
PF3D7_1217600-1	1.15343	1.67982	17.4038	0.00012564	0.00155048
PF3D7_1029200-1	0.974868	3.64151	17.2153	0.000127364	0.00156682
PF3D7_1234300-1	0.932274	5.07634	17.1874	0.000128764	0.00157908
PF3D7_1006500-1	1.07045	1.12864	17.1423	0.00013107	0.00160233
PF3D7_1325200-1	0.95131	2.76619	17.0791	0.000134366	0.00163751
PF3D7_0815700-1	1.09931	1.10053	17.0696	0.000134866	0.00163849
PF3D7_0933800-1	0.970027	2.63552	17.0563	0.000135577	0.00164204
PF3D7_1369800-1	1.54235	-0.46282	17.0985	0.000136769	0.00165136
PF3D7_0928900-1	1.42604	0.0253882	17.0169	0.000137691	0.00165738
PF3D7_1367000-1	1.05767	1.74803	17.002	0.000138502	0.00165969
PF3D7_0824800-1	0.835624	3.2445	16.9978	0.000138732	0.00165969
PF3D7_1411700-1	0.949028	2.68821	16.9546	0.000141115	0.00167811
PF3D7_0309100-1	1.25805	1.21811	16.9543	0.000141129	0.00167811
PF3D7_1028600-1	1.29172	0.243789	16.9457	0.00014161	0.00167873
PF3D7_1407600-1	0.8203	5.49444	16.9187	0.000143126	0.00168781
PF3D7_1225600-1	0.836239	2.61175	16.9167	0.00014324	0.00168781
PF3D7_1317700-1	1.1509	2.21925	16.8636	0.00014627	0.00171835
PF3D7_1363600-1	1.7821	-0.0253916	16.8442	0.000147396	0.00172639
PF3D7_0807400-1	1.27389	0.490735	16.8343	0.000147978	0.00172803
PF3D7_0324800-1	1.26887	-0.179561	16.8235	0.000148605	0.00173019
PF3D7_0908800-1	0.904893	4.48605	16.794	0.000150351	0.00174532
PF3D7_1019800-1	-1.43254	0.0972637	16.7861	0.000150818	0.00174556
PF3D7_1205700-1	1.05836	2.69682	16.9535	0.000155654	0.00179622
PF3D7_1348100-1	0.958724	2.06676	16.6856	0.000156939	0.00180142
PF3D7_1323700-1	1.19358	1.25106	16.6842	0.000157025	0.00180142
PF3D7_0507200-1	0.82512	2.86087	16.6694	0.000157948	0.00180496
PF3D7_1434400-1	1.0029	1.41024	16.6645	0.000158257	0.00180496
PF3D7_1017200-1	1.66104	-0.331702	16.643	0.000159608	0.00181508
PF3D7_1303700-1	-1.25376	0.536059	16.612	0.000161581	0.00183219
PF3D7_0208700.2-1	1.81008	-0.0371714	16.5649	0.000164628	0.00186134
PF3D7_1471300-1	0.897379	3.75825	16.5139	0.000168002	0.00188888
PF3D7_0626300-1	1.11162	0.729224	16.5134	0.00016803	0.00188888
PF3D7_1213300-1	1.09459	1.81052	16.4837	0.000170027	0.00190586
PF3D7_1123200-1	1.04996	1.91435	16.4726	0.000170777	0.00190879
PF3D7_0607900-1	1.07007	1.55698	16.4154	0.000174711	0.00194199
PF3D7_0819600-1	1.19764	0.121779	16.4149	0.000174739	0.00194199
PF3D7_0704100-1	-1.66403	1.72434	18.8206	0.000175707	0.00194721
PF3D7_1313900-1	1.36236	0.193825	16.3308	0.000180692	0.00199137
PF3D7_0107900-1	1.10786	2.45766	16.3269	0.000180977	0.00199137
PF3D7_1400300-1	1.19904	0.0654058	16.3235	0.000181219	0.00199137
PF3D7_1006900-1	1.23319	0.111644	16.3105	0.000182164	0.00199615
PF3D7_1455400-1	1.37899	2.12064	16.9357	0.000190319	0.00207969
PF3D7_1020200-1	-1.51881	-0.557677	16.189	0.000191215	0.00208365
PF3D7_1209800-1	0.909468	4.98125	16.1708	0.00019261	0.00209303
PF3D7_1373300-1	-1.81544	-1.27765	16.4825	0.000194878	0.00211181
PF3D7_1412500-1	1.11301	0.990278	16.1473	0.00019906	0.00215117
PF3D7_0915200-1	0.950739	1.63066	16.0717	0.000200396	0.00215514
PF3D7_1309400-1	-1.34132	-0.310077	16.0701	0.000200529	0.00215514
PF3D7_0818300-1	0.867096	2.25528	16.0172	0.000204818	0.0021952
PF3D7_1018500-1	1.08328	2.18646	16.1609	0.000222799	0.0023814
PF3D7_0202000-1	0.903328	2.14259	15.7898	0.000224404	0.00239202
PF3D7_1223700-1	0.906558	1.85745	15.7405	0.000228902	0.00243332
PF3D7_1359800-1	0.958791	1.50623	15.7267	0.000230179	0.00244028
PF3D7_0519100-1	0.955702	1.16499	15.6938	0.000233247	0.00246612
PF3D7_0905200-1	1.05178	1.36485	15.6675	0.000235735	0.0024857
PF3D7_0924500-1	0.80402	3.21413	15.6512	0.000237295	0.00249542
PF3D7_0930500-1	0.793573	4.82767	15.5408	0.000248109	0.00260216
PF3D7_1332500-1	0.86414	5.13169	15.5208	0.000250122	0.00261625
PF3D7_0627300-1	1.27865	-0.120782	15.4872	0.000253548	0.00264501
PF3D7_1232700-1	0.980791	2.2315	15.3753	0.000265298	0.00276023
PF3D7_1352200-1	0.964851	1.54524	15.3484	0.000268215	0.00277946
PF3D7_1463100-1	0.873568	2.51842	15.3394	0.000269189	0.00277946
PF3D7_0524800-1	0.900557	3.02034	15.3386	0.000269278	0.00277946
PF3D7_0413800-1	1.1015	1.89032	15.262	0.000277788	0.00285799
PF3D7_1143900-1	0.972929	3.17481	15.257	0.000278347	0.00285799
PF3D7_0916200-1	-1.26978	-0.231462	15.2366	0.000280671	0.0028743
PF3D7_0208300-1	0.787646	4.48134	15.1849	0.000286637	0.00292774
PF3D7_0614400-1	1.00617	1.14702	15.1314	0.000292944	0.00298437
PF3D7_1107400-1	0.907258	2.69993	15.0762	0.000299614	0.00304439
PF3D7_1456900-1	1.38673	0.178069	15.0648	0.000301	0.00304945
PF3D7_0213500-1	0.855013	4.02242	15.0594	0.000301671	0.00304945
PF3D7_1017800-1	0.81862	2.43452	14.985	0.000310962	0.00313233
PF3D7_0413300-1	-1.63357	-0.762695	15.071	0.000311472	0.00313233
PF3D7_1216800-1	1.03489	0.539704	14.9492	0.000315551	0.00316522
PF3D7_1018900-1	0.97065	2.63876	14.964	0.000317601	0.00317763
PF3D7_1452900-1	1.06828	1.35847	14.9211	0.000319187	0.00318536
PF3D7_0828300-1	0.855234	2.92266	14.9029	0.000321578	0.00320105
PF3D7_1441000-1	0.90427	5.03083	14.8684	0.000326153	0.00323835
PF3D7_1103400-1	-1.44193	0.116775	14.7597	0.000341	0.0033772
PF3D7_0825400-1	1.00766	0.97759	14.6352	0.000358885	0.00354534
PF3D7_1362000-1	1.08472	0.885297	14.61	0.000362619	0.00357321
PF3D7_1456400-1	-1.35958	-0.51621	14.652	0.00036915	0.00362843
PF3D7_0618800-1	0.806903	3.43353	14.5482	0.000371968	0.00363958
PF3D7_1446200-1	0.91426	2.87771	14.547	0.000372145	0.00363958
PF3D7_1426600-1	-1.25526	0.641511	14.6343	0.000376239	0.00367044
PF3D7_0520900-1	1.08681	0.865939	14.509	0.000378012	0.00367857
PF3D7_0718400-1	1.02714	1.83343	14.4993	0.000379527	0.00368414
PF3D7_1459700-1	0.964894	1.62736	14.4186	0.00039237	0.00379017
PF3D7_1107600-1	-1.15241	0.319423	14.4185	0.000392387	0.00379017
PF3D7_1006300-1	1.102	0.659441	14.4074	0.000394199	0.00379829
PF3D7_1120700-1	-1.34783	-0.103072	14.3694	0.000400423	0.00383818
PF3D7_0108000-1	1.08621	0.266411	14.3679	0.000400669	0.00383818
PF3D7_1302700-1	0.718302	2.45329	14.3642	0.000401282	0.00383818
PF3D7_1448700-1	1.02352	1.20183	14.3468	0.000404192	0.00385659
PF3D7_0522100-1	-1.47742	-0.83496	14.2953	0.000412879	0.00392915
PF3D7_0910200-1	-0.978145	1.30173	14.2877	0.000414179	0.00392915
PF3D7_1307400-1	0.904997	1.91786	14.2841	0.000414811	0.00392915
PF3D7_1306000-1	-1.15632	0.239033	14.2755	0.000416284	0.00393358
PF3D7_1415700-1	0.925738	3.10305	14.428	0.000421682	0.00397499
PF3D7_1134400-1	1.29204	0.872788	14.207	0.000428262	0.00402271
PF3D7_0804900-1	0.996908	1.04161	14.204	0.000428801	0.00402271
PF3D7_1357600-1	1.24139	-0.386514	14.1772	0.000433579	0.00405781
PF3D7_1032400-1	0.954721	2.30164	14.1709	0.000434714	0.00405871
PF3D7_1347200-1	0.863817	2.96069	14.1549	0.000437609	0.00407601
PF3D7_1301900-1	1.20923	-0.45822	14.0803	0.000451374	0.00419424
PF3D7_0908700-1	0.973795	1.0655	14.021	0.000462646	0.00428879
PF3D7_1000200-1	1.05581	0.937039	13.986	0.000469421	0.00434131
PF3D7_1452500-1	1.2672	-0.12141	13.9693	0.000472705	0.00436138
PF3D7_0901700-1	0.98474	2.63774	13.8789	0.000490844	0.00451807
PF3D7_1223000-1	1.00338	3.39197	13.8726	0.000492144	0.0045194
PF3D7_0504200-1	1.05947	1.18398	13.8606	0.000494597	0.00453056
PF3D7_0828200-1	0.744438	5.14825	13.8554	0.000495675	0.00453056
PF3D7_1337000-1	0.856954	2.82457	13.8106	0.000505043	0.00460543
PF3D7_0217700-1	0.921401	1.62124	13.7562	0.000516649	0.0047003
PF3D7_1436100-1	-0.900378	3.45781	13.742	0.000519713	0.00471721
PF3D7_0923300-1	0.975742	0.700013	13.724	0.000523656	0.004742
PF3D7_0111000-1	0.865179	2.57818	13.6928	0.000530527	0.00479312
PF3D7_1430000-1	1.05495	1.73758	13.6624	0.000537329	0.00484339
PF3D7_1327600-1	0.993865	1.89306	13.5913	0.000553576	0.00497837
PF3D7_0411100-1	1.36679	-0.36245	13.579	0.000556425	0.00499251
PF3D7_0218300-1	0.909827	4.64786	13.6823	0.000560225	0.00501511
PF3D7_1323400-1	0.97477	1.6171	13.4959	0.00057619	0.00513515
PF3D7_1129000-1	0.937223	1.55169	13.4909	0.000577413	0.00513515
PF3D7_0110000-1	0.987166	1.87853	13.4902	0.000577574	0.00513515
PF3D7_0304500-1	1.70701	-0.94908	13.4538	0.000586486	0.00520257
PF3D7_1426000-1	1.25562	0.551944	13.4245	0.000607473	0.00537655
PF3D7_0917100-1	-1.1264	-0.218442	13.3247	0.000619243	0.00546835
PF3D7_0619300-1	-0.94593	1.72672	13.2821	0.000652496	0.00574902
PF3D7_1456800-1	0.95989	3.13713	13.346	0.000656323	0.00576974
PF3D7_0104800-1	0.81183	2.76333	13.1633	0.000662906	0.0057904
PF3D7_0824200-1	0.973302	3.48394	13.1619	0.000663293	0.0057904
PF3D7_0502000-1	0.722033	4.31471	13.1605	0.000663685	0.0057904
PF3D7_0308800-1	1.33313	-0.368748	13.1573	0.000664593	0.0057904
PF3D7_0900700-1	-2.0644	-1.49077	13.2829	0.000670782	0.00583133
PF3D7_0831700-1	0.906145	1.89743	13.1068	0.000678934	0.00588911
PF3D7_0519400-1	1.1833	0.196239	13.0809	0.000686429	0.00594095
PF3D7_1010100-1	1.0425	0.0610318	13.0652	0.000691023	0.00596751
PF3D7_0419100-1	0.962551	1.73254	13.0375	0.000699192	0.00602476
PF3D7_1138300-1	1.27273	0.626096	13.0046	0.000709003	0.00609586
PF3D7_1224300-1	0.899631	1.42011	12.9884	0.000713896	0.00612448
PF3D7_1209700-1	0.880996	3.15743	12.975	0.000717977	0.00614601
PF3D7_1462900-1	0.842805	2.16799	12.9682	0.000720054	0.0061469
PF3D7_1308100-1	1.30688	-0.809849	12.9643	0.000721224	0.0061469
PF3D7_1478900-1	1.02245	1.00778	12.8899	0.000744396	0.0063306
PF3D7_0821400-1	0.931907	2.9981	13.0244	0.000750002	0.00636444
PF3D7_0705800-1	1.37246	-0.28731	12.8577	0.00076451	0.00647352
PF3D7_1214600-1	1.13142	0.347025	12.8167	0.000767957	0.00648866
PF3D7_1009900-1	0.796919	5.11861	12.8055	0.000771619	0.00650459
PF3D7_0514700-1	-1.23513	0.232012	12.9505	0.00077342	0.00650459
PF3D7_1023300-1	1.00422	2.05839	12.7922	0.000775998	0.00650459
PF3D7_1139000-1	0.851387	3.86618	12.941	0.000776493	0.00650459
PF3D7_1313300-1	1.08418	0.636596	12.7639	0.000785437	0.00656545
PF3D7_0936800-1	0.945097	0.629763	12.7538	0.000788814	0.00657962
PF3D7_0925300-1	0.973219	0.242381	12.7198	0.000800339	0.00666155
PF3D7_0724900-1	-0.992377	0.428952	12.714	0.000802329	0.00666393
PF3D7_1141500-1	1.11106	1.50747	12.6968	0.000808237	0.00669877
PF3D7_1338000-1	0.720168	2.73211	12.6846	0.000812452	0.00670535
PF3D7_0526400-1	0.939251	1.42219	12.6846	0.000812458	0.00670535
PF3D7_1127000-1	1.21522	0.116431	12.6639	0.000819664	0.00675058
PF3D7_1305400-1	1.38498	-0.42918	12.6304	0.0008315	0.00683368
PF3D7_1311000-1	1.16204	-0.0488342	12.5779	0.000850381	0.00697419
PF3D7_0523500-1	1.05993	1.27717	12.5346	0.000866263	0.00708958
PF3D7_0708300-1	0.830023	1.59705	12.515	0.000873598	0.00713469
PF3D7_1457600-1	0.79347	1.21242	12.5024	0.000878322	0.00714886
PF3D7_1409000-1	0.854662	2.39361	12.5006	0.000878988	0.00714886
PF3D7_0822300-1	1.44993	-0.57475	12.4656	0.000892277	0.00723877
PF3D7_1116100-1	-1.06017	1.0203	12.4618	0.000893743	0.00723877
PF3D7_0819700-1	0.844759	4.23681	12.442	0.000901347	0.00728527
PF3D7_1226100-1	0.989369	0.509921	12.3711	0.000929221	0.00749507
PF3D7_1238900-1	0.967754	1.6013	12.4233	0.000941401	0.0075777
PF3D7_0109300-1	0.827217	4.32475	12.3204	0.000949702	0.00762881
PF3D7_1462800-1	0.922539	2.66784	12.3136	0.000952477	0.00762925
PF3D7_1468700-1	1.1676	0.170684	12.3107	0.000953657	0.00762925
PF3D7_1037800-1	0.848505	0.861092	12.2881	0.000962986	0.00768817
PF3D7_0917900-1	1.09394	0.856846	12.2589	0.000975174	0.00776962
PF3D7_1225900-1	0.920014	1.35233	12.2411	0.000982703	0.00781369
PF3D7_1469800-1	0.918506	2.26556	12.1141	0.00103803	0.0082369
PF3D7_1333400-1	1.16767	-0.197136	12.1093	0.00104019	0.00823732
PF3D7_1441500-1	0.814273	2.23866	12.0778	0.00105447	0.00833348
PF3D7_0820400-1	0.836093	2.52191	12.1041	0.00105797	0.00834434
PF3D7_0218800-1	1.07601	0.104109	12.0604	0.00106243	0.00836259
PF3D7_0321900-1	0.715152	2.25532	12.0165	0.00108278	0.00850243
PF3D7_1144000-1	1.2487	-0.0266775	12.0128	0.00108454	0.00850243
PF3D7_1021600-1	0.909561	1.54898	11.9482	0.0011153	0.00872609
PF3D7_0908400-1	1.31906	3.42536	11.8719	0.00115282	0.00900169
PF3D7_0913300-1	0.85052	1.33293	11.8424	0.00116769	0.00909962
PF3D7_1140500-1	-0.97067	0.425993	11.8291	0.00117448	0.00913435
PF3D7_0514500-1	0.821872	1.56657	11.8242	0.00117697	0.00913549
PF3D7_1147200-1	-1.07971	0.663482	11.9209	0.00122169	0.00946383
PF3D7_0606300-1	0.815823	3.22998	11.7158	0.00123382	0.00953897
PF3D7_0412700-1	-1.1152	0.0384887	11.7075	0.00123833	0.00955489
PF3D7_1017500-1	1.01763	0.545494	11.6735	0.00125677	0.00967813
PF3D7_0905600-1	0.724893	3.43761	11.6664	0.00126068	0.00968917
PF3D7_1324100-1	0.996176	0.601176	11.6004	0.00129753	0.00995285
PF3D7_0902900-1	0.900504	1.94405	11.5643	0.00131818	0.0100595
PF3D7_1139200-1	1.21205	-0.2972	11.5639	0.00131836	0.0100595
PF3D7_1460800-1	0.844133	2.08395	11.5609	0.00132009	0.0100595
PF3D7_0705700-1	1.30261	-0.255098	11.5548	0.00132363	0.0100595
PF3D7_0309700-1	0.766419	1.85664	11.5537	0.0013243	0.0100595
PF3D7_1457000-1	0.814869	2.3581	11.5369	0.00133404	0.0101139
PF3D7_1130800-1	0.906812	2.47628	11.5195	0.00134426	0.0101716
PF3D7_1024800-1	1.0459	-0.0788132	11.4721	0.00137239	0.0103644
PF3D7_1311100-1	-1.43442	-0.711034	11.4159	0.00140664	0.0106026
PF3D7_1118600-1	1.06246	0.561404	11.4071	0.00141209	0.0106233
PF3D7_0401500-1	0.952559	0.924963	11.3988	0.00141723	0.0106414
PF3D7_1328900-1	0.866172	2.03139	11.3909	0.00142212	0.0106506
PF3D7_1115600-1	1.0146	0.522212	11.3881	0.00142389	0.0106506
PF3D7_1211600-1	-0.863098	1.18521	11.326	0.00146323	0.010924
PF3D7_1217000-1	0.937744	2.38741	11.5551	0.00148522	0.0110501
PF3D7_0316600-1	0.86131	3.37469	11.2912	0.00148578	0.0110501
PF3D7_0622000-1	1.05767	0.64102	11.2735	0.00149737	0.0111152
PF3D7_1310600-1	0.798082	1.94199	11.268	0.00150099	0.011121
PF3D7_1220400-1	0.798314	2.01388	11.2572	0.00150819	0.0111532
PF3D7_1476000-1	0.968422	1.30189	11.2355	0.00152266	0.0112339
PF3D7_1364100-1	0.964095	0.409468	11.2314	0.00152536	0.0112339
PF3D7_0821900-1	0.95358	1.04626	11.2279	0.00152771	0.0112339
PF3D7_1444900-1	0.866495	2.53807	11.2224	0.00153144	0.0112401
PF3D7_0605200-1	1.07449	-0.236152	11.1624	0.00157249	0.0115151
PF3D7_0728500-1	1.09282	1.14143	11.1591	0.00157478	0.0115151
PF3D7_1356000-1	-1.13762	0.316144	11.2976	0.00159137	0.0116078
PF3D7_0529100-1	0.920412	0.937104	11.1324	0.00159341	0.0116078
PF3D7_1027600-1	0.889512	1.37428	11.0697	0.00163816	0.0119117
PF3D7_1142700-1	1.1399	-0.118307	10.9988	0.00169032	0.0122681
PF3D7_0307200-1	0.989213	0.565096	10.9774	0.00170638	0.0123618
PF3D7_1115500-1	1.04106	0.92319	10.9534	0.00172463	0.0124709
PF3D7_0214300-1	-0.957378	0.458766	10.9001	0.00176585	0.0127454
PF3D7_0705200-1	-1.14676	0.153666	10.8773	0.00180632	0.0130135
PF3D7_0803700-1	1.18396	0.502233	10.8761	0.00181477	0.0130503
PF3D7_1238700-1	-1.22148	-0.724563	10.8229	0.00182739	0.0131087
PF3D7_1023700-1	-1.29104	-0.81017	10.8184	0.00183108	0.0131087
PF3D7_1126100-1	0.784388	1.30985	10.8161	0.00183294	0.0131087
PF3D7_0831800-1	1.0359	1.57649	11.048	0.00184144	0.0131273
PF3D7_1356100-1	-1.08349	0.103577	10.8021	0.00184434	0.0131273
PF3D7_0403400-1	-0.988252	1.36864	11.054	0.00184669	0.0131273
PF3D7_1413200-1	-1.20169	-0.416303	10.7965	0.00184897	0.0131273
PF3D7_1242900-1	0.965053	0.918472	10.7812	0.00186153	0.0131757
PF3D7_1220300-1	-0.791294	1.0383	10.7798	0.00186273	0.0131757
PF3D7_1338900-1	-1.0426	-0.144714	10.776	0.00186589	0.0131757
PF3D7_0722400-1	1.17222	-0.027209	10.7391	0.00189672	0.0133693
PF3D7_0918500-1	0.807065	1.63244	10.7067	0.00192434	0.0135396
PF3D7_0528700-1	0.938504	0.83344	10.6973	0.00193236	0.0135716
PF3D7_1409500-1	-1.31507	-0.279895	10.7546	0.00195987	0.0137402
PF3D7_0313900-1	0.632396	4.68045	10.6206	0.00199961	0.0139937
PF3D7_1114600-1	-1.48761	-0.757	10.6984	0.00202472	0.0141441
PF3D7_1031200-1	0.854903	2.31954	10.7148	0.00204743	0.0142694
PF3D7_1324000-1	0.665334	2.71649	10.5566	0.00205758	0.0142694
PF3D7_0936300-1	0.895209	0.654122	10.5523	0.00206151	0.0142694
PF3D7_1452300-1	0.973854	1.07732	10.5519	0.00206189	0.0142694
PF3D7_0405900-1	-0.975577	0.738304	10.5493	0.00206431	0.0142694
PF3D7_0406200-1	0.87226	3.00381	10.549	0.00206453	0.0142694
PF3D7_1222400-1	-1.14789	0.158683	10.5657	0.00207396	0.0143092
PF3D7_0416000-1	0.69494	2.56063	10.4739	0.00213507	0.0146875
PF3D7_0809700-1	0.868878	2.77635	10.585	0.00213629	0.0146875
PF3D7_1208000-1	0.958141	0.560195	10.4444	0.00216346	0.0148482
PF3D7_1252700-1	0.96524	0.339759	10.4308	0.0021767	0.0149129
PF3D7_1432900-1	0.997613	0.714897	10.4099	0.00219721	0.0150089
PF3D7_1006200-1	1.11293	0.386121	10.4055	0.0022015	0.0150089
PF3D7_1309000-1	0.834035	2.18078	10.5072	0.00220223	0.0150089
PF3D7_1363100-1	0.673149	3.22587	10.3718	0.00223509	0.0152064
PF3D7_1215900-1	1.3199	-0.429708	10.3468	0.00226023	0.0153508
PF3D7_1457800-1	0.85739	0.372118	10.3323	0.00227502	0.0154244
PF3D7_1222000-1	0.83397	1.80716	10.3678	0.00228598	0.0154719
PF3D7_0107300-1	0.854656	1.67786	10.2711	0.00233851	0.0158001
PF3D7_0110100-1	0.705837	3.81784	10.2454	0.00236573	0.0159565
PF3D7_0627200-1	0.988671	0.840758	10.2097	0.00240399	0.0161463
PF3D7_1407700-1	0.71987	2.39425	10.2091	0.00240468	0.0161463
PF3D7_1319200-1	-1.25569	-0.514338	10.3415	0.00240626	0.0161463
PF3D7_1421000-1	0.934735	1.25162	10.1822	0.00243394	0.016304
PF3D7_1249000-1	0.841784	2.96188	10.172	0.00244526	0.0163519
PF3D7_1323900-1	0.871556	0.238649	10.1626	0.00245563	0.0163932
PF3D7_1365600-1	0.712995	2.91485	10.1369	0.00248417	0.0165555
PF3D7_1125500-1	0.993236	0.0772785	10.1328	0.00248883	0.0165583
PF3D7_1202800-1	1.05277	-0.216743	10.1231	0.00249974	0.0165763
PF3D7_0417500-1	1.14554	-0.23396	10.1229	0.0025	0.0165763
PF3D7_1143700-1	0.824037	1.51518	10.1032	0.00252225	0.0166955
PF3D7_1122800-1	-1.11761	-0.245593	10.0979	0.00252831	0.0167074
PF3D7_1204400-1	0.733099	2.51164	10.067	0.00256389	0.0169139
PF3D7_0420500-1	1.01858	1.12177	10.0223	0.00261622	0.0172301
PF3D7_1117200-1	-0.894015	0.801849	10.0143	0.00262567	0.0172632
PF3D7_0627500-1	0.732417	2.99865	9.99688	0.00264647	0.0173708
PF3D7_0518300-1	0.895885	3.05377	9.98499	0.00266076	0.0174353
PF3D7_0820600-1	0.742047	3.26753	9.94548	0.00270879	0.0177204
PF3D7_0919100-1	1.17093	-0.608391	9.93373	0.00272326	0.0177853
PF3D7_1419300-1	0.965041	0.248933	9.91655	0.00274455	0.0178945
PF3D7_1023500-1	0.758591	3.63578	9.90317	0.00276126	0.0179536
PF3D7_0522700-1	0.89091	1.04853	9.90194	0.00276279	0.0179536
PF3D7_0703500-1	0.894292	1.1458	9.89116	0.00277635	0.0180117
PF3D7_1413900-1	0.799986	1.86193	9.85261	0.00282535	0.0182993
PF3D7_0516100-1	0.554051	3.2519	9.84075	0.00284061	0.0183677
PF3D7_1218200-1	-0.941775	0.702587	9.77153	0.00293143	0.0189237
PF3D7_1108800-1	1.02614	0.201478	9.75264	0.00295674	0.0190245
PF3D7_1474500-1	-1.38038	-0.789844	9.75664	0.00295677	0.0190245
PF3D7_1032200-1	0.964876	1.0636	9.72112	0.00299948	0.0192227
PF3D7_0702000-1	-1.61367	-1.59143	9.7598	0.00300166	0.0192227
PF3D7_1414100-1	-1.22129	-0.884798	9.71906	0.00300231	0.0192227
PF3D7_0300200-1	1.15134	-0.313372	9.7033	0.00302394	0.0193295
PF3D7_1340500-1	-0.981807	-0.067711	9.67508	0.00306309	0.0195478
PF3D7_1413700-1	-0.774061	1.08192	9.65111	0.00309678	0.0197306
PF3D7_0403900-1	-0.822168	0.867064	9.62966	0.00312725	0.0198924
PF3D7_1307800-1	-1.10861	-0.481089	9.62166	0.00313869	0.0199327
PF3D7_1133500-1	0.795092	1.5287	9.61549	0.00314755	0.0199566
PF3D7_1352600-1	0.860248	1.39651	9.60533	0.00316219	0.0199943
PF3D7_1135700-1	0.963522	2.05113	9.6011	0.0031683	0.0199943
PF3D7_1216200-1	0.738386	1.804	9.60074	0.00316883	0.0199943
PF3D7_0823100-1	0.930229	1.15514	9.59655	0.0031749	0.0200003
PF3D7_0821600-1	0.807971	1.00701	9.54526	0.00325022	0.0204419
PF3D7_0217600-1	-0.875378	0.26537	9.53312	0.00326833	0.0205228
PF3D7_1322300-1	-1.08589	0.104035	9.56803	0.00329235	0.0206405
PF3D7_0309900-1	-0.9994	0.0339677	9.45269	0.00339098	0.0212248
PF3D7_0506500-1	-0.753007	1.61188	9.41833	0.00344485	0.0214976
PF3D7_1014500-1	0.721463	1.29575	9.41788	0.00344555	0.0214976
PF3D7_0730600-1	1.26975	-1.13209	9.37774	0.00350963	0.0218626
PF3D7_1449700-1	-0.965492	-0.0553278	9.30574	0.00362775	0.0225624
PF3D7_1358400-1	0.878578	1.13084	9.35229	0.00366512	0.0227587
PF3D7_1013600-1	-0.937075	0.616061	9.27702	0.00367603	0.022789
PF3D7_0106900-1	-1.10048	-0.188965	9.30186	0.00368166	0.022789
PF3D7_1235800-1	-1.00724	0.281866	9.33862	0.00371139	0.0229368
PF3D7_0710100-1	-1.14884	-0.66524	9.25069	0.00372089	0.0229592
PF3D7_1024100-1	-0.840633	0.274738	9.22295	0.00376875	0.0232179
PF3D7_1333700-1	0.787704	1.19896	9.21193	0.00378797	0.0232996
PF3D7_1139400-1	0.738732	2.80441	9.18496	0.00383539	0.0235542
PF3D7_0107000-1	1.51913	-0.347328	9.17216	0.00385811	0.0236103
PF3D7_1031000-1	0.87259	1.99868	9.17032	0.00386139	0.0236103
PF3D7_0302500-1	0.769335	3.43291	9.16963	0.00386262	0.0236103
PF3D7_1463800-1	1.16194	-0.710579	9.16488	0.0038711	0.0236252
PF3D7_0223400-1	0.863775	0.069374	9.15884	0.00388192	0.0236543
PF3D7_1408000-1	0.914906	0.497491	9.15397	0.00389066	0.0236707
PF3D7_0801300-1	0.877752	0.619388	9.13717	0.00392097	0.0238181
PF3D7_1204300-1	0.857213	1.07434	9.11542	0.00396058	0.0240214
PF3D7_1214100-1	0.658051	4.4555	9.11033	0.00396991	0.0240407
PF3D7_0211800-1	0.87128	0.00265269	9.09103	0.0040055	0.0241799
PF3D7_0937700-1	1.0275	-0.373796	9.08934	0.00400864	0.0241799
PF3D7_0810100-1	0.886327	0.789036	9.08783	0.00401144	0.0241799
PF3D7_1365700-1	0.880059	1.76522	9.08055	0.00402497	0.0242241
PF3D7_1433200-1	-1.0795	0.0941359	9.11154	0.00407061	0.0244611
PF3D7_0814500-1	-1.36771	-1.13869	9.03626	0.00410835	0.0246501
PF3D7_1030300-1	-0.945334	0.15265	9.00201	0.00417408	0.0250061
PF3D7_0303400-1	0.745307	3.54825	8.98843	0.00420044	0.0251255
PF3D7_0209400-1	0.79536	1.21936	8.98498	0.00420717	0.0251274
PF3D7_0721500-1	0.680421	1.65758	8.97693	0.0042229	0.0251829
PF3D7_1215700-1	-1.25082	-0.509997	9.13	0.00426964	0.0254014
PF3D7_0105700-1	-0.805941	0.648081	8.95175	0.00427253	0.0254014
PF3D7_1317100-1	0.710684	1.20732	8.94704	0.00428188	0.0254184
PF3D7_0213300-1	0.891259	0.706707	8.92663	0.00432265	0.0256109
PF3D7_0418200-1	0.897063	0.44305	8.92427	0.0043274	0.0256109
PF3D7_1427700-1	1.44821	-0.244331	8.92066	0.00433466	0.0256151
PF3D7_1224000-1	-0.821759	0.933101	8.90251	0.00437138	0.0257615
PF3D7_1402000-1	0.787777	1.54756	8.89934	0.00437782	0.0257615
PF3D7_1345100-1	0.954213	1.74118	8.99224	0.00437919	0.0257615
PF3D7_0323000-1	0.936667	-0.0194295	8.88697	0.00440307	0.0258521
PF3D7_1140700-1	-0.878142	0.561616	8.88465	0.00440781	0.0258521
PF3D7_0621500-1	1.01097	-0.302581	8.87881	0.00441981	0.0258837
PF3D7_0322900-1	1.01545	-0.163125	8.87382	0.00443007	0.025905
PF3D7_1432000-1	-1.04933	-0.533694	8.83562	0.00450952	0.0263302
PF3D7_0928700-1	0.63907	2.44049	8.79613	0.00459324	0.0267791
PF3D7_1121800-1	-1.0612	0.0675946	8.94652	0.00460669	0.0268175
PF3D7_1148900-1	1.03227	0.126228	8.84453	0.00462265	0.0268704
PF3D7_1205300-1	-1.76454	-1.50263	8.80338	0.00464933	0.0269854
PF3D7_1123900-1	0.930564	0.289938	8.7508	0.00469136	0.027189
PF3D7_1339900-1	1.03022	0.108623	8.74283	0.00470883	0.0272499
PF3D7_0919500-1	0.840507	2.83964	8.73441	0.00472737	0.0272865
PF3D7_1239600-1	0.965433	1.54683	8.73362	0.00472911	0.0272865
PF3D7_1248500-1	1.03241	0.246325	8.72801	0.0047415	0.0273178
PF3D7_1244400-1	-0.851853	0.321997	8.71729	0.0047653	0.0274145
PF3D7_1223400-1	0.555655	3.04437	8.70569	0.00479118	0.0275229
PF3D7_0405500-1	0.968075	1.13064	8.72739	0.00485753	0.0277946
PF3D7_1407900-1	1.00363	0.147297	8.67536	0.00485957	0.0277946
PF3D7_1012500-1	0.919732	0.71489	8.71668	0.00485978	0.0277946
PF3D7_1471200-1	0.934631	0.767459	8.70213	0.00487478	0.0278298
PF3D7_0207400-1	-1.74172	-1.15137	8.66553	0.00488195	0.0278298
PF3D7_0103800-1	0.705321	2.52188	8.66319	0.00488729	0.0278298
PF3D7_0205700.2-1	1.44419	0.034827	8.64714	0.00492411	0.0279987
PF3D7_1301400-1	0.74534	0.721428	8.63694	0.00494768	0.0280919
PF3D7_1203100-1	0.676822	4.22009	8.63216	0.00495875	0.0280921
PF3D7_0632400-1	1.22946	-1.3432	8.66305	0.00496207	0.0280921
PF3D7_1249400-1	0.927156	1.12905	8.62466	0.0049762	0.0281313
PF3D7_1127100-1	0.804748	0.454557	8.61037	0.00500958	0.0282792
PF3D7_1228100-1	0.602379	3.703	8.59029	0.00505691	0.0285053
PF3D7_1448200-1	0.693868	1.12793	8.56179	0.0051249	0.0288469
PF3D7_1474700-1	0.597674	3.01953	8.55813	0.00513372	0.028855
PF3D7_0618500-1	0.885842	0.426588	8.5527	0.00514679	0.028887
PF3D7_1452800-1	0.82764	3.23428	8.58807	0.00515872	0.0289125
PF3D7_1114200-1	0.991778	0.334675	8.54238	0.00517177	0.0289441
PF3D7_1221700-1	-1.06961	-0.425	8.49428	0.00528984	0.0295627
PF3D7_1329500-1	0.66435	1.61123	8.48311	0.00531768	0.0296758
PF3D7_1001500-1	1.04264	-0.774464	8.47813	0.00533013	0.0296828
PF3D7_1455700-1	-1.21857	-0.105855	8.6396	0.00533417	0.0296828
PF3D7_0402400-1	1.11893	0.93126	8.47162	0.00534646	0.0296828
PF3D7_0632700-1	-1.03222	0.350103	8.4705	0.00534928	0.0296828
PF3D7_1241700-1	0.935784	-0.00266164	8.45408	0.00539071	0.0298703
PF3D7_1125900-1	1.00651	0.412725	8.44791	0.00540639	0.0299148
PF3D7_0916300-1	0.860113	1.37165	8.42286	0.00547045	0.0302266
PF3D7_1138400-1	-0.818435	0.724221	8.41473	0.00549143	0.0302997
PF3D7_0520000-1	1.12757	-0.555198	8.40802	0.00550878	0.0303526
PF3D7_1017600-1	-0.867924	0.572379	8.41258	0.0055201	0.0303722
PF3D7_0711200-1	0.75216	0.962178	8.39838	0.00553385	0.0303785
PF3D7_0532200-1	0.732944	2.336	8.43242	0.00553677	0.0303785
PF3D7_1435100-1	-1.69132	-1.14354	8.38978	0.00555629	0.0304428
PF3D7_0927400-1	-0.91787	0.0335387	8.37848	0.00558596	0.0305626
PF3D7_1110700-1	0.783667	2.30209	8.3594	0.00563638	0.0307954
PF3D7_0811800-1	-1.03909	2.0148	8.3463	0.00567131	0.030943
PF3D7_0610800-1	0.868216	0.000378481	8.33339	0.00570593	0.0310389
PF3D7_0410300-1	-0.894493	-0.325471	8.33216	0.00570923	0.0310389
PF3D7_0216100-1	-0.86276	0.482261	8.33089	0.00571267	0.0310389
PF3D7_1434000-1	0.701995	4.19078	8.31875	0.00574546	0.0311737
PF3D7_1005700-1	0.676233	2.70284	8.31134	0.0057656	0.0312397
PF3D7_0510200-1	-1.27406	-1.05791	8.29973	0.00579726	0.0313677
PF3D7_1213500-1	0.763742	1.79801	8.29246	0.00581721	0.0314234
PF3D7_1364600-1	-1.23189	-0.83497	8.32821	0.00582362	0.0314234
PF3D7_0107600-1	-1.06844	0.548973	8.65921	0.00586734	0.0316158
PF3D7_0721600-1	1.2091	-0.721746	8.27086	0.00587684	0.0316234
PF3D7_1030900-1	0.712291	4.21626	8.25828	0.00591187	0.0317682
PF3D7_1342600-1	0.76286	0.617961	8.24169	0.00595841	0.0319744
PF3D7_1332400-1	0.635869	2.13214	8.228	0.00599711	0.032138
PF3D7_0830900-1	0.802539	0.557248	8.20469	0.00606359	0.0324498
PF3D7_1306300-1	0.656286	2.16729	8.19511	0.00609117	0.0325528
PF3D7_0502600-1	-1.18536	-0.609497	8.23749	0.00610587	0.0325788
PF3D7_1026300-1	-0.981873	0.139705	8.18765	0.00611269	0.0325788
PF3D7_0726300-1	0.696871	1.54663	8.18082	0.00613249	0.0326399
PF3D7_1337200-1	0.733099	1.48179	8.17181	0.00615872	0.0327349
PF3D7_1438400-1	-0.869114	0.583567	8.13793	0.0062584	0.0332196
PF3D7_1020000-1	-0.97449	2.31979	8.11708	0.00632059	0.0335043
PF3D7_1242600-1	0.747271	0.460867	8.10655	0.00635224	0.0336265
PF3D7_0910300-1	0.870926	-0.0352051	8.09517	0.00638664	0.0337629
PF3D7_1147600-1	0.764367	0.642756	8.0827	0.00642455	0.0338604
PF3D7_0824300-1	-1.00718	-0.511679	8.08173	0.0064275	0.0338604
PF3D7_1320500-1	0.874839	1.73187	8.08057	0.00643104	0.0338604
PF3D7_1340900-1	0.813416	0.73156	8.04307	0.00654661	0.0344225
PF3D7_0921600-1	-0.835406	0.300954	8.02842	0.00659239	0.0346167
PF3D7_1315500-1	1.02564	0.427647	8.0707	0.00662689	0.0347512
PF3D7_0502300-1	-1.12561	-0.591198	8.0105	0.00664879	0.0348194
PF3D7_1206500-1	-1.10429	-0.400923	8.02709	0.00666277	0.0348459
PF3D7_1458300-1	0.621307	2.39738	7.99562	0.00669604	0.0349732
PF3D7_1150400-1	0.81861	-0.0170349	7.98307	0.00673614	0.0351216
PF3D7_0810000-1	0.799567	0.892045	7.98112	0.00674242	0.0351216
PF3D7_1325600-1	0.686672	4.4026	7.96359	0.00679891	0.0353688
PF3D7_1304300-1	0.751237	2.074	7.95871	0.00681476	0.0354042
PF3D7_1322100-1	-0.686891	0.831411	7.9509	0.00684013	0.0354651
PF3D7_0309200-1	-0.748841	1.00936	7.94953	0.00684461	0.0354651
PF3D7_0103600-1	-0.743128	0.918321	7.94467	0.0068605	0.0354721
PF3D7_1136200-1	0.844242	2.21652	7.94356	0.0068641	0.0354721
PF3D7_0508900-1	-0.709308	2.36824	7.94122	0.0068745	0.0354789
PF3D7_0203000-1	-0.718335	2.0856	7.93645	0.0068874	0.0354987
PF3D7_1421150-1	1.18258	-0.609743	7.93365	0.00689661	0.0354994
PF3D7_0719200-1	0.748272	1.09023	7.92593	0.00692204	0.0355383
PF3D7_1214500-1	0.691927	1.49644	7.92584	0.00692235	0.0355383
PF3D7_1142900-1	-1.10791	-0.636769	7.88093	0.00707225	0.0362603
PF3D7_0424500-1	0.637888	2.36099	7.86593	0.00712309	0.0363891
PF3D7_1033100-1	0.713037	1.47574	7.86475	0.00712708	0.0363891
PF3D7_1324900-1	1.03646	-0.126287	7.86279	0.00713377	0.0363891
PF3D7_0709400-1	-0.943998	-0.32776	7.86256	0.00713457	0.0363891
PF3D7_1202300-1	-0.550215	3.9881	7.85595	0.00715712	0.0364262
PF3D7_0501500-1	1.11051	-0.180978	7.85497	0.00716047	0.0364262
PF3D7_1127800-1	-0.860348	0.517618	7.87838	0.00718657	0.0364693
PF3D7_0614900-1	-0.806521	0.803525	7.84706	0.00718759	0.0364693
PF3D7_1342500-1	0.810475	0.15038	7.82614	0.00725978	0.0367217
PF3D7_1141300-1	-1.0592	-0.147242	7.87273	0.00727215	0.0367217
PF3D7_0714300-1	-0.887368	0.307998	7.82232	0.00727308	0.0367217
PF3D7_0705100-1	-0.988816	-0.411497	7.8218	0.00727488	0.0367217
PF3D7_0210500-1	-0.93051	0.292115	7.81069	0.00731365	0.036843
PF3D7_1473600-1	0.956237	-0.398387	7.80806	0.00732284	0.036843
PF3D7_1344300-1	-1.12417	-0.402667	7.80683	0.00732716	0.036843
PF3D7_1120500-1	0.642572	3.13706	7.79525	0.00736784	0.037
PF3D7_1004800-1	1.01382	0.649834	7.79181	0.00737999	0.0370135
PF3D7_0831600-1	0.804967	0.704002	7.77516	0.00743905	0.0372619
PF3D7_1115000-1	0.876065	0.314038	7.7713	0.0074528	0.0372685
PF3D7_0404000-1	0.969357	0.302072	7.76945	0.00745941	0.0372685
PF3D7_0823600-1	-1.16919	-0.937807	7.81929	0.00748001	0.0373237
PF3D7_1438800-1	0.618692	2.52623	7.7519	0.00752238	0.0374873
PF3D7_0624100-1	0.704326	3.50486	7.74431	0.00754977	0.0375759
PF3D7_0406900-1	-0.969164	0.835706	8.07943	0.0075667	0.0376124
PF3D7_0301900-1	1.03184	-0.551839	7.73013	0.00760125	0.0377203
PF3D7_0820900-1	-0.933551	0.474787	7.79981	0.00760769	0.0377203
PF3D7_0418100-1	-0.78236	0.222654	7.71567	0.00765415	0.0379026
PF3D7_1007700-1	0.780245	0.891591	7.68498	0.00776766	0.038416
PF3D7_0909600-1	-1.12567	-0.651383	7.6768	0.00779823	0.0385016
PF3D7_1340700-1	0.862026	0.260916	7.67509	0.00780464	0.0385016
PF3D7_1355200-1	-1.51069	-1.26561	7.66749	0.00783315	0.0385933
PF3D7_0527300-1	0.641411	3.06626	7.66488	0.00784297	0.0385933
PF3D7_1121100-1	-0.658479	1.76296	7.65972	0.00786243	0.0386405
PF3D7_0301300-1	0.706828	1.56048	7.65204	0.00789152	0.0387348
PF3D7_1110100-1	0.944651	-0.623826	7.64139	0.007932	0.0388847
PF3D7_0925900-1	0.958379	-0.212204	7.63366	0.00796151	0.0389805
PF3D7_1210700-1	0.877935	0.12073	7.61889	0.00801826	0.0392093
PF3D7_0318900-1	-0.814158	-0.0681035	7.61536	0.00803187	0.0392268
PF3D7_1300700-1	-1.25578	-1.28939	7.62457	0.00820322	0.0400137
PF3D7_1334000-1	-1.15657	-0.950096	7.56404	0.0082327	0.0400657
PF3D7_0317300-1	-0.658385	1.41435	7.56362	0.00823436	0.0400657
PF3D7_0113000-1	0.670318	1.52596	7.54981	0.00828933	0.040283
PF3D7_1352000-1	-0.884825	0.703568	7.67215	0.00831471	0.0403562
PF3D7_0928600-1	0.957883	-0.0458787	7.53461	0.00835024	0.0404503
PF3D7_0913500-1	0.698215	1.97139	7.53349	0.00835476	0.0404503
PF3D7_0628800-1	0.727697	0.873794	7.52417	0.00839239	0.0405213
PF3D7_0902400-1	0.663287	2.07285	7.52361	0.00839467	0.0405213
PF3D7_1322200-1	-0.787609	0.720982	7.52216	0.00840051	0.0405213
PF3D7_1027800-1	0.80735	0.911366	7.50236	0.00848112	0.0408432
PF3D7_1447000-1	0.850787	0.429673	7.49541	0.0085096	0.0408432
PF3D7_1138700-1	-0.688525	1.07236	7.49297	0.00851963	0.0408432
PF3D7_1004200-1	-0.727544	0.992247	7.4922	0.00852279	0.0408432
PF3D7_1449400-1	-0.85115	0.256677	7.50503	0.00852789	0.0408432
PF3D7_0531400-1	-1.06802	-0.296709	7.52207	0.00852987	0.0408432
PF3D7_0317400-1	0.721366	1.58022	7.48777	0.00854104	0.0408466
PF3D7_0915900-1	-1.84946	-1.4592	7.46635	0.00862982	0.0412208
PF3D7_1017400-1	0.767445	1.86621	7.45043	0.00869643	0.0414883
PF3D7_0509100-1	-0.795751	1.02902	7.50589	0.00872017	0.0415509
PF3D7_1474200-1	-0.591945	3.56935	7.42953	0.00878471	0.0417511
PF3D7_0906500-1	0.94724	-0.242976	7.42943	0.00878514	0.0417511
PF3D7_1364900-1	0.743296	0.570635	7.4273	0.00879421	0.0417511
PF3D7_1005000-1	0.603055	2.79322	7.41036	0.00886652	0.0420156
PF3D7_1347500-1	0.801944	0.47654	7.40923	0.00887139	0.0420156
PF3D7_1120100-1	0.959951	0.498857	7.39609	0.00892798	0.0422325
PF3D7_1229800-1	-0.701022	0.895112	7.38982	0.00895509	0.0422974
PF3D7_1012400-1	0.708962	1.3296	7.38792	0.00896332	0.0422974
PF3D7_1369100-1	-1.11081	-0.864882	7.3762	0.00901435	0.04248
PF3D7_0623700-1	0.63276	1.92595	7.37404	0.00902374	0.04248
PF3D7_0501400-1	-0.818278	0.188773	7.36589	0.00905944	0.0425968
PF3D7_1350300-1	-1.30305	-1.17322	7.35018	0.00912864	0.0428078
PF3D7_1360100-1	1.24253	-0.640516	7.34841	0.0091365	0.0428078
PF3D7_0913400-1	0.733556	0.828397	7.34667	0.0091442	0.0428078
PF3D7_1025500-1	-0.743354	1.94625	7.46832	0.00914808	0.0428078
PF3D7_1309600-1	0.715438	1.00488	7.32616	0.00923553	0.0431654
PF3D7_1219700-1	0.793058	0.646185	7.3096	0.00931003	0.0434616
PF3D7_1240100-1	0.893333	1.89143	7.59366	0.00940028	0.0438306
PF3D7_0611600-1	-0.992388	-0.194412	7.28495	0.00942208	0.04388
PF3D7_0110900-1	1.01987	-0.751885	7.28098	0.00944022	0.0439122
PF3D7_0816700-1	0.699927	2.07325	7.27509	0.00946726	0.0439857
PF3D7_1350700-1	-1.20043	-1.19025	7.26835	0.00949831	0.04404
PF3D7_1328700-1	1.61449	0.118962	7.26767	0.00950147	0.04404
PF3D7_1310500-1	0.807935	2.94785	7.26073	0.00953353	0.0440843
PF3D7_0414900-1	0.869109	-0.00668915	7.26072	0.00953357	0.0440843
PF3D7_0514600-1	0.920108	0.266519	7.23754	0.00964158	0.0445311
PF3D7_1130000-1	-0.961551	-0.179407	7.23509	0.00965306	0.0445316
PF3D7_0509800-1	-0.744834	0.421633	7.23128	0.00967095	0.0445615
PF3D7_1245000-1	0.60731	3.77393	7.21827	0.00973236	0.0447917
PF3D7_1339700-1	-0.718818	1.81065	7.23947	0.00977144	0.0449188
PF3D7_1311500-1	1.06996	-0.551853	7.20527	0.00979408	0.04497
PF3D7_1302300-1	0.832651	1.29734	7.20052	0.00987923	0.0453078
PF3D7_0910400-1	0.54891	1.66742	7.1777	0.00992642	0.0454709
PF3D7_1405900-1	-0.776743	0.315854	7.16467	0.00998961	0.0457068
PF3D7_0626500-1	-0.783912	1.1464	7.1603	0.0100109	0.0457508
PF3D7_1139600-1	-0.919374	0.17843	7.15159	0.0100535	0.0458435
PF3D7_0613800-1	-0.724199	1.75838	7.18123	0.0100546	0.0458435
PF3D7_1000700-1	0.798601	0.155085	7.13185	0.0101507	0.0462275
PF3D7_1239200-1	-0.740612	0.952619	7.11923	0.0102134	0.046459
PF3D7_0504700-1	-0.717361	1.02503	7.11273	0.0102458	0.046506
PF3D7_0822900-1	-0.873137	0.483051	7.11239	0.0102475	0.046506
PF3D7_1342000-1	0.708583	0.976352	7.1077	0.010271	0.0465585
PF3D7_1110600-1	0.941796	1.24805	7.09789	0.0103202	0.0467278
PF3D7_0306200-1	0.951731	-0.549878	7.09257	0.0103471	0.0467952
PF3D7_1456500-1	-0.863935	0.550969	7.14833	0.0103725	0.0468561
PF3D7_1461400-1	0.758066	0.447726	7.07901	0.0104158	0.0469974
PF3D7_1412100-1	0.786081	0.976338	7.06667	0.0104788	0.0472272
PF3D7_0400700-1	-1.0788	0.724601	7.05001	0.0105645	0.0475209
PF3D7_1115700-1	0.793851	0.613464	7.04616	0.0105844	0.0475209
PF3D7_0407100-1	0.67134	0.992312	7.0444	0.0105935	0.0475209
PF3D7_0602100-1	-0.796463	0.00349403	7.04223	0.0106047	0.0475209
PF3D7_1143100-1	-0.929617	-0.113121	7.04223	0.0106047	0.0475209
PF3D7_0806100-1	-0.855941	-0.173124	7.02954	0.0106707	0.0477422
PF3D7_0612100-1	0.792109	-0.175522	7.02805	0.0106785	0.0477422
PF3D7_1413000-1	-0.83124	0.0058067	7.02282	0.0107059	0.0478098
PF3D7_1328500-1	-0.842383	-0.265567	7.01723	0.0107352	0.047886
PF3D7_1429600-1	0.96817	0.0643101	7.00444	0.0108026	0.0481317
PF3D7_0115600-1	0.689142	1.29307	6.99297	0.0108634	0.0483479
PF3D7_1313600-1	-0.828995	0.124759	6.98409	0.0109108	0.048482
PF3D7_1354600-1	0.810313	-0.341263	6.98267	0.0109184	0.048482
PF3D7_1445800-1	0.679414	1.90066	6.97443	0.0109625	0.0486229
PF3D7_1130900-1	0.525803	4.66224	6.97161	0.0109777	0.0486351
PF3D7_0209700-1	0.786673	1.37036	6.95904	0.0110455	0.0488801
PF3D7_0620100-1	1.48039	-0.68481	6.95251	0.0110809	0.0489814
PF3D7_1467100-1	-1.11386	-1.0836	6.93695	0.0111658	0.0493009
PF3D7_0609800-1	0.598135	4.02655	6.9208	0.0112546	0.0496369
PF3D7_0905400-1	-1.05086	2.25417	6.91124	0.0113075	0.0498141

## Sheet: 3D7TvsBLMT
GeneID	LogFoldChange	LogCountsPerMillion	quasi-likelihood F-test	P-value	FalseDiscoveryRate
PF3D7_0532900-1	4.35387	4.39034	239.366	7.59746e-21	2.97213e-17
PF3D7_0301000-1	-4.47038	1.86936	188.528	1.02872e-18	2.01218e-15
PF3D7_1040100-1	4.20395	1.76334	114.295	1.34969e-14	1.76e-11
PF3D7_1240700-1	-4.145	1.1539	91.1064	6.50918e-13	6.36598e-10
PF3D7_1101200-1	5.01739	0.833491	90.3034	3.39837e-12	2.65888e-09
PF3D7_0618400-1	-1.96924	2.55419	75.7305	1.23521e-11	8.05356e-09
PF3D7_1407500-1	-3.47886	0.731016	74.5971	1.55648e-11	8.69848e-09
PF3D7_0600200-1	-2.53238	1.71501	61.1708	2.86815e-10	1.40253e-07
PF3D7_1149800-1	2.30406	1.75709	56.7713	8.06148e-10	3.50406e-07
PF3D7_1100100-1	-5.63207	0.762072	54.1017	1.93194e-09	7.55773e-07
PF3D7_1373400-1	-2.53006	1.76825	48.772	6.90442e-09	2.45546e-06
PF3D7_0821400-1	-1.97132	2.9981	49.3556	7.93084e-09	2.58545e-06
PF3D7_1100200-1	-7.59666	0.468049	45.4986	1.68932e-08	4.87066e-06
PF3D7_0816700-1	-1.92602	2.07325	44.711	1.74308e-08	4.87066e-06
PF3D7_1438800-1	-1.58601	2.52623	41.1863	4.62114e-08	1.20519e-05
PF3D7_1200700-1	-5.20643	-0.112387	40.6707	5.34695e-08	1.27217e-05
PF3D7_1100300-1	-7.68119	0.201178	42.4251	5.52834e-08	1.27217e-05
PF3D7_1456800-1	-1.73822	3.13713	40.2725	8.41327e-08	1.82848e-05
PF3D7_0600500-1	-2.65295	0.153319	36.5356	1.77932e-07	3.66352e-05
PF3D7_0400700-1	-3.40293	0.724601	34.8947	2.91556e-07	5.70284e-05
PF3D7_1146200-1	-1.91759	0.609728	34.395	3.39549e-07	6.32532e-05
PF3D7_1421900-1	-2.01203	0.731277	32.845	5.48066e-07	9.62849e-05
PF3D7_0526000-1	-1.91137	1.04484	32.7413	5.66092e-07	9.62849e-05
PF3D7_0617700-1	-1.30632	2.62586	30.8208	1.0391e-06	0.000169373
PF3D7_1446200-1	-1.38131	2.87771	30.2784	1.23698e-06	0.000193563
PF3D7_0221900-1	-3.46871	0.066794	29.8189	1.4352e-06	0.000215051
PF3D7_0712600-1	4.59615	0.153576	29.7155	1.48425e-06	0.000215051
PF3D7_0815600-1	1.15733	4.97939	28.5777	2.15429e-06	0.000300984
PF3D7_0110100-1	-1.19169	3.81784	28.2364	2.41172e-06	0.000323722
PF3D7_1200600-1	-1.51748	2.31598	28.1492	2.48253e-06	0.000323722
PF3D7_0302400-1	1.50585	2.02642	27.7226	2.86137e-06	0.000361087
PF3D7_0200200-1	-3.63091	-0.416886	26.7525	3.96451e-06	0.000484661
PF3D7_1229600-1	-1.084	2.33058	25.0515	7.0997e-06	0.000818347
PF3D7_0112900-1	1.37827	3.16282	25.5702	7.11242e-06	0.000818347
PF3D7_0604300-1	-1.68327	0.592228	24.4973	8.61049e-06	0.000962407
PF3D7_0926400-1	-1.09198	3.25578	24.0514	1.00681e-05	0.00109407
PF3D7_1420500-1	-1.03448	2.95445	23.2288	1.34715e-05	0.00142434
PF3D7_0936600-1	-2.72641	0.527149	22.7426	1.60293e-05	0.00161396
PF3D7_1457000-1	1.12643	2.3581	22.732	1.60901e-05	0.00161396
PF3D7_0721200-1	-0.967102	4.19891	22.1353	1.99525e-05	0.00195135
PF3D7_0501700-1	2.19955	2.87608	21.5883	2.43443e-05	0.00223146
PF3D7_1302300-1	-1.66155	1.29734	21.6745	2.4465e-05	0.00223146
PF3D7_1478100-1	-2.5267	-0.60836	21.5677	2.45278e-05	0.00223146
PF3D7_0701100-1	3.00676	0.268172	20.7082	3.36489e-05	0.00299169
PF3D7_0320400-1	-1.35665	1.03194	20.4471	3.70717e-05	0.00322277
PF3D7_0712800-1	4.10492	-0.402644	20.3599	3.82952e-05	0.00325676
PF3D7_1323000-1	-1.43489	0.878903	20.031	4.32982e-05	0.00355207
PF3D7_0108800-1	-1.62906	1.39361	20.0134	4.35837e-05	0.00355207
PF3D7_1402000-1	-1.25718	1.54756	19.9151	4.52204e-05	0.00358482
PF3D7_0108900-1	-2.00063	0.88709	20.1265	4.58183e-05	0.00358482
PF3D7_1248300-1	-1.18815	1.9657	19.6184	5.0556e-05	0.00387794
PF3D7_1431000-1	-2.08058	-0.193251	19.2537	5.80295e-05	0.00436561
PF3D7_1463500-1	-1.44216	0.641378	18.8865	6.67237e-05	0.00492496
PF3D7_1218900-1	-1.58316	0.314013	18.6572	7.2835e-05	0.00527649
PF3D7_0809700-1	-1.20408	2.77635	18.4159	9.00847e-05	0.00640748
PF3D7_1369200-1	-1.08136	2.01156	17.9836	9.44041e-05	0.00652518
PF3D7_0219300-1	-1.16305	2.36976	18.1255	9.50754e-05	0.00652518
PF3D7_0600300-1	-2.7437	-0.00698669	17.6287	0.000108356	0.00730844
PF3D7_1239600-1	-1.44104	1.54683	17.5112	0.000113438	0.00752155
PF3D7_0210200-1	-0.901087	2.37315	17.3704	0.000119853	0.00777608
PF3D7_0412700-1	-2.96859	0.0384887	17.3408	0.000121253	0.00777608
PF3D7_0201900-1	1.68593	0.817816	16.8508	0.000147016	0.00927624
PF3D7_1032200-1	-1.31956	1.0636	16.7048	0.000155749	0.00967128
PF3D7_0321900-1	1.13047	2.25532	16.5747	0.000163995	0.0100242
PF3D7_1038500-1	-1.79602	0.202931	16.4282	0.000173821	0.010449
PF3D7_0421200-1	4.10853	-1.39545	16.3928	0.000176287	0.010449
PF3D7_1213900-1	1.15674	1.0221	16.2869	0.000183884	0.0106216
PF3D7_0416000-1	-0.954246	2.56063	16.2768	0.000184629	0.0106216
PF3D7_0900200-1	1.7124	0.999103	15.8667	0.000217574	0.0123355
PF3D7_1400300-1	2.99629	0.0654058	15.5344	0.000248756	0.0139019
PF3D7_0516500-1	-0.926685	3.53341	15.0178	0.000306832	0.0168783
PF3D7_1031100-1	-1.8212	-0.174785	14.9876	0.000310643	0.0168783
PF3D7_1139400-1	0.842697	2.80441	14.776	0.000338736	0.0181525
PF3D7_1216400-1	-1.15281	1.40821	14.5399	0.000373229	0.0197307
PF3D7_0400500-1	-3.67093	-0.701661	14.3577	0.000402376	0.0209879
PF3D7_1240900-1	-1.46831	0.916125	14.2048	0.000428645	0.022064
PF3D7_1300600-1	-1.71515	0.786982	14.1049	0.000446779	0.0226987
PF3D7_0917200-1	1.96268	3.42246	13.8998	0.000486575	0.0244036
PF3D7_1005100-1	-1.5472	0.944497	13.8285	0.000510618	0.0252853
PF3D7_0303800-1	-1.21905	1.29365	13.4956	0.000576261	0.0281792
PF3D7_1434300-1	-1.30643	0.722174	13.4438	0.000588952	0.0283944
PF3D7_1254500-1	2.25975	0.074634	13.679	0.00059518	0.0283944
PF3D7_0425800-1	2.09113	0.388241	13.2787	0.000631374	0.0297583
PF3D7_0320500-1	0.821486	3.75045	13.1248	0.000673793	0.0313795
PF3D7_0623800-1	1.13903	1.88925	13.0873	0.000684572	0.0315064
PF3D7_0202700-1	1.08796	2.25194	13.0569	0.000693442	0.0315435
PF3D7_0821900-1	-1.09731	1.04626	13.004	0.00070918	0.0318886
PF3D7_1324200-1	2.81765	-0.185899	12.9409	0.000728437	0.0321989
PF3D7_1367300-1	-1.69502	-0.108077	12.9277	0.00073254	0.0321989
PF3D7_1125900-1	-1.25494	0.412725	12.8766	0.000748616	0.0325399
PF3D7_0814400-1	1.72224	-0.0412571	12.5197	0.000871814	0.0374784
PF3D7_0712900-1	3.60547	0.00973565	12.4878	0.000883834	0.0375822
PF3D7_1332500-1	0.723883	5.13169	12.3786	0.000926212	0.0389607
PF3D7_1434400-1	-0.98271	1.41024	12.1757	0.0010108	0.0418046
PF3D7_0819500-1	-1.2896	1.26642	12.1656	0.00101519	0.0418046
PF3D7_1367000-1	-1.06436	1.74803	12.1167	0.00103685	0.0419324
PF3D7_0523100-1	-1.18572	0.68967	12.0774	0.00105463	0.0419324
PF3D7_0418500-1	-1.38825	0.558296	12.0432	0.00107033	0.0419324
PF3D7_0419200-1	0.817557	3.82281	12.0288	0.00107704	0.0419324
PF3D7_1114500-1	3.59902	-0.794461	12.0095	0.00108608	0.0419324
PF3D7_0902100-1	0.963904	1.2583	11.9978	0.00109156	0.0419324
PF3D7_1356500-1	1.15086	0.828145	11.9941	0.00109333	0.0419324
PF3D7_1010500-1	-1.31003	0.052843	11.9554	0.0011118	0.042227
PF3D7_1469500-1	-2.07928	-0.682206	11.715	0.00123424	0.0460887
PF3D7_0223500-1	2.22701	-0.0956185	11.7008	0.00124193	0.0460887
PF3D7_0929400-1	1.62537	1.44161	11.7244	0.00124882	0.0460887
PF3D7_1324400-1	-1.50634	-0.850782	11.6599	0.00126428	0.0462232
PF3D7_1202200-1	-1.07668	1.41466	11.5044	0.00135312	0.0490129
PF3D7_1031300-1	-1.32844	1.37583	11.4794	0.00136802	0.049098

## Sheet: 3D7TvsWRNT
GeneID	LogFoldChange	LogCountsPerMillion	quasi-likelihood F-test	P-value	FalseDiscoveryRate
PF3D7_0114700-1	-5.78809	1.33789	181.045	2.31274e-18	9.04742e-15
PF3D7_0532900-1	2.77361	4.39034	125.148	2.64898e-15	5.1814e-12
PF3D7_0617500-1	2.22416	4.5057	91.235	6.35979e-13	8.29316e-10
PF3D7_1100300-1	-8.51776	0.201178	70.2965	1.00458e-10	9.82477e-08
PF3D7_0600200-1	-2.44175	1.71501	57.1227	7.41107e-10	5.79842e-07
PF3D7_1407500-1	-3.05349	0.731016	54.3787	1.44043e-09	9.39159e-07
PF3D7_0808800-1	-2.5025	0.975211	51.8314	2.71312e-09	1.41453e-06
PF3D7_0301000-1	-2.62779	1.86936	51.5772	2.89269e-09	1.41453e-06
PF3D7_1100200-1	-7.74247	0.468049	50.8539	4.28133e-09	1.82066e-06
PF3D7_1101200-1	2.84644	0.833491	52.9951	4.65404e-09	1.82066e-06
PF3D7_1100100-1	-5.3584	0.762072	46.3418	1.35381e-08	4.81465e-06
PF3D7_1430000-1	2.11045	1.73758	44.1682	2.02047e-08	6.58673e-06
PF3D7_0900600-1	-2.4885	0.195865	38.0475	1.13863e-07	3.42639e-05
PF3D7_1373400-1	-2.25221	1.76825	38.017	1.28191e-07	3.47436e-05
PF3D7_0221900-1	-3.72078	0.066794	37.5126	1.33219e-07	3.47436e-05
PF3D7_1040100-1	1.63523	1.76334	32.5754	5.96237e-07	0.00014578
PF3D7_0413300-1	-4.07735	-0.762695	29.7163	1.64292e-06	0.000359114
PF3D7_0600300-1	-3.25669	-0.00698669	29.386	1.65237e-06	0.000359114
PF3D7_1200200-1	-1.85711	1.14591	27.6366	2.94476e-06	0.000606311
PF3D7_1479700-1	-1.26161	1.91807	23.0271	1.44766e-05	0.00283163
PF3D7_0712600-1	2.94216	0.153576	21.3858	2.62155e-05	0.00488358
PF3D7_0412700-1	-3.04587	0.0384887	19.2851	5.73431e-05	0.00984057
PF3D7_1479900-1	-6.47472	-1.38116	19.5623	5.78561e-05	0.00984057
PF3D7_1254800-1	-2.26234	-0.346976	18.5902	7.47281e-05	0.0121807
PF3D7_1373300-1	-6.21923	-1.27765	18.3685	9.55398e-05	0.0149501
PF3D7_0800400-1	-3.05228	-0.885293	16.2385	0.000187466	0.0282065
PF3D7_0712800-1	2.84751	-0.402644	15.4728	0.00025503	0.036951
PF3D7_0206700-1	-1.23007	5.72687	14.8659	0.000326477	0.0456134

## Sheet: 3D7SvsBLMS
GeneID	LogFoldChange	LogCountsPerMillion	quasi-likelihood F-test	P-value	FalseDiscoveryRate
PF3D7_0532900-1	4.53293	4.39034	133.205	8.43576e-16	3.30007e-12
PF3D7_0600200-1	-3.2569	1.71501	122.355	3.98773e-15	7.79999e-12
PF3D7_1240700-1	-4.04179	1.1539	77.6979	8.31017e-12	1.08365e-08
PF3D7_1100100-1	-8.49173	0.762072	71.2269	4.28208e-11	4.18787e-08
PF3D7_1100200-1	-5.7254	0.468049	65.8276	1.33534e-10	1.04477e-07
PF3D7_0301300-1	2.17827	1.56048	60.3858	3.43827e-10	2.24175e-07
PF3D7_0400500-1	-3.66768	-0.701661	55.5405	1.08481e-09	6.06254e-07
PF3D7_1478900-1	2.26318	1.00778	54.3541	1.44916e-09	7.08639e-07
PF3D7_0400700-1	-4.75972	0.724601	48.6078	6.19083e-09	2.69095e-06
PF3D7_0600500-1	-3.47606	0.153319	45.3509	1.46624e-08	5.73595e-06
PF3D7_0816700-1	-1.75363	2.07325	38.8815	8.93152e-08	3.17637e-05
PF3D7_0102200-1	1.76111	0.740902	34.3013	3.49433e-07	0.000113287
PF3D7_1146200-1	-2.10738	0.609728	34.0583	3.76466e-07	0.000113287
PF3D7_0108600-1	1.45778	5.73262	34.3862	4.35854e-07	0.00012179
PF3D7_0424500-1	1.3535	2.36099	31.0022	9.80543e-07	0.000255726
PF3D7_0936600-1	-2.79804	0.527149	29.7245	1.47991e-06	0.000361838
PF3D7_0220600-1	1.5447	2.05599	29.0125	2.53323e-06	0.000582941
PF3D7_1101200-1	7.26245	0.833491	28.5769	3.1155e-06	0.000677102
PF3D7_0200200-1	-3.03369	-0.416886	26.9143	3.75348e-06	0.000761009
PF3D7_1329400-1	1.58794	1.46362	26.9504	3.89064e-06	0.000761009
PF3D7_0302400-1	2.2952	2.02642	26.3955	4.47497e-06	0.000833623
PF3D7_0600300-1	-2.56211	-0.00698669	24.7025	8.01543e-06	0.00142529
PF3D7_0107400-1	1.66765	1.576	23.9209	1.05415e-05	0.00175275
PF3D7_0900200-1	2.64278	0.999103	23.8646	1.07531e-05	0.00175275
PF3D7_1040100-1	3.2717	1.76334	23.6046	1.17884e-05	0.00183195
PF3D7_1401500-1	1.49309	1.84627	24.1663	1.21755e-05	0.00183195
PF3D7_0200100-1	-2.42645	0.0527373	22.994	1.46493e-05	0.00212252
PF3D7_0110100-1	-1.11756	3.81784	22.7076	1.62318e-05	0.00226781
PF3D7_1407500-1	-1.79061	0.731016	22.286	1.88935e-05	0.00254866
PF3D7_1255200-1	-2.35988	-0.239169	21.3067	2.69869e-05	0.00351909
PF3D7_0301000-1	-2.95043	1.86936	21.125	2.88504e-05	0.00364073
PF3D7_1216400-1	-1.56724	1.40821	20.6409	3.44978e-05	0.00421736
PF3D7_0618400-1	-1.38837	2.55419	20.2532	3.98478e-05	0.00472378
PF3D7_0821400-1	-1.30012	2.9981	20.2194	4.5855e-05	0.00527602
PF3D7_1438800-1	-1.02313	2.52623	18.8991	6.64046e-05	0.00742213
PF3D7_0713100-1	1.38059	3.10951	18.7454	7.04199e-05	0.00765229
PF3D7_0404800-1	0.879633	2.19337	18.6214	7.38404e-05	0.00780712
PF3D7_1136900-1	1.05053	3.06675	17.979	9.45708e-05	0.00973582
PF3D7_0702200-1	2.10265	-0.558118	17.5719	0.000116067	0.0116425
PF3D7_1456800-1	-1.14217	3.13713	17.469	0.000127736	0.0124926
PF3D7_1421900-1	-1.54444	0.731277	16.9131	0.000143441	0.0136863
PF3D7_1252500-1	0.926512	2.07679	16.688	0.00015679	0.0146039
PF3D7_0201800-1	2.50265	-0.503562	16.5991	0.00016241	0.0147755
PF3D7_1107400-1	1.11556	2.69993	16.0296	0.000203806	0.0174075
PF3D7_1420500-1	-1.06686	2.95445	16.0047	0.000205844	0.0174075
PF3D7_1359600-1	0.785542	3.15524	15.981	0.000207811	0.0174075
PF3D7_1300600-1	-1.17878	0.786982	15.9651	0.00020914	0.0174075
PF3D7_1149800-1	3.7715	1.75709	15.6425	0.000238122	0.019407
PF3D7_1038500-1	-1.95725	0.202931	15.49	0.00025326	0.0202195
PF3D7_0712800-1	2.55682	-0.402644	15.2435	0.000279887	0.0218983
PF3D7_0320400-1	-1.44829	1.03194	15.1406	0.000291852	0.0223868
PF3D7_0920800-1	0.865265	2.29448	14.984	0.000311089	0.0234035
PF3D7_1453600-1	-1.33804	0.961259	14.5359	0.000373857	0.0275949
PF3D7_0902400-1	1.26834	2.07285	14.4237	0.000391545	0.028191
PF3D7_0906800-1	5.83706	-0.902896	14.4492	0.000400996	0.028191
PF3D7_1413600-1	0.743983	4.07731	14.3506	0.000403552	0.028191
PF3D7_0702100-1	2.55912	-0.477847	14.2864	0.000414404	0.0284412
PF3D7_0418500-1	-1.62989	0.558296	14.0441	0.000458221	0.0304113
PF3D7_1407700-1	0.922808	2.39425	14.0418	0.000458656	0.0304113
PF3D7_1446200-1	-0.912868	2.87771	13.9834	0.000469928	0.0306393
PF3D7_1039300-1	-1.98558	-0.175756	13.7453	0.000519003	0.0332843
PF3D7_0712600-1	3.58697	0.153576	13.5862	0.000554766	0.035004
PF3D7_0319800-1	0.925268	3.95214	13.4868	0.000578405	0.0359162
PF3D7_1226800-1	0.773661	2.76598	13.3559	0.000611146	0.0372204
PF3D7_1132400-1	0.783598	2.52468	13.3278	0.000618437	0.0372204
PF3D7_0311600-1	-1.0432	1.24174	13.1482	0.000667164	0.0395446
PF3D7_1105500-1	1.20316	1.08741	13.0726	0.000688839	0.04022
PF3D7_0221900-1	-3.14344	0.066794	12.869	0.000751047	0.0432073
PF3D7_0604300-1	-1.44576	0.592228	12.8302	0.000763561	0.0432906
PF3D7_0818200-1	0.793152	2.02178	12.7692	0.000783661	0.0434832
PF3D7_0416000-1	-1.07562	2.56063	12.7252	0.000798497	0.0434832
PF3D7_1364300-1	0.933734	1.90948	12.709	0.000804047	0.0434832
PF3D7_1234800-1	1.00132	0.674417	12.6876	0.000811419	0.0434832
PF3D7_1218900-1	-1.42906	0.314013	12.6161	0.000836575	0.0441407
PF3D7_1003400-1	0.716463	2.56333	12.5892	0.000846256	0.0441407
PF3D7_0100400-1	-0.95165	2.34383	12.447	0.00089941	0.0462959
PF3D7_1373400-1	-1.88855	1.76825	12.4306	0.0009247	0.0469796
PF3D7_1310600-1	1.09753	1.94199	12.269	0.000970953	0.0484512
PF3D7_1240600-1	5.53849	-0.343664	12.3068	0.00098103	0.0484512
PF3D7_1229600-1	-0.897017	2.33058	12.222	0.000990823	0.0484512

## Sheet: 3D7SvsWRNS
GeneID	LogFoldChange	LogCountsPerMillion	quasi-likelihood F-test	P-value	FalseDiscoveryRate
PF3D7_1430000-1	2.89273	1.73758	83.6539	2.59687e-12	5.60088e-09
PF3D7_0532900-1	2.77197	4.39034	81.2676	4.11204e-12	5.60088e-09
PF3D7_0617500-1	2.44979	4.5057	81.0436	4.29515e-12	5.60088e-09
PF3D7_0600200-1	-2.67056	1.71501	78.4749	7.11827e-12	6.96167e-09
PF3D7_1100100-1	-8.15703	0.762072	60.7016	4.14105e-10	3.23995e-07
PF3D7_0114700-1	-3.69275	1.33789	58.5534	5.27689e-10	3.44053e-07
PF3D7_1100200-1	-5.0384	0.468049	43.4498	2.91843e-08	1.63098e-05
PF3D7_0808800-1	-2.09739	0.975211	30.4664	1.16429e-06	0.000556474
PF3D7_0712800-1	4.60995	-0.402644	30.1719	1.28023e-06	0.000556474
PF3D7_0632700-1	-2.9075	0.350103	28.9245	1.92189e-06	0.000751842
PF3D7_1407500-1	-1.91015	0.731016	27.0301	3.60972e-06	0.00128375
PF3D7_1373400-1	-2.46285	1.76825	25.411	6.6717e-06	0.00217497
PF3D7_1373500-1	-2.54822	0.783356	24.0619	1.00309e-05	0.00301853
PF3D7_0800300-1	-3.05835	-0.105686	20.7566	3.30507e-05	0.0092353
PF3D7_1101200-1	3.41426	0.833491	20.187	5.10015e-05	0.0130098
PF3D7_0221900-1	-3.55347	0.066794	19.4828	5.32099e-05	0.0130098
PF3D7_0413300-1	-6.35463	-0.762695	19.1366	6.39781e-05	0.0147225
PF3D7_0600300-1	-2.26538	-0.00698669	18.8187	6.84727e-05	0.0148814
PF3D7_1478900-1	1.0812	1.00778	16.3628	0.000178402	0.034587
PF3D7_1020600-1	-1.83683	0.947357	16.3511	0.00017924	0.034587
PF3D7_0712600-1	3.82065	0.153576	16.2627	0.000185667	0.034587
PF3D7_1027000-1	-3.82208	0.100046	16.0244	0.00020423	0.0363157
PF3D7_0622400-1	1.52517	0.616109	15.1979	0.000285125	0.048496
